# Supplementary material for: CD44v3 is a marker of invasive cancer stem cells driving metastasis in gastric carcinoma
Source: Gastric Cancer. 2022 Dec 18;26(2):234–49. doi: 10.1007/s10120-022-01357-y (PMC9950191; doi:10.1007/s10120-022-01357-y)
Supplement: Supplementary file 2 — Supplementary file2 (CSV 1612 KB) [file 10120_2022_1357_MOESM2_ESM.csv]

	Row	Col	Start	Sequence	ProbeName	GeneName	SystematicName	Description	Amean	logFC_panCD44_neg-panCD44_pos	P.value_panCD44_neg-panCD44_pos	adj.P.Val_panCD44_neg-panCD44_pos	q.value_panCD44_neg-panCD44_pos
7	1	7	441	CTGATTATCTTGGTCCTGCACCTCTGGAAGACATTGCTGAACAAATTCTTAATGCAGCTG	A_32_P194264	CHAC2	NM_001008708	ref|Homo sapiens ChaC, cation transport regulator homolog 2 (E. coli) (CHAC2), mRNA [NM_001008708]	5,76152074573099	-0,363464861654739	0,00820025892509862	0,049639712097981	0,0263205195298025
8	1	8	933	ATGAAGCCCAGATACACAAAATTCCACCCCTAGATCAAGAATCCTGCTCCACTAAGAATG	A_23_P153745	IFI30	NM_006332	ref|Homo sapiens interferon, gamma-inducible protein 30 (IFI30), mRNA [NM_006332]	8,87613612104579	-0,547713812091079	0,0029281980208823	0,0287505915067054	0,015244457980577
15	1	15	619	TGCCTTGGACTGTGTTTTTCCTCCATAAATTATGGCATTTTTCTGGGAGGGGTGGGGATT	A_23_P208706	BAX	NM_138764	ref|Homo sapiens BCL2-associated X protein (BAX), transcript variant sigma, mRNA [NM_138764]	8,53754358546588	-0,46240153426816	0,00596302191443684	0,0414316960793422	0,021968374104521
25	1	25	7933	GAAAACAAGCTCAGGCTCCCACTGATTCTACATTATAGTGAGTTGTGTAATTATTTCATT	A_33_P6455786	ANTXR2	NM_058172	ref|Homo sapiens anthrax toxin receptor 2 (ANTXR2), transcript variant 1, mRNA [NM_058172]	7,44117263793846	0,462440893345622	0,00134809440022486	0,0201861514871669	0,0107033254625008
29	1	29	1145	TCCATGCATGCATCTATTCATCCATCCATCCATCTACTCAATAAAAGTGTGAGGTCCTAG	A_33_P3330991	LOC100134237	XR_248772	ref|PREDICTED: Homo sapiens uncharacterized LOC100134237 (LOC100134237), misc_RNA [XR_248772]	5,55293165045383	0,384662044324868	0,00352032066442809	0,0315446052429296	0,0167259309787618
51	1	51	378	GCTTTGATGTCAGCACTGATGTGATCCGAAGAGTTTTAAAAAGCAAGTTTTTACCCACAT	A_23_P140602	NGRN	NM_001033088	ref|Homo sapiens neugrin, neurite outgrowth associated (NGRN), transcript variant 2, mRNA [NM_001033088]	6,82714234305847	-0,396016112801958	0,00797247054183586	0,0488315691456768	0,0258920169970519
55	1	55	969	TCACCTTCCAAGTTGTTCCATGGGCTCCTGGCTCTGGACTGTGGCCAACCTTCTCCACAT	A_23_P210939	EIF6	NM_181468	ref|Homo sapiens eukaryotic translation initiation factor 6 (EIF6), transcript variant 2, mRNA [NM_181468]	11,1862447813018	-0,41251788355177	0,00458114110693939	0,0357677607172095	0,0189651793837238
58	1	58	1515	ATCCCATCCTATGTGACTGCATCTTAGAGAAAAATGAACAGCATACAGTCATGAAGCTTC	A_23_P115346	EIF2D	NM_006893	ref|Homo sapiens eukaryotic translation initiation factor 2D (EIF2D), transcript variant 1, mRNA [NM_006893]	6,08002046456963	-0,413349719783935	0,00495923535174748	0,0372748055878408	0,019764261454777
75	1	75	976	TTACTTTCAACCAGTGAAATTGACCTGCCCGTGAAGAGACTTTTAAGTTCAGTTTTTTAA	A_21_P0000102	MTRNR2L2	NM_001190470	ref|Homo sapiens MT-RNR2-like 2 (MTRNR2L2), mRNA [NM_001190470]	13,7763966162108	1,23403250274502	0,000244925682332912	0,0116245817434115	0,00616371485393231
83	1	83	1	GCCCAGCATGCGCCCCCTCCCACACATCCAGGACAGGGATCTGGACGGCTGTGGGTTCAG	A_22_P00011325	lnc-OST4-2	lnc-OST4-2:3	linc|LNCipedia lincRNA (lnc-OST4-2), lincRNA [lnc-OST4-2:3]	11,6814286128173	1,07196378030416	0,0042784814035283	0,0347481273122829	0,018424538034019
87	1	87	1812	TGTTAGTCGCTAACTTAGTAAGTGCTTTTCTTATAGAACCCCTTCTGACTGAGCAATATG	A_23_P215406	RAC1	NM_018890	ref|Homo sapiens ras-related C3 botulinum toxin substrate 1 (rho family, small GTP binding protein Rac1) (RAC1), transcript variant Rac1b, mRNA [NM_018890]	8,17596308739713	-0,798942516474955	0,00639269312118494	0,0431051834405105	0,0228557091616939
103	1	103	198	AAACCAATCGTCCCCCCACCTGATTCCAAAGGAATTACAGAAAAATGGAAAGCCAGGAAC	A_22_P00015375	LINC01121	ENST00000430650	ens|long intergenic non-protein coding RNA 1121 [Source:HGNC Symbol;Acc:HGNC:49266] [ENST00000430650]	6,11191119099276	0,670982297997934	0,00146754776180775	0,0208332043933729	0,0110464130416751
106	1	106	568	TCCCACCCTGAGGTCTACAGGGTCCTGTTTGACTACCAGCCTGAGGCCCCAGACGAGTTG	A_33_P3250356	SH3D21	NM_001162530	ref|Homo sapiens SH3 domain containing 21 (SH3D21), transcript variant 1, mRNA [NM_001162530]	5,54179024699941	0,705848838021125	4,10016140754801e-05	0,00754279857674557	0,00399942644422938
108	1	108	3099	AAACTGGGACTAGAGATAGTATCCTAATGCTTGTTGATTGTTTTTGTCCATACTGATTGT	A_23_P310295	ENST00000420826	ENST00000420826	ens|small ubiquitin-like modifier 2 [Source:HGNC Symbol;Acc:HGNC:11125] [ENST00000420826]	5,77370471655682	-0,470851985851641	0,00746519942859924	0,0469986745019006	0,0249201592398522
112	1	112	1700	GTGTCTTTTACTTAAGAAGAAACTTGGTAATCATTGTGGCACCCACAGCAAGCAGTTGCC	A_23_P121806	ENOPH1	NM_021204	ref|Homo sapiens enolase-phosphatase 1 (ENOPH1), transcript variant 1, mRNA [NM_021204]	7,35787401936111	-0,685187909325954	0,00575685586198174	0,0406304765443954	0,0215435425830247
114	1	114	7100	AAGTGTTTTTCATAAACCCATTATCCAGGACTGTTTATAGCTGTTGGAAGGACTAGGTCT	A_23_P207400	BRCA1	NM_007300	ref|Homo sapiens breast cancer 1, early onset (BRCA1), transcript variant 2, mRNA [NM_007300]	6,13425428246643	-0,332071360033465	0,00393220406660064	0,0333560799705895	0,0176864312301131
120	1	120	1575	CCTTTTTGGCATCCTGGCTTGCCTCCAGTTTTAGGTCCTTTAGTTTGCTTCTGTAAGCAA	A_23_P120845	XBP1	NM_005080	ref|Homo sapiens X-box binding protein 1 (XBP1), transcript variant 1, mRNA [NM_005080]	10,8706467668313	-0,761815409376203	0,0036687607516617	0,0322653169286302	0,0171080747341768
129	1	129	3094	CACCAGTTCCTCTAAGCACATACTCTGCTTTTCTGTCAACATCCCATTTTGGGGAAAGGA	A_23_P255257	DCAF12	NM_015397	ref|Homo sapiens DDB1 and CUL4 associated factor 12 (DCAF12), mRNA [NM_015397]	6,07451726817941	-0,570833592164552	0,00459084322057628	0,0358093054336681	0,0189872076847492
154	1	154	861	CCTCCCAGCTGCCCCAGCAAGCTCTGCCCTCTCTGGCTTTGACACCCTCAGAAGGTGGGG	A_33_P3381851	KRTAP10-10	NM_181688	ref|Homo sapiens keratin associated protein 10-10 (KRTAP10-10), mRNA [NM_181688]	7,15512979867941	0,877523631994998	0,000646570941625279	0,0154325652401972	0,00818282616139675
157	1	157	5	ATGATGAGGACCTTTTCACAGACCTGTACTGAGCTCCGTGAGGATAAATAACTCTGAGGA	A_21_P0000259	SNORD25	NR_002565	ref|Homo sapiens small nucleolar RNA, C/D box 25 (SNORD25), small nucleolar RNA [NR_002565]	5,95434486577759	0,765356632551459	0,00115422996624717	0,0188773009216604	0,0100093321773865
174	2	10	241	GTTACCCAGCATGCTGTTGGCATTGTTGTAAACAAACAAGTTAAAGGCAAGATTCTTGCC	A_32_P57237	RPL21	NM_000982	ref|Homo sapiens ribosomal protein L21 (RPL21), mRNA [NM_000982]	13,3673747149322	-0,454494592261135	0,00821592443390055	0,0496825198029185	0,026343217506608
199	2	35	635	AGGTTATGACTGCCCAGCCACTGAAGGGATATTTGACTATGCAGCAGCTATAGGAGGGGC	A_24_P254965	HDAC8	NM_018486	ref|Homo sapiens histone deacetylase 8 (HDAC8), transcript variant 1, mRNA [NM_018486]	6,42264500876193	0,71113876400846	0,00441155978562863	0,0351412559195219	0,0186329870508895
204	2	40	4661	AGCCTGGGCCCCTGCCCTGCAAAGACCCCCGCCATGTTGAGTCACCAGCAGTAAACTCTA	A_33_P3383606	KCP	NM_001135914	ref|Homo sapiens kielin/chordin-like protein (KCP), transcript variant 1, mRNA [NM_001135914]	8,22875544152889	0,832792187633792	0,00208802313951962	0,0244888637657248	0,0129847573599172
207	2	43	79	TATTTCAACAGCCTCCAAATTGGAATGTATTTTGAAGCCCCCCATACAGCCCCCTGTTGT	A_19_P00315810	ENST00000455068	ENST00000455068	Unknown	6,67408445768715	0,610758203086435	0,00427720141078653	0,0347481273122829	0,018424538034019
217	2	53	262	CAAGCTCCCTCCATCTTGCCTCTGGGACCAGCTCTGCATTGCTCCAAAGCCCTCATCAGT	A_21_P0001995	LINC01304	ENST00000457371	ens|long intergenic non-protein coding RNA 1304 [Source:HGNC Symbol;Acc:HGNC:50472] [ENST00000457371]	6,7169200249489	0,820474073473461	0,00223151693175635	0,0252889164185687	0,0134089701642237
219	2	55	3125	ACTATATTCCTAGAAACATAGTTTGAACAACTTGGTCTTTGTTAGGCTTGTCAAATTGCC	A_24_P76879	TSPYL1	NM_003309	ref|Homo sapiens TSPY-like 1 (TSPYL1), mRNA [NM_003309]	8,13120816818583	-0,820469865294449	0,00194978064817853	0,0236709987535544	0,012551099888595
229	2	65	414	GTGTTCCTGATATGAAGAGGAAAGCAGTCCTTCTCCATTAAATGCTGACAACATGAGCCT	A_21_P0012155	ENST00000427691	ENST00000427691	ens|MIR646 host gene (non-protein coding) [Source:HGNC Symbol;Acc:HGNC:27659] [ENST00000427691]	5,25528711921409	0,2503472657857	0,00759369536227758	0,0474467813635375	0,0251577594374495
234	2	70	746	TGTGTGATGGTGCAAGGAATGGATTCAGGATGTTGTTGGAGAAACAAGTTTGTGATTAGT	A_23_P118246	GINS2	NM_016095	ref|Homo sapiens GINS complex subunit 2 (Psf2 homolog) (GINS2), mRNA [NM_016095]	7,32177769587345	-0,7407911785137	0,00189733151154455	0,023458178309464	0,0124382558687916
243	2	79	1955	TGCCAGATGTGTATGAATGGCCAGAATCTGCATCAAGCCCTCCTGTGATAACAGAATAGA	A_23_P321261	ME2	NM_002396	ref|Homo sapiens malic enzyme 2, NAD(+)-dependent, mitochondrial (ME2), transcript variant 1, mRNA [NM_002396]	6,18450321128971	-0,70474218886632	0,000516227304191434	0,0146551868929455	0,00777063597925997
248	2	84	405	CCGCGGGGAGGACCGTCCATCCCCTTCCCCCGGCCCCTCTCAATAAACGTGGTTAAGAGC	A_33_P3210379	SCGB3A1	NM_052863	ref|Homo sapiens secretoglobin, family 3A, member 1 (SCGB3A1), mRNA [NM_052863]	10,7724216497825	0,89672165095577	0,00533846635591486	0,0388791161446655	0,0206149168183582
250	2	86	635	AAATACAAAATTAGACGGGTGAGGTGGTGCATGCCTGTAATCCCAGTTACTTAGGAGGCT	A_33_P3827416	AK024156	AK024156	gb|Homo sapiens cDNA FLJ14094 fis, clone MAMMA1000372. [AK024156]	12,7398829819021	0,99937977643507	4,95870941849005e-05	0,00804939158738773	0,00426803781739668
258	2	94	1365	GGAGGGGGAAGAGAAATTTTTATTTTTGAACCCCTGTGTCCCTTTTGCATAAGATTAAAG	A_23_P119943	IGFBP2	NM_000597	ref|Homo sapiens insulin-like growth factor binding protein 2, 36kDa (IGFBP2), mRNA [NM_000597]	10,4805244732877	-0,625033637722531	0,00534546283748817	0,0388877951976732	0,0206195187222479
272	2	108	77	AGCTATGTTTCCAGTGTCCTCTGGGTGTTTCCAAGAGCAACAAGAAACGAATAAATCTCT	A_21_P0000766	TEKT4P2	NR_038328	ref|Homo sapiens tektin 4 pseudogene 2 (TEKT4P2), transcript variant 2, non-coding RNA [NR_038328]	7,56713247056873	1,06082431566893	1,55435796480319e-05	0,00672591040355696	0,00356628692332248
276	2	112	1757	ACACCTTGACCTTAACTTTTTTACATTATTACTTTTAAATCTCCTTTGGGATTGGGGAGG	A_23_P29975	C4orf19	NM_018302	ref|Homo sapiens chromosome 4 open reading frame 19 (C4orf19), transcript variant 2, mRNA [NM_018302]	5,8131939101367	-0,396941927892803	0,00143652922336572	0,0206571509475437	0,0109530640280852
281	2	117	141	TCACCTCTCAGAAATACAGGAAGAACATCAATAATGTTCGAAGTTATAAATTGCGGAGGC	A_21_P0004866	LINC00240	NR_026775	ref|Homo sapiens long intergenic non-protein coding RNA 240 (LINC00240), long non-coding RNA [NR_026775]	5,62424988317406	0,781674440137573	0,00245637889274373	0,02643361824289	0,0140159266804778
289	2	125	293	GCCACCTATACAACGACAGCCTGCTCCGGGGCTTCCTGAGGAGGTGCCTGCCCCGCCGAG	A_22_P00009100	HORMAD2-AS1	NR_110541	ref|Homo sapiens HORMAD2 antisense RNA 1 (HORMAD2-AS1), long non-coding RNA [NR_110541]	5,88595059521039	0,437732508549578	0,00219847066230733	0,0251076823012389	0,0133128741974455
306	2	142	1227	TTTGATCGAAACCCGGAACTTCAGAACCTCCTACTGGACGACTTCTTTAAGTCAGCTGTT	A_23_P126623	PGD	NM_002631	ref|Homo sapiens phosphogluconate dehydrogenase (PGD), mRNA [NM_002631]	6,82789601803	-0,820026806578235	0,00663627815178832	0,043965174322142	0,0233117030794418
313	2	149	1150	ATCTGCAAATCGTGACTAAGTACATCCTGATTCCTGCAAGCCAGCAGCCAAAGGAGAATA	A_23_P112026	IDO1	NM_002164	ref|Homo sapiens indoleamine 2,3-dioxygenase 1 (IDO1), mRNA [NM_002164]	5,64187862231254	0,464423772216727	0,00299962366665168	0,0290909847820964	0,0154249450840288
316	2	152	2986	TTTTTTGTGAGTTTCCTTGCATCAAGGACACTGAGAAACACAGTCATTGTCTTAGGTGTT	A_23_P79911	PSMF1	NM_006814	ref|Homo sapiens proteasome (prosome, macropain) inhibitor subunit 1 (PI31) (PSMF1), transcript variant 1, mRNA [NM_006814]	6,90341093825977	-0,93812412577143	0,00092194288759978	0,0174484643483791	0,00925171857846561
332	3	4	1533	GGTTAGGGTGCAAGAAGCCATTTAGGGCAGCAAAACAAGTGACATGAAGGGAGGGTCCCT	A_23_P81399	SQSTM1	NM_003900	ref|Homo sapiens sequestosome 1 (SQSTM1), transcript variant 1, mRNA [NM_003900]	9,2942761398787	-0,590816026467355	0,00640352527752849	0,0431243416774809	0,0228658674549037
334	3	6	1057	CGGCGCCCTCCCAGGCGCTCCAGGAGCCGGCGCCCTGGTCTGCACTCCCCTGCGGCCTGC	A_33_P3248602	DUX4	NM_001293798	ref|Homo sapiens double homeobox 4 (DUX4), mRNA [NM_001293798]	6,07164828080886	0,566535856567447	0,00135675398089934	0,0202415038357493	0,0107326749996014
349	3	21	1300	TGAGCCAGTAATCTTTATACTGGGTTTCAAGAAAATCTTTGTTGAAGTTTGAACCACAAC	A_23_P256632	PGGT1B	NM_005023	ref|Homo sapiens protein geranylgeranyltransferase type I, beta subunit (PGGT1B), mRNA [NM_005023]	5,29727569270603	-0,320307566694897	0,00214713168831782	0,0248427704703667	0,013172409703929
357	3	29	749	TGTCAGTTGTATCTGTTGCTTTTCTCAATGATTCAGGGATACAAGTGGGCTTCTCTCATT	A_32_P210252	RPL22	NM_000983	ref|Homo sapiens ribosomal protein L22 (RPL22), mRNA [NM_000983]	9,69342202356841	-0,495225576018731	0,00038202084857433	0,0134341070107954	0,00712318144080209
363	3	35	466	GCAGTATTCCCTTTGGCACCCCCACCCACCTGGAACAAAGCCTGATGTAAAGTCTGGGTG	A_32_P224850	LOC101927764	XR_425464	ref|PREDICTED: Homo sapiens uncharacterized LOC101927764 (LOC101927764), transcript variant X4, ncRNA [XR_425464]	7,4785741517456	0,565475319137769	0,0060516635621267	0,0417537912254324	0,0221391589706055
368	3	40	649	AATATCTGGACCTCAATATTGCCAAGAAACTGAGGCGGCAATTCTAACTTTTTCTCTTCC	A_23_P110167	MGST2	NM_002413	ref|Homo sapiens microsomal glutathione S-transferase 2 (MGST2), transcript variant 1, mRNA [NM_002413]	8,93562220320265	-0,631758685009414	0,00145635980824371	0,020768403768958	0,0110120537348144
383	3	55	2204	AAGTAAGGTTGAGCCTGACTGTAAACCTAGAACTGCGGAAGGACTGGGACTTTTGTACAA	A_23_P95302	RFC5	NM_181578	ref|Homo sapiens replication factor C (activator 1) 5, 36.5kDa (RFC5), transcript variant 2, mRNA [NM_181578]	8,13954053484174	-0,736034145218116	0,00770394944033704	0,0478242888773434	0,025357925664646
389	3	61	2183	AGTGGCTGGTTGGGAGCAGAGCTAAGTGGCTTCCCATTAACCTGAGGTCTCTTTCTTTAC	A_23_P314584	MAPKAPK3	NM_004635	ref|Homo sapiens mitogen-activated protein kinase-activated protein kinase 3 (MAPKAPK3), transcript variant 3, mRNA [NM_004635]	7,5559529719581	-0,829633925080403	0,0029169582803293	0,0287102608659379	0,0152230734202501
392	3	64	2134	TGCTGATTATTTTGAGAAAACTTGGCTTAGCCTTAAAGTTGCTCATCAGCAAGTGTTGCC	A_23_P160729	AP4B1	NM_006594	ref|Homo sapiens adaptor-related protein complex 4, beta 1 subunit (AP4B1), transcript variant 1, mRNA [NM_006594]	5,59031389286516	-0,482658338424171	0,0034590792551275	0,0313695860686573	0,0166331303681251
396	3	68	2337	TGAATTCTTCTTTGATTGTGTTGCACATAGATATGGTAGTCTGCTCTGTATATTTTTCCC	A_24_P251221	PPP2R5A	NM_006243	ref|Homo sapiens protein phosphatase 2, regulatory subunit B', alpha (PPP2R5A), transcript variant 1, mRNA [NM_006243]	6,0539004055669	-0,589911007585511	0,00563449873760141	0,0400250422319419	0,0212225224769151
439	3	111	380	TTACACAACAGCTATGAGCTACTGGTATGTGGCTAGTCCAAACTGAAATGCCCTTTAAGA	A_21_P0010703	lnc-C1orf177-2	lnc-C1orf177-2:2	linc|LNCipedia lincRNA (lnc-C1orf177-2), lincRNA [lnc-C1orf177-2:2]	5,39710710273582	-0,371038790574345	0,000439704581127929	0,0138883650271462	0,00736404317197674
452	3	124	797	TACTGCTGCCATTTTTATTGGTGTTTGATTATTGGAATGGTGCCATATTGTCACTCCTTC	A_23_P117852	KIAA0101	NM_014736	ref|Homo sapiens KIAA0101 (KIAA0101), transcript variant 1, mRNA [NM_014736]	8,8914069255627	-0,693591037693676	0,0013231042808387	0,0199900637228002	0,0105993536300014
464	3	136	694	GAAAGCCTTTATTTACTTTTGGAAACTGAACAAGAAATGCATCTGTCTTAGAAACTGGAG	A_33_P3339173	SRP9	NM_001130440	ref|Homo sapiens signal recognition particle 9kDa (SRP9), transcript variant 1, mRNA [NM_001130440]	6,92070421972468	-0,573114416190291	0,00171441811407332	0,0223550962571243	0,0118533674503359
489	3	161	1566	TTTTTTCTTTGCTCTGAATAAAACTGAACTGTGGGTTCTCTATAAGTGGCATTTTGGGCT	A_23_P133424	SKP1	NM_006930	ref|Homo sapiens S-phase kinase-associated protein 1 (SKP1), transcript variant 1, mRNA [NM_006930]	10,78935478155	-0,628004034517694	0,00368728523028814	0,0323837985808252	0,0171708973918579
497	4	5	204	ACATCCTTCAAAAGGACTATGCCTGTTTATAAGCCCAGCTGTTTCTGCCCTGTGAAACAC	A_33_P3336514	ENST00000552123	ENST00000552123	ens|Nuclear pore complex-interacting protein family member B4 {ECO:0000313|Ensembl:ENSP00000442776}; Nuclear pore complex-interacting protein family member B5 {ECO:0000313|Ensembl:ENSP00000441759}; Uncharacterized protein {ECO:0000313|Ensembl:ENSP00000449	5,70530020571612	0,676456918841758	0,000138465029699345	0,00984821421648279	0,00522182953251166
506	4	14	3050	GTGTGTCTCATCCAGGAGCCAAAAGTCCATGAACCAGTTCGAATTGCCTATGACAGGCCT	A_24_P332926	SUGP2	NM_014884	ref|Homo sapiens SURP and G patch domain containing 2 (SUGP2), transcript variant 2, mRNA [NM_014884]	6,29489282484911	1,27322975533068	0,000362913517206943	0,0131276521501421	0,00696068954058903
520	4	28	3737	AGAGACCACAGTTTTCTCTTTGTTCCAATCTGCGCCACCTCGGTAGCCCCACTTTCCTTG	A_24_P686965	SH2D5	NM_001103161	ref|Homo sapiens SH2 domain containing 5 (SH2D5), transcript variant 1, mRNA [NM_001103161]	6,97272949956343	0,784197967867832	0,00138398475342364	0,0202935385416881	0,0107602654193683
523	4	31	1061	AGGTTTGCACACTAACGCATGTGATGACATTGGCCCCTCGGCTTCTGGGGACCTCCTTCA	A_33_P3379004	AK130723	AK130723	gb|Homo sapiens cDNA FLJ27213 fis, clone SYN03652. [AK130723]	6,56344165631185	0,674291616822396	0,00435536567637347	0,0349399074532048	0,0185262258305679
548	4	56	65	GACAACACGCATACGGTTAAGGCATTGCCACCTACTTCGTGGCATCTAACCATCGTTTTT	A_21_P0000504	RNU6ATAC	NR_023344	ref|Homo sapiens RNA, U6atac small nuclear (U12-dependent splicing) (RNU6ATAC), small nuclear RNA [NR_023344]	7,09303460290324	1,97507371483853	0,000195811985876222	0,0109908711418034	0,00582770177970363
555	4	63	740	TCAACAGGCTTATTAGAAAAATGAACCAAGGTGTCTACCATGATTATTTTTCTAAGCTGG	A_32_P155364	RPL7	NM_000971	ref|Homo sapiens ribosomal protein L7 (RPL7), mRNA [NM_000971]	11,7011167240336	-0,468159842971707	0,00578883000677129	0,0406935940526703	0,0215770094493503
557	4	65	2611	GTTGCGGATAATGACATAACACCTTATCTTGTCAGTAGATTTTATCGTGCTCCTGAAATC	A_33_P3337034	PRPF4B	NM_003913	ref|Homo sapiens pre-mRNA processing factor 4B (PRPF4B), mRNA [NM_003913]	6,09348922571084	0,2813990331789	0,00790518000687609	0,0486018868031568	0,0257702322741668
560	4	68	309	GTGGCATTGCTTAATGATATACCACAGTCAACAGAACAGTATGATCCATTTGCTGAGCAC	A_23_P368393	SF3B1	NM_001005526	ref|Homo sapiens splicing factor 3b, subunit 1, 155kDa (SF3B1), transcript variant 2, mRNA [NM_001005526]	7,29260807913454	0,740572497370406	0,00131338596468355	0,0199022899365313	0,0105528132380842
564	4	72	787	ATCTACCACGAAGCTGTTGTTCCACACCAGAACCAAATGAGCGCAAGATCTGACAAAAAA	A_21_P0012654	LOC101928803	XR_251551	ref|PREDICTED: Homo sapiens uncharacterized LOC101928803 (LOC101928803), transcript variant X2, ncRNA [XR_251551]	7,45515490674554	1,25499806521654	3,83284415002541e-05	0,00731269232892318	0,00387741695356625
566	4	74	3821	AGGATAGATGCCCACAGCCCCTCTCCTTCAACCACATATGTCCAAGTAAAACTAGTATTT	A_21_P0011354	XLOC_l2_004844	TCONS_l2_00008932	linc|BROAD Institute lincRNA (XLOC_l2_004844), lincRNA [TCONS_l2_00008932]	9,61537272187324	0,902092330640789	0,00544900540481852	0,0392426396572342	0,0208076682930892
567	4	75	275	CTGCTGTGCCTGATGTGGGGACAGACCTGCTCCCAGATGTAAACAGAGCAACCTGCACAA	A_23_P427703	MT1L	NR_001447	ref|Homo sapiens metallothionein 1L (gene/pseudogene) (MT1L), non-coding RNA [NR_001447]	10,3606553043094	-0,513000401522932	0,00182411310203525	0,0230062475041384	0,0121986280972966
587	4	95	6732	TTCAAAGTTTAGACCTGATACTAGTTCCAAATCATCAGATTTGGGATCTGTAACTGAATC	A_24_P190541	BRWD1	NM_018963	ref|Homo sapiens bromodomain and WD repeat domain containing 1 (BRWD1), transcript variant 1, mRNA [NM_018963]	6,71625576477859	0,687170799660864	0,00011283059051194	0,00977660930860192	0,00518386238289185
588	4	96	4996	GCTTATCTCAAACAGATTACCCATCTGCAGAACTAAGGAAAGCAATTTATGTATGAAAGA	A_33_P3268174	KBTBD6	NM_152903	ref|Homo sapiens kelch repeat and BTB (POZ) domain containing 6 (KBTBD6), mRNA [NM_152903]	5,98866521652876	-0,432561858598235	0,00630103711158487	0,0427707002722082	0,0226783557808703
590	4	98	2287	AAGTTCAGTTGAACAGTACAGAAACACAGACCATGAGTTCTGGGTTTGAAACCCTGGGGA	A_24_P167984	ATMIN	NM_015251	ref|Homo sapiens ATM interactor (ATMIN), transcript variant 1, mRNA [NM_015251]	6,70841968191541	-0,627483993341023	0,000527162636895558	0,0146551868929455	0,00777063597925997
597	4	105	885	GCTACCATCACCGCACTGAGATCAACAAGAAGATTTATAAGATTGGCCAGGGCTACCTTA	A_23_P68942	RPL3	NM_000967	ref|Homo sapiens ribosomal protein L3 (RPL3), transcript variant 1, mRNA [NM_000967]	13,4157053947648	-0,929134954290975	0,000168049538784839	0,0105040619759995	0,00556958041649871
603	4	111	7037	TTTTGGACCACAAAGAAGAAGAAGAGTTGACTGAAGAAGAAAGAAAAGCAGCTTGGGCTG	A_33_P3380311	ATRX	NM_000489	ref|Homo sapiens alpha thalassemia/mental retardation syndrome X-linked (ATRX), transcript variant 1, mRNA [NM_000489]	5,37457299160837	0,379326684894711	0,00436163865285093	0,0349399074532048	0,0185262258305679
606	4	114	4016	TTTTCTTTAGAATCAGAATTGTAGCCAGTTTCTTTGGCCAGAAGGATGAATACTTGGATA	A_23_P379475	DHCR24	NM_014762	ref|Homo sapiens 24-dehydrocholesterol reductase (DHCR24), mRNA [NM_014762]	8,28042990435247	-0,997452814159109	0,00106031080477324	0,0183513331510224	0,00973044770376586
609	4	117	790	GCAGTGGAAACCGAGCAAATTGGTCAGGAGATGTTGGAAAACCTTAGTCATGACAGAGAA	A_23_P10785	VTI1A	NM_145206	ref|Homo sapiens vesicle transport through interaction with t-SNAREs 1A (VTI1A), mRNA [NM_145206]	6,6040083536405	0,525490514983381	0,00127194736032473	0,0197388139368938	0,0104661331777201
611	4	119	1489	CATTTTCCTTATCTCCCTCCCAAGGGGCTGTTTCCTGTATTTATTGACTCCCTGTTTAAA	A_21_P0011770	LINC01535	NR_110718	ref|Homo sapiens long intergenic non-protein coding RNA 1535 (LINC01535), transcript variant 1, long non-coding RNA [NR_110718]	6,59074662550656	0,84178056113271	0,000262831821653186	0,0119787661394131	0,00635151443854129
617	4	125	400	TTCATGTTCCACCTTCCCCTCTTCCCCGCTATTCCACAGGGTCTGGAGGAGAAGAGCAGA	A_21_P0002073	ENST00000422600	ENST00000422600	gb|DB092709 TESTI4 Homo sapiens cDNA clone TESTI4042421 5', mRNA sequence [DB092709]	8,59358835003954	2,16225096151063	0,000126800658593948	0,00977660930860192	0,00518386238289185
624	4	132	1634	CATTAACACCTCGTGAATACAATTTAACTTCCATTTAGCTATAGCTTTACTCAGCATGAC	A_23_P122041	PPP2CA	NM_002715	ref|Homo sapiens protein phosphatase 2, catalytic subunit, alpha isozyme (PPP2CA), mRNA [NM_002715]	6,9838896111321	-0,696386949861368	0,00757299332088662	0,0473718608270492	0,0251180342384006
631	4	139	828	CCTTTTCTAGCAGCTGCCAGTTTGGAGCATTGCCCTCTAAGAGCTTTAAAACTATTTTTT	A_33_P3366575	NXT2	NM_018698	ref|Homo sapiens nuclear transport factor 2-like export factor 2 (NXT2), transcript variant 1, mRNA [NM_018698]	5,5076979702711	-0,492799925127229	0,00401746358256572	0,0336625068751809	0,0178489083071524
640	4	148	315	GTCTCCAACTAGAAATGATCAACGAAGTGAGAAACTGTTGAGAAGGATACAGTTTGTTTT	A_33_P3320152	SNRPE	NM_003094	ref|Homo sapiens small nuclear ribonucleoprotein polypeptide E (SNRPE), mRNA [NM_003094]	7,77980145523668	-0,736323212403943	0,00175360844331617	0,0225867330509958	0,011976188484126
651	4	159	880	TTCCTCCATGCTTGTGAACTGCACAACTTGAGCCTGACTGTACATCTCTTGGATTTGTTT	A_23_P100632	HN1	NM_001002033	ref|Homo sapiens hematological and neurological expressed 1 (HN1), transcript variant 3, mRNA [NM_001002033]	11,9802308383929	-0,573749089962536	0,00149603611559929	0,0209754338028488	0,0111218274990039
658	5	2	5684	CTGCTGAGCTCTCATCATTTTGGTGGTTTCTGTGTTAGATCTCGTTAGTCTGCATTCCAC	A_23_P79628	PSME4	NM_014614	ref|Homo sapiens proteasome (prosome, macropain) activator subunit 4 (PSME4), mRNA [NM_014614]	5,77130693626268	-0,487048823315303	0,007869296731922	0,0484543147328083	0,0256919849718457
663	5	7	1117	CTATAATCCTCCAAATCAAAGCTCTTTCTGCTTGTGCAAGATTGTTCCTATTAAACAGTT	A_23_P106859	EMC8	NM_006067	ref|Homo sapiens ER membrane protein complex subunit 8 (EMC8), transcript variant 1, mRNA [NM_006067]	8,10309720257001	-0,620898987376803	0,000798047830558979	0,016564061460228	0,00878278065546055
666	5	10	1476	AAAGGAGTCCATTATCGCTGGGCATTTTTCATGGCCAGTGGCCCATGTTTAGATGACATT	A_23_P122775	RTN4IP1	NM_032730	ref|Homo sapiens reticulon 4 interacting protein 1 (RTN4IP1), mRNA [NM_032730]	7,11243604293211	-0,722321270665701	0,00224088074967228	0,0253124119004341	0,0134214281995982
668	5	12	7814	TCAGCATCTGGCATCCAAAGCAACATCAGAGAGAGAGAACACAGAAGAAAAGCAATTGCC	A_33_P3236416	GPR179	NM_001004334	ref|Homo sapiens G protein-coupled receptor 179 (GPR179), mRNA [NM_001004334]	5,93783030631668	1,1453250508683	0,000810495438889701	0,0166424450472581	0,00882434207163417
671	5	15	1037	AAGCCCACACGTGTGTTGAGAGCTTCTGACTATCCTTCTTTGGGTTGTTTTGTTGTTCAT	A_24_P152983	ENST00000445363	ENST00000445363	Unknown	10,7157777299528	-0,822348043179524	0,00358851280372996	0,0319080338397741	0,0169186321262232
677	5	21	1945	GAAATAGAGACGCATCTTCATAAACAGGCATACAGGACAAACAGCGAAGCTGTTGGTTGA	A_33_P3402526	CSGALNACT2	NM_018590	ref|Homo sapiens chondroitin sulfate N-acetylgalactosaminyltransferase 2 (CSGALNACT2), mRNA [NM_018590]	5,44026075462407	-0,379047850990665	0,000246544256144796	0,0116245817434115	0,00616371485393231
691	5	35	1003	ACTTGGTCTGGAGCAGGGACTACTTGGAATGATAAAGGCAAAACTCAACAGCCCCTGGAG	A_24_P39639	EXOSC6	NM_058219	ref|Homo sapiens exosome component 6 (EXOSC6), mRNA [NM_058219]	6,36729563559184	0,59908349575775	0,00175356731246818	0,0225867330509958	0,011976188484126
728	5	72	1568	AGAGAGGAGGTGGCCCAAGGAACGATGAAGAGGCACAGACATCAATTTCTGGTCAAAGGA	A_33_P3257627	ENST00000367272	ENST00000367272	ens|protein phosphatase 1, regulatory subunit 12B pseudogene, Y-linked 1 [Source:HGNC Symbol;Acc:HGNC:18498] [ENST00000367272]	5,45860289017168	0,384974790055024	0,00399031549379474	0,0335798622309028	0,0178050875458744
732	5	76	1310	GGTAAGGGGTTGTGAGTTGTGTCCTGTATGTTTAGGATGGTATTGTTATTTATTAAATCA	A_33_P3238052	FAM216A	NM_013300	ref|Homo sapiens family with sequence similarity 216, member A (FAM216A), mRNA [NM_013300]	6,62181831502723	-0,717603511975396	0,000331730671346104	0,0126003589577191	0,00668110228710724
734	5	78	222	AAGAAGACGCGCATCATCCCTCGCCATCTGCAACTAGCCGTGAGGAATGACGAAGAGCTC	A_24_P68631	HIST2H2AB	NM_175065	ref|Homo sapiens histone cluster 2, H2ab (HIST2H2AB), mRNA [NM_175065]	11,3640778033027	1,18337420090209	0,00283684676792682	0,0283667288825977	0,0150409220762058
763	5	107	341	ACAGTAGGGAAGAGGCTGGACTATATCACAGCTGAAATTAAGCGATACGAATCCCAGCTT	A_23_P122563	PFDN6	NM_014260	ref|Homo sapiens prefoldin subunit 6 (PFDN6), transcript variant 2, mRNA [NM_014260]	8,3944232554834	-0,372273852658356	0,00423309813686072	0,0345552979758548	0,0183222939213747
790	5	134	140	CTTAGGGGGCTCCCGCCTCCCCGGCCACGCGAGCGGGAACAGTCTCCTCCACTCGGAGCG	A_22_P00011670	LINC00271	NR_026805	ref|Homo sapiens long intergenic non-protein coding RNA 271 (LINC00271), long non-coding RNA [NR_026805]	7,85763008217177	0,857166861451407	0,0019374881957355	0,0236317567630571	0,0125302925645067
812	5	156	1438	GCTTTAAAAAGGATGGATTTCAAATACACTGTGCCCACTAGAAGCTTCGAAGGGCCTCGT	A_23_P210619	RTFDC1	NM_016407	ref|Homo sapiens replication termination factor 2 domain containing 1 (RTFDC1), transcript variant 2, mRNA [NM_016407]	8,59820491051438	-0,633114463734622	0,0078236411432527	0,0482551537281756	0,025586383611756
818	5	162	1083	AGGCACAGAATGCTTATTCTCGTCACTGTCCTTTCTATGTCAGCATTCAGAGTTACTGGC	A_23_P167005	GPR160	NM_014373	ref|Homo sapiens G protein-coupled receptor 160 (GPR160), mRNA [NM_014373]	6,32951819948169	-0,738665349960147	0,00351986456656108	0,0315446052429296	0,0167259309787618
835	6	15	968	AAGCATATCTACCCATGGCGGAAAATGAAGTCAGAAAGATTTGTAGTGACATTAGGCAGA	A_23_P92967	MOCS2	NM_004531	ref|Homo sapiens molybdenum cofactor synthesis 2 (MOCS2), transcript variant 3, mRNA [NM_004531]	6,31774179379188	-0,52476539005256	0,00314288614112877	0,0297925883244479	0,0157969571074303
856	6	36	1798	CAGTCTAGCCTGGATGACATATTTTTCGTTTTGAATTAAAAGCACTGGCTGTGTGATTTT	A_23_P57137	AP5S1	NM_018347	ref|Homo sapiens adaptor-related protein complex 5, sigma 1 subunit (AP5S1), transcript variant 2, mRNA [NM_018347]	6,30991480120931	-0,605251561231546	0,00436240762830515	0,0349399074532048	0,0185262258305679
880	6	60	3377	ACAGCTATTCCCATATTCTAGGAGTGGCCTAAGAAATGCGTGTTTCAGTGACTAGATTAT	A_23_P202496	NOC3L	NM_022451	ref|Homo sapiens nucleolar complex associated 3 homolog (S. cerevisiae) (NOC3L), mRNA [NM_022451]	7,05276890440698	-0,686593767113381	0,00126339704204575	0,0197388139368938	0,0104661331777201
913	6	93	1448	TGAACAGCGTGCTGGAGAACTTCACCATCCTGCAGGTGGTCACCAACAGAGACACACAGG	A_23_P94795	TEAD4	NM_003213	ref|Homo sapiens TEA domain family member 4 (TEAD4), transcript variant 1, mRNA [NM_003213]	6,69668908877263	-0,643515253232649	0,00111140515572758	0,0186975613047968	0,00991402864124585
935	6	115	154	CGACGACTTTGATGATGTGGAGGAGGATGAAGGGCTAGATGACTTGGAGAATGCCGAAGA	A_33_P3318960	POLR2F	NM_001301131	ref|Homo sapiens polymerase (RNA) II (DNA directed) polypeptide F (POLR2F), transcript variant 4, mRNA [NM_001301131]	9,13016711334776	-0,575596169839926	0,00190554705503789	0,0234885490410942	0,0124543593754644
937	6	117	867	CCAGATTACTCAGCAGATCTCCCATGTTGGCTCAACAATTCTTTGTTTTTAATTGCTTGA	A_32_P29806	CRADD	NM_003805	ref|Homo sapiens CASP2 and RIPK1 domain containing adaptor with death domain (CRADD), mRNA [NM_003805]	6,63475548974756	-0,698455156397864	0,00343207163204225	0,03123615989129	0,0165623836583083
942	6	122	2053	CCATTGCCTGGGGTTGTTACTGCTGAGATTAAGGGATGCTCGTCCATAGAAAGACTTAGC	A_33_P3326904	LOC441268	AK125166	gb|Homo sapiens cDNA FLJ43176 fis, clone FCBBF3008944. [AK125166]	6,41489359655044	0,974005471196762	0,000838758447494498	0,0168608485988214	0,00894014642869716
950	6	130	2907	GTGTTCAGGAACAGTGGCTCACAGACTTACATTACTGCTTTAACGTGTATATCACTGGGC	A_23_P112412	TEX10	NM_017746	ref|Homo sapiens testis expressed 10 (TEX10), transcript variant 1, mRNA [NM_017746]	7,81967818319102	-0,479312873814438	0,00407041979774935	0,0338886596481158	0,0179688215424469
965	6	145	468	CCTTCACCCCGAGACAGGTCCTGACACACCCTCTGGTGCCTCTACTCAAGTGAGAAGTTT	A_21_P0005202	LOC100507642	NR_108064	ref|Homo sapiens uncharacterized LOC100507642 (LOC100507642), transcript variant 1, long non-coding RNA [NR_108064]	5,52803314339516	0,397068245233078	0,00721732771091023	0,0460670824371276	0,0244262001474572
975	6	155	10	ACTTACATGGAATCTCGTTCGGCTGATGACTTGCTGTTGAGACTCTGAAATCTGATTTTC	A_21_P0000255	SNORD30	NR_002561	ref|Homo sapiens small nucleolar RNA, C/D box 30 (SNORD30), small nucleolar RNA [NR_002561]	5,51472586654078	0,530242217538753	0,00681393266198751	0,0445541071934526	0,0236239736081362
989	7	5	2528	CCCATCTTGCATGTTGTGACACCTTCACCAATAACATAATCATGTATTTCCCTGCTGTCA	A_32_P32391	OR7E156P	NR_002171	ref|Homo sapiens olfactory receptor, family 7, subfamily E, member 156 pseudogene (OR7E156P), non-coding RNA [NR_002171]	6,38227199813326	-0,457345697380313	0,0037758672165493	0,0326961240821578	0,017336502088381
1004	7	20	2531	ATTACAATGTTGGAGGAGAGATAAGTTATAGGGAGCTGGATTTCAAAACGTGGTCCAAGA	A_23_P37127	FOXA1	NM_004496	ref|Homo sapiens forkhead box A1 (FOXA1), mRNA [NM_004496]	6,45851890878176	-0,502230933502109	0,00588909818133217	0,0410927064714513	0,0217886312692427
1017	7	33	2505	ATTGCATGGAGAGGTTGATATGCACCTGTACAGTAATTCACTCCCCCATTTCACATCTTT	A_23_P99771	PNMA1	NM_006029	ref|Homo sapiens paraneoplastic Ma antigen 1 (PNMA1), mRNA [NM_006029]	8,22883772891288	-0,522501082763403	0,00212159489395873	0,0246793181667893	0,013085742207953
1026	7	42	2317	CTTTGTCCCTTGCTTCATTTTTGTGACAAGATAAAACTGGGCACAGCTCTTAAATAAAAT	A_33_P3311056	SDHA	NM_004168	ref|Homo sapiens succinate dehydrogenase complex, subunit A, flavoprotein (Fp) (SDHA), transcript variant 1, mRNA [NM_004168]	9,60382333508835	-0,420088989077021	0,00185176979415105	0,0231315255909496	0,0122650544360324
1027	7	43	2247	TTATGAGTTTGGTTGCAGTGTTCTTATCTTGTGGGCTGATTTCCAAAAACCACATGCTGC	A_23_P122815	CALU	NM_001219	ref|Homo sapiens calumenin (CALU), transcript variant 1, mRNA [NM_001219]	7,08628196253911	-0,708906128527933	0,0043862776434876	0,035013832247558	0,0185654230561615
1029	7	45	497	ACGCTGTGTTCTAGGCCCGCCCACCCCAACCTTCTGGTGGGGAGAAATAAACGGTTTAGA	A_23_P91619	MIF	NM_002415	ref|Homo sapiens macrophage migration inhibitory factor (glycosylation-inhibiting factor) (MIF), mRNA [NM_002415]	15,6571354143243	-0,698775402071638	0,0024331155517396	0,0262916841560533	0,0139406688123992
1032	7	48	4014	CTTCCCACCCCTCTCTTCTAGCTTGGTAATGAAGTATATTTATTGGTGAAGGAAACAGCT	A_24_P102895	WDTC1	NM_015023	ref|Homo sapiens WD and tetratricopeptide repeats 1 (WDTC1), transcript variant 2, mRNA [NM_015023]	6,1551717869894	0,474930077640456	0,000687466723088514	0,0157679699572909	0,00836066817605684
1064	7	80	3249	GAGTGTCATCATGTACTGGTGGTTTCTCGGTTCCATCTCATCCATTTCCTTTTCAATGGA	A_24_P201531	ARCN1	NM_001655	ref|Homo sapiens archain 1 (ARCN1), transcript variant 1, mRNA [NM_001655]	6,53256846782746	-0,66585032604416	0,00594827003256934	0,0413662625153455	0,0219336791934047
1071	7	87	558	AGTGCACAAAATGGCCTCTTGATGCTCATATCTGTTCTTCAGCAGCCTGTCATAGGAACT	A_23_P115137	LAMTOR5	NM_006402	ref|Homo sapiens late endosomal/lysosomal adaptor, MAPK and MTOR activator 5 (LAMTOR5), mRNA [NM_006402]	10,1317665405689	-0,600501783778101	0,000494024732641813	0,0145040791412888	0,00769051394872253
1117	7	133	2227	GGTCAGTTACTGGTCTCTTTCTCCGAATGTTATGTTTTGCTTTTATCTCACAGTAAAATA	A_33_P3339212	TRIP13	NM_004237	ref|Homo sapiens thyroid hormone receptor interactor 13 (TRIP13), transcript variant 1, mRNA [NM_004237]	7,37340391865871	-0,668141738789757	0,00124824469359991	0,0195916677944772	0,0103881117156381
1134	7	150	1645	ATCGGGGTTACATTTCCAAGGTCTGCTGCCTTCATCTATGTAATGGCCGTGTTACTTTCA	A_23_P45970	C1orf109	NM_017850	ref|Homo sapiens chromosome 1 open reading frame 109 (C1orf109), transcript variant 3, mRNA [NM_017850]	6,18488985041242	-0,595145532779913	0,00131690952229087	0,0199388045908615	0,0105721744436956
1137	7	153	6743	TTCGCTACAACCACTGACACCAGCTGGCGTCATAGGTAGCTAGATCATTGCATTTGTTTT	A_23_P419795	SBF2	NM_030962	ref|Homo sapiens SET binding factor 2 (SBF2), mRNA [NM_030962]	5,47629455188688	-0,384225204413736	0,00596335331270306	0,0414316960793422	0,021968374104521
1140	7	156	2102	TTTAAGCAGAACCAGCGAAACCCAAGCCCCTCCTTCCTCTGGTGTTTTACAACTATAAAG	A_33_P3332135	PHOSPHO1	NM_001143804	ref|Homo sapiens phosphatase, orphan 1 (PHOSPHO1), transcript variant 1, mRNA [NM_001143804]	8,30137527210912	1,7042921463837	0,00541142742194512	0,0391268047672478	0,0207462490310656
1146	7	162	1085	TAATGGCCACTCTAGTTTCTACTGGGGTCCCATATACTCTGCCTGTCCCCTGATTATTTA	A_21_P0010679	XLOC_l2_001362	TCONS_l2_00001843	linc|BROAD Institute lincRNA (XLOC_l2_001362), lincRNA [TCONS_l2_00001843]	6,14891144261797	0,6584778974198	0,00363451586010168	0,0321025893988617	0,0170217915358203
1153	8	5	1362	CTGTCTCATCTTGATAGTCATTTTCATGATCACAAAATTTTTCCAGGATAGACATAGAGC	A_32_P131367	RNF13	NM_007282	ref|Homo sapiens ring finger protein 13 (RNF13), transcript variant 1, mRNA [NM_007282]	5,65882869682341	-0,429487294952382	0,0052553855254338	0,0385245380642224	0,0204269084900117
1158	8	10	3681	GCCTAAAGGATGGCGCAGGTCCTGGGCAGGAAAGAATTTTTCCTTTATCACATAACTGTA	A_23_P38446	TNFAIP1	NM_021137	ref|Homo sapiens tumor necrosis factor, alpha-induced protein 1 (endothelial) (TNFAIP1), mRNA [NM_021137]	8,85406362234516	-0,70809207163941	0,00363766011754859	0,0321025893988617	0,0170217915358203
1191	8	43	4236	GGAATGTATTTTCATTTAAAAACAACTTTGAATGGGGCACTTTTTCTTTCCTGTTTTAAA	A_24_P349616	UBTF	NM_001076683	ref|Homo sapiens upstream binding transcription factor, RNA polymerase I (UBTF), transcript variant 2, mRNA [NM_001076683]	5,33987445316381	-0,424574981069465	0,00192581960952613	0,0236224218870747	0,0125253429228747
1205	8	57	283	CAAACTGGTACCCGTTGGAACAAGATTGTCCTGAAGAAGTGGTACACGATTTTTAAGGAC	A_23_P78563	UBL5	NM_024292	ref|Homo sapiens ubiquitin-like 5 (UBL5), transcript variant 1, mRNA [NM_024292]	11,71091897719	-0,555730811797845	0,00247706985721705	0,0265245157574425	0,0140641233703028
1206	8	58	204	ATTAAACCGTATCATCTGAAGGGGATCCACAGAGCTGTCTTCTATCGTGATCTGGAGGAA	A_23_P210131	ENST00000619511	ENST00000619511	ens|ankyrin repeat domain 36C [Source:HGNC Symbol;Acc:HGNC:32946] [ENST00000619511]	6,60715799489748	1,51216240161586	0,000317957990982558	0,0125135411985068	0,00663506881047529
1213	8	65	173	TGTTCATTGACTTCCATCACACCGGCGCCTCCTCAAGGGGCTCAATCCAGATGTCTGCTC	A_33_P3213419	LOC100129447	AK054946	gb|Homo sapiens cDNA FLJ30384 fis, clone BRACE2008114. [AK054946]	8,87980452042872	1,18012547666925	0,000721398333099359	0,0160997160139302	0,00853657025513163
1221	8	73	185	TCTGAATGTAGGTCAGCCACACCCCACATATTGAATACCAAGAATCCATCCCCTGAGAAA	A_22_P00007562	lnc-HBEGF-1	lnc-HBEGF-1:1	gb|DA331166 BRHIP3 Homo sapiens cDNA clone BRHIP3028838 5', mRNA sequence [DA331166]	5,63329320674365	0,481662690622928	0,00769428342024663	0,0478006624972976	0,0253453982229843
1227	8	79	490	ATCCTTGAGGACTTGGTCTTCACAAGCAAAATTGTGGGCAAGAGAATCCGCGTGAAACTA	A_32_P20367	RPS7	NM_001011	ref|Homo sapiens ribosomal protein S7 (RPS7), mRNA [NM_001011]	13,6286924326236	-0,898037396158275	0,000125556967520272	0,00977660930860192	0,00518386238289185
1257	8	109	298	TGCCTTCTTCTCCTCCCCCAACACTGCAGGGGGAATGACCCCCACTGCCTCCTCCTCCCA	A_22_P00006710	HGC6.3	NM_001129895	ref|Homo sapiens uncharacterized LOC100128124 (HGC6.3), mRNA [NM_001129895]	9,01828920075345	0,90049153929561	0,00705949871811388	0,0455122158021379	0,0241319925969812
1262	8	114	4848	ACACAATGCTCAGAAACAGAATCAGTGTCCTAGAGACTCCCACTGTTGTTCCAGTTCCAA	A_23_P386888	LPA	NM_005577	ref|Homo sapiens lipoprotein, Lp(a) (LPA), mRNA [NM_005577]	5,62424119734917	0,378882337537222	0,00473710850567404	0,0364792013979544	0,0193424073639119
1268	8	120	2663	TTAATCATGTTTGAATGTTAGGGGTTGGATCCTAGAGTAGATGCCTGAGGCCACATCTGA	A_23_P117424	DCAF11	NM_025230	ref|Homo sapiens DDB1 and CUL4 associated factor 11 (DCAF11), transcript variant 1, mRNA [NM_025230]	6,44067160141299	-0,646993940236425	0,000939062442702846	0,0175692216203652	0,00931574784054919
1273	8	125	3463	GCTTCTCAGTGGCTTGACAGCATCTTCCTGGTTGTATGTGGCCTGTTTACATGATGTATT	A_23_P11224	MMGT1	NM_173470	ref|Homo sapiens membrane magnesium transporter 1 (MMGT1), mRNA [NM_173470]	8,55481031695653	-0,848993115335158	0,000582253807146223	0,0148885401407265	0,00789436713030771
1283	8	135	3173	AATATTAACCTAATCACCATGTAAGCACTCTGGATGATGGATTCCACAAAACTTGGTTTT	A_23_P258493	LMNB1	NM_005573	ref|Homo sapiens lamin B1 (LMNB1), transcript variant 1, mRNA [NM_005573]	7,21801288542868	-0,826504019774676	0,000742255397091989	0,0162866907170931	0,00863571005909473
1291	8	143	333	AGCCTCTGGAAGTGGATCAAACTAGAACTCATATGCCATACTAGATATGTTTGTCAATAA	A_23_P110811	COX7C	NM_001867	ref|Homo sapiens cytochrome c oxidase subunit VIIc (COX7C), mRNA [NM_001867]	12,9011326603403	-0,650035115291967	0,00112301786792651	0,0187714277636814	0,00995319493555944
1300	8	152	332	AAACAACTTCTCAGATACTGGAAACTTTGGTTTTGGGATCCAGGAACACATCGATCTGGG	A_23_P62605	RPL11	NM_000975	ref|Homo sapiens ribosomal protein L11 (RPL11), transcript variant 1, mRNA [NM_000975]	14,0789699569036	-0,608071845617618	0,000289576823801151	0,0122352596791922	0,00648751529224686
1304	8	156	1486	TATCCATGACTTCCCTCAGTTTTATCCTTTAGGGATTGTGCAACATGATTGATCTTGATG	A_23_P256455	RPA3	NM_002947	ref|Homo sapiens replication protein A3, 14kDa (RPA3), mRNA [NM_002947]	9,82695672347521	-0,765139704251911	0,00254749544370545	0,0268908707011392	0,0142583761578971
1312	8	164	40	TACCAAGTGGTAGAGAGTGTGCCTGTGTGGACGTGGGTGGGATACGTGCCTCTTCTACAC	A_19_P00810982	lnc-MACROD1-1	lnc-MACROD1-1:1	linc|LNCipedia lincRNA (lnc-MACROD1-1), lincRNA [lnc-MACROD1-1:1]	5,69518481140443	0,390395262932016	0,00533950347689855	0,0388791161446655	0,0206149168183582
1320	9	8	83	CGCCGCGCCGCCGAGAGGCAACGTCAACCGCTCCATTGCCGGTGGGGAAGCCAAAGGCTT	A_22_P00016696	lnc-TRA2A-1	lnc-TRA2A-1:1	tc|Q4G0Q7_HUMAN (Q4G0Q7) MGC72075 protein, partial (22%) [THC2615536]	11,0573989559584	1,02845967573336	0,000459932480257825	0,0140511956609104	0,00745038103927904
1323	9	11	1674	CCCATCTGTAGTAATTTATTGTCTGTCTACATTTCTGCAGATCTTCCGTGGTCAGAGTGC	A_24_P140608	HBEGF	NM_001945	ref|Homo sapiens heparin-binding EGF-like growth factor (HBEGF), mRNA [NM_001945]	5,75918878947246	-0,795239739189996	0,000202517649995371	0,0111470828068461	0,00591053006388912
1326	9	14	3692	ACAGTGGCTCAGATCTTACTTGCTCCTGCTTACGAATATTCCCAATCACTGGTCATCTGA	A_23_P169887	GTF3C2	NM_001521	ref|Homo sapiens general transcription factor IIIC, polypeptide 2, beta 110kDa (GTF3C2), transcript variant 1, mRNA [NM_001521]	7,82277457368169	-0,692582546101728	0,000246293734730071	0,0116245817434115	0,00616371485393231
1339	9	27	1974	GAGTATCCTTCCATTTCTCAGCCAAATACTCATCTTTTGAGACTGAAATCACACTGGCGG	A_23_P36647	TMUB2	NM_177441	ref|Homo sapiens transmembrane and ubiquitin-like domain containing 2 (TMUB2), transcript variant 2, mRNA [NM_177441]	5,96973811859735	-0,455380754612849	0,00513846158294738	0,038052456590521	0,0201765962073037
1350	9	38	387	TCGCTTTGGGATCATGGAGAAGGTTTATTGCCATTATTTTGTGAAGTTGGTGGAAGGGCC	A_23_P122233	MRPL22	NM_001014990	ref|Homo sapiens mitochondrial ribosomal protein L22 (MRPL22), transcript variant 2, mRNA [NM_001014990]	8,70626501919872	-0,582423514579913	0,00202922094197286	0,0241920845232228	0,0128273957734339
1366	9	54	680	AAATGAGTCATTCTGTTATTTTGGAAACTTATGTCTCATGCCAGGATCTGCAGATAGTTC	A_21_P0014863	PPP2R5C	BC051442	gb|Homo sapiens cDNA clone IMAGE:6163196, partial cds. [BC051442]	6,0923654151523	-0,470814096727576	0,000679356532259174	0,01567786984319	0,00831289429275652
1367	9	55	2888	AAACAGTGTTTGGTGACATAATGCCAAGGGTAAACAAGCCTGATTTAGGCACTGCTTTAT	A_24_P254346	DSCR3	NM_006052	ref|Homo sapiens Down syndrome critical region 3 (DSCR3), mRNA [NM_006052]	6,73964213079424	-0,528643628093982	0,00667231669593563	0,0441368889552742	0,0234027515195695
1379	9	67	719	TTCTTAAAGACTAGAGCAGCGAACTGCGACGATCACTTAGAGAAACAGGCCGTTAGGAAT	A_33_P3231981	PARK7	NM_007262	ref|Homo sapiens parkinson protein 7 (PARK7), transcript variant 1, mRNA [NM_007262]	11,3673071176326	-0,733003878233275	0,000923472832462259	0,0174672878710601	0,00926169939574684
1399	9	87	236	GTATCTTGCAGAAATTATGTTCGAATCATTTAACGTTCCAGGACTCTACATTGCAGTTCA	A_33_P3264089	ACTR3C	NM_001164458	ref|Homo sapiens ARP3 actin-related protein 3 homolog C (yeast) (ACTR3C), transcript variant 1, mRNA [NM_001164458]	5,42116467892018	0,613403395187169	0,00207511655240091	0,0244341042481909	0,0129557221602801
1417	9	105	2323	CAAGGCCCATTACGTGCTGTCCGGCTCGTGGGATGAACAAATGGAGTGCTCCAAGGTCAT	A_23_P321935	OSBP2	NM_030758	ref|Homo sapiens oxysterol binding protein 2 (OSBP2), transcript variant 1, mRNA [NM_030758]	5,43303788771126	0,366453141284302	0,00481770618216886	0,0368032279340843	0,0195142163130764
1424	9	112	3529	TGATCAAAAACTATTTGGGATATGTATGGGTAGGGTAAATCAGTAAGAGGTGTTATTTGG	A_23_P29495	CTNNB1	NM_001904	ref|Homo sapiens catenin (cadherin-associated protein), beta 1, 88kDa (CTNNB1), transcript variant 1, mRNA [NM_001904]	9,655858636638	-0,731663581717248	0,00063973105979914	0,0154045350694659	0,0081679636929219
1448	9	136	6741	CAAGGCAAATGATTTTGTGTTTCTTGATGACAGACTATTAAGTTTGGGACTTATTTTCCC	A_24_P253251	SLC7A1	NM_003045	ref|Homo sapiens solute carrier family 7 (cationic amino acid transporter, y+ system), member 1 (SLC7A1), mRNA [NM_003045]	6,33431104082002	-0,743888756051213	0,00410369055414462	0,0340136565565551	0,0180350987916631
1463	9	151	422	TCCTCTATGAGGTTCAGTACCGGAGCCCCTTCGACACCGAGTGGCAGTCCAAACAGGAAA	A_23_P113237	CRLF2	NM_001012288	ref|Homo sapiens cytokine receptor-like factor 2 (CRLF2), transcript variant 2, mRNA [NM_001012288]	6,14597118976774	0,814805592159158	0,00161746829041759	0,0216467413370571	0,0114777756364499
1465	9	153	80	TCCTCCGCGCGGTTACCCCTGTACCCGCCGCCATCCGTCCTGGCGCTCCGGATGAGTCAA	A_19_P00318152	SNHG11	NR_003239	ref|Homo sapiens small nucleolar RNA host gene 11 (non-protein coding) (SNHG11), long non-coding RNA [NR_003239]	8,54152309118334	0,910710251775084	0,00173020595281604	0,022419841075648	0,0118876971671772
1486	10	10	1024	GGAAGGGCAGTGGGGAGAAACCCTAAAATTTTCAATCAGAAACTGGAAATTGTAAAAGTG	A_21_P0000748	TCEB3-AS1	NR_038280	ref|Homo sapiens TCEB3 antisense RNA 1 (TCEB3-AS1), long non-coding RNA [NR_038280]	5,36827121129378	-0,270513849236998	0,00818756622794207	0,0496129739798163	0,0263063421477912
1548	10	72	3764	CTCTGGGGAGAAGAGCAGCGCGGAGGCAGCGAGGCCAGGACGTCACCCCCACGGAGACTG	A_33_P3365601	ZNF316	NM_001278559	ref|Homo sapiens zinc finger protein 316 (ZNF316), mRNA [NM_001278559]	5,45822336254734	0,324349939004076	0,00409910538420275	0,0339973590431539	0,0180264573430802
1567	10	91	570	TCCTGCTTCTCCCCGTCGCCTTTCTTGGAGTCGGAGGAATCCTGGCATTGATCGGGCCTG	A_32_P122240	ASCL5	NM_001270601	ref|Homo sapiens achaete-scute family bHLH transcription factor 5 (ASCL5), mRNA [NM_001270601]	6,07878252227716	0,727530702902508	0,000593906120379755	0,0150274287334618	0,00796801018267558
1569	10	93	3903	CTTTCATGTCACAATAGCGTGGAGCATTAGAGAAAAGCCTAGACTTTTAGTTGATAGCCA	A_23_P359655	ZNF664	NM_152437	ref|Homo sapiens zinc finger protein 664 (ZNF664), transcript variant 1, mRNA [NM_152437]	8,48320155630007	-0,688758878158891	0,00352828794734771	0,0315832590249824	0,0167464264164351
1570	10	94	89	GTGGTCAAAATGATGATTATTCCCCACCTTCTAAGAGACAAAGACCAACGAGCCACCACA	A_21_P0010591	XLOC_l2_000727	TCONS_l2_00000966	linc|BROAD Institute lincRNA (XLOC_l2_000727), lincRNA [TCONS_l2_00000966]	6,2867159830768	1,33421662872788	6,56689390698317e-05	0,00821204137613022	0,00435427979504282
1589	10	113	2111	CCTGGCATCCTCGTGAAAGTGCACACACTTCATGGAGGGACTCCTTTTCAATAAGAATTA	A_23_P57306	CHAF1B	NM_005441	ref|Homo sapiens chromatin assembly factor 1, subunit B (p60) (CHAF1B), mRNA [NM_005441]	6,9734561988201	-0,715098804466058	0,000321884802848102	0,0125135411985068	0,00663506881047529
1604	10	128	240	AAGCCATAAGAAGACTTCCTGAGAACCTTTATAATGACAGGATGTTTCGCATTAAGAGGG	A_23_P31671	UQCRB	NM_006294	ref|Homo sapiens ubiquinol-cytochrome c reductase binding protein (UQCRB), transcript variant 1, mRNA [NM_006294]	11,0686901223284	-0,377480048784021	0,00585653703499953	0,0409355377844826	0,0217052955422613
1620	10	144	2029	CCCAGAAGGTGGAAGAGGTGGGTGCCTGGGCCCTGGGTGGGGGAAGGGCTAGCCCCTCCC	A_33_P3292864	AK090448	AK090448	gb|Homo sapiens mRNA for FLJ00369 protein. [AK090448]	6,22720225991875	0,552760355496417	0,00395415603176448	0,0334325480705912	0,0177269769954779
1622	10	146	1250	TTCTGCCATGATTGTGAGGTCTCTCTAGCCGTGTGAAACTGTGAGTCCATTAAACTTCTT	A_33_P3555009	ZNF528-AS1	NR_125345	ref|Homo sapiens ZNF528 antisense RNA 1 (ZNF528-AS1), long non-coding RNA [NR_125345]	6,90719375962143	0,518611492563188	0,00187747714761673	0,0232996855333353	0,0123542180685482
1630	10	154	1791	TTTCCGCGAAAATCAGTTCCGCCTCTGCCCCAAGAGCCAAGAGGGGTGGAAAGGAAGAGA	A_33_P3217009	FEZF1-AS1	NR_036484	ref|Homo sapiens FEZF1 antisense RNA 1 (FEZF1-AS1), long non-coding RNA [NR_036484]	5,566690432513	0,30495966056128	0,00370776007965222	0,0324380113263772	0,0171996426759814
1678	11	38	1568	GGGTTTGCCCCCTCACTATTTTTAATCCAGACTATTTTATACCTATCAGTATAACTATAG	A_33_P3225298	XKR9	NM_001287258	ref|Homo sapiens XK, Kell blood group complex subunit-related family, member 9 (XKR9), transcript variant 2, mRNA [NM_001287258]	7,61005558800148	0,997377243282986	0,000777301542073054	0,0164473376879116	0,00872089008037457
1683	11	43	1359	CTACTAGCTCTTTGAGATAATACATTCCGAGGGGCTCAGTTCTGCCTTATCTAAATCACC	A_23_P140256	PNP	NM_000270	ref|Homo sapiens purine nucleoside phosphorylase (PNP), mRNA [NM_000270]	10,2446289943611	-0,603784560809796	0,00579881456544894	0,0406935940526703	0,0215770094493503
1686	11	46	587	AACCAGGATCTCCCAACCCGAAGACAGCAGGCAGCCCAATAATGTGATCAGACAGCCTTT	A_24_P405054	SZRD1	NM_001114600	ref|Homo sapiens SUZ RNA binding domain containing 1 (SZRD1), transcript variant 1, mRNA [NM_001114600]	7,47327098051595	0,555819009605238	0,00431006410114789	0,0348500448175062	0,0184785778657039
1701	11	61	461	AATAGATCCTTTAGCACCTTTGGATAAACTCTGCCTTCTAGGTTGTGGCATTTCAGCTGG	A_24_P280873	ENST00000433151	ENST00000433151	ens|alcohol dehydrogenase 5 (class III), chi polypeptide, pseudogene 4 [Source:HGNC Symbol;Acc:HGNC:21377] [ENST00000433151]	6,46279605785448	-0,666972984302522	0,0031041317727294	0,0296286874710355	0,0157100517763785
1707	11	67	1747	AGGATTATTCCTTGCTATTAGTACTCATTTTATGTATGTTACCCTTCAGTAAGTTCTCCC	A_23_P120316	MTHFD2	NM_006636	ref|Homo sapiens methylenetetrahydrofolate dehydrogenase (NADP+ dependent) 2, methenyltetrahydrofolate cyclohydrolase (MTHFD2), transcript variant 1, mRNA [NM_006636]	7,83255430167192	-0,685132372173991	0,00398436029919081	0,0335661522958941	0,0177978181118488
1711	11	71	65	GTCTTTCTATGGTCTGTTGGCCATTTCATAACTTTGGAAATGTAATGGTCAATTCATTAG	A_21_P0000307	SNORA2B	NR_002951	ref|Homo sapiens small nucleolar RNA, H/ACA box 2B (SNORA2B), small nucleolar RNA [NR_002951]	5,87288091156456	0,659672908986927	0,00580348056810198	0,0406954575491148	0,0215779975331342
1723	11	83	1554	GGGGTACATGGTATGGAGTAGACATCAACAACGAGGACATTGCTGACAACTTTGAAGCTT	A_23_P102404	CCT7	NM_006429	ref|Homo sapiens chaperonin containing TCP1, subunit 7 (eta) (CCT7), transcript variant 1, mRNA [NM_006429]	10,2531388117586	-1,05923699848843	0,000147644040942253	0,0100992238319996	0,00535492263898131
1730	11	90	5316	GTGTATTAGGATGTGGGCTGGTTTGCTTTTCTACCACCTTTGTAATTTTATGTATCCCAT	A_23_P212792	CEP135	NM_025009	ref|Homo sapiens centrosomal protein 135kDa (CEP135), mRNA [NM_025009]	5,69160708277807	-0,456403414339745	0,00435983145114187	0,0349399074532048	0,0185262258305679
1747	11	107	508	TGTCTGCTCTAAGTCCGTCTGCTATGTGCCTGTGTGCTCTGGGGCTTCCACTTCATGCTG	A_24_P134789	KRTAP10-10	NM_181688	ref|Homo sapiens keratin associated protein 10-10 (KRTAP10-10), mRNA [NM_181688]	6,01855571286307	0,468412164939926	0,0022808629927629	0,0254716919025779	0,0135058834115635
1774	11	134	1099	TGTCCCTAAATGCCCCCAAAGGGCTCTGGAGCCAGAACCAGTTGGCCTCCTCCAGCCCTA	A_33_P3289167	ZBTB32	NM_014383	ref|Homo sapiens zinc finger and BTB domain containing 32 (ZBTB32), mRNA [NM_014383]	5,75654416233965	0,452353938039321	0,00514742948579981	0,0380839748894958	0,0201933081898807
1777	11	137	944	CCTGTGTGAAGGTTTGTTTTTCCAACCTGTGAAAGAAACGTGAATGTAAAAGAGACCTAA	A_21_P0000054	PET117	NM_001164811	ref|Homo sapiens PET117 homolog (S. cerevisiae) (PET117), mRNA [NM_001164811]	7,48735378702748	-0,741991387191	0,0028460432066068	0,0284093160163586	0,0150635030993121
1780	11	140	3039	ATTTTTATATCTCAGTAAGACGAGGATACCTTCAGTTTGAATCTGCATAATGTTCACTGC	A_24_P345377	GOLPH3L	NM_018178	ref|Homo sapiens golgi phosphoprotein 3-like (GOLPH3L), mRNA [NM_018178]	7,59940739855858	-0,600415215003472	0,00483294007000284	0,0368432636925357	0,0195354445176262
1797	11	157	3164	CCCAGCCTCCAGGAACTATCCATCCACTCTTATCTCCATGAGTTCAATTGTTTTGATTTT	A_23_P208310	CD3EAP	NM_012099	ref|Homo sapiens CD3e molecule, epsilon associated protein (CD3EAP), transcript variant 2, mRNA [NM_012099]	6,40060741004847	-0,471286636555202	0,00398163522183945	0,0335605254503171	0,0177948345832858
1807	12	3	8176	CTGAGTGCAAAACTCAGTAGACTCCTCTTTGTCACTTCTCTGGAGATCCAGCATTCCTTA	A_23_P253524	CENPE	NM_001813	ref|Homo sapiens centromere protein E, 312kDa (CENPE), transcript variant 1, mRNA [NM_001813]	5,67594157666621	-0,47204553625424	0,00609912439794114	0,0419393531835666	0,0222375496932071
1811	12	7	919	TAAGCCAAAGGTTCTCAGGGGAGAAAGCACATGTGCAGTTTTAAAACAAAGCAGTGCTTT	A_23_P209337	METTL21A	NM_145280	ref|Homo sapiens methyltransferase like 21A (METTL21A), transcript variant 1, mRNA [NM_145280]	6,99076700940572	-0,731707665714699	0,00208730049929435	0,0244888637657248	0,0129847573599172
1838	12	34	594	GAGAAAAACAATCCCCATTATGACCCATCTAGCAAAGAGGACAACCCTAAGTGGTCCATG	A_23_P24633	THYN1	NM_199297	ref|Homo sapiens thymocyte nuclear protein 1 (THYN1), transcript variant 2, mRNA [NM_199297]	7,0885884515711	-0,681266684968805	0,00267080780534222	0,0275209746449964	0,0145924768699915
1851	12	47	2234	TAGACTTGTAGTCACTGGGCTTTTGTTTTGCTTTATGGAAATCATTGAAGGTCTGGATCC	A_23_P65963	BFAR	NM_016561	ref|Homo sapiens bifunctional apoptosis regulator (BFAR), mRNA [NM_016561]	6,46576380425063	-0,652858183756267	0,00379535908379646	0,0327692448229984	0,0173752729797901
1856	12	52	1302	CCACCCCCAGCAGCTGCAGCATGTTGATGAACGGAAGCTGATCCAGTTCGGGCTTATGAA	A_23_P18267	NPRL2	NM_006545	ref|Homo sapiens nitrogen permease regulator-like 2 (S. cerevisiae) (NPRL2), mRNA [NM_006545]	7,29222684449795	-0,508978743617127	0,000123600879224629	0,00977660930860192	0,00518386238289185
1863	12	59	649	GCTGTGGAGACCCGGAAGAGTTAGATATAATGTCATTTGTTGTAATTCAGTTTCATAAAA	A_33_P3371727	SAT1	ENST00000379253	ens|spermidine/spermine N1-acetyltransferase 1 [Source:HGNC Symbol;Acc:HGNC:10540] [ENST00000379253]	5,44522253441857	0,597988693812776	0,000653829735528857	0,0154812457262958	0,00820863806946237
1867	12	63	860	TCTCATCTACAACTAGAACCACAGAAAGGACTCCCCTGCCCACTGGAAGCATCCATACAA	A_33_P3236902	MUC3A	NM_005960	ref|Homo sapiens mucin 3A, cell surface associated (MUC3A), mRNA [NM_005960]	6,44629097658284	0,609292359725033	0,000423177439315627	0,0136385862416545	0,00723160268987463
1877	12	73	815	TTGTCTTTTAAATTAAGCCTCGGTTGAGCCCTTGTATATTAAATAAATGCATTTTTGTCC	A_24_P297539	UBE2C	NM_181801	ref|Homo sapiens ubiquitin-conjugating enzyme E2C (UBE2C), transcript variant 4, mRNA [NM_181801]	9,4665086418164	-0,465205630306361	0,00323350827599581	0,0302908148231959	0,0160611322957287
1891	12	87	2484	AGGACGATTCACTGCCATGCCAGTCAGGCGGGCTTGCCATGTTCTGTGAATCTCGAGTGA	A_23_P150876	VPS37B	NM_024667	ref|Homo sapiens vacuolar protein sorting 37 homolog B (S. cerevisiae) (VPS37B), mRNA [NM_024667]	8,73425533975224	-0,733375151796253	0,00226183912174695	0,0254052609785805	0,0134706596691493
1895	12	91	164	GCTGGGAGAGGAGGAGGAGGTCGAATGTCGCTGGAGGTCGGCGTCCTTCTGCAGCCGTGG	A_22_P00013897	lnc-RPS21-2	lnc-RPS21-2:1	tc|Q7TWX6_MYCBO (Q7TWX6) PROBABLE CONSERVED INTEGRAL MEMBRANE TRANSPORT PROTEIN, partial (6%) [THC2762447]	6,17434402959707	0,744460396426301	0,00342216180066176	0,0311764606673856	0,0165307292726909
1899	12	95	776	TGTAGATGTCCCTTGTAGCCACTTCTGCAACAATTTCATTGGTGGTTACTTCTGCTCCTG	A_33_P3230478	C1S	NM_201442	ref|Homo sapiens complement component 1, s subcomponent (C1S), transcript variant 1, mRNA [NM_201442]	5,02937717106595	0,353689089138927	0,000319449773153261	0,0125135411985068	0,00663506881047529
1903	12	99	648	GTTTTTAAGTGACTGATTGGGATAGAACCCTAAAGAAATAAAACTTCCAGTGGATACGAA	A_33_P3262694	THC2659533	THC2659533	tc|Q5JX79_HUMAN (Q5JX79) OTTHUMP00000030115 (Fragment), partial (27%) [THC2659533]	6,64219800436121	-0,582807435708149	0,00457416039202929	0,0357389140974933	0,0189498840085993
1911	12	107	642	AAGTGTTCCATCCCTAAGGAAAGCTTGGGAAACCAAGCCCCTTCCATCCTCTCCCAAGCA	A_33_P3222019	WSCD2	NM_014653	ref|Homo sapiens WSC domain containing 2 (WSCD2), mRNA [NM_014653]	5,88364323517434	0,345457644920466	0,00167522081727443	0,022084486798396	0,0117098818972902
1915	12	111	803	CTGCAGACTTTGAGCCAGAAATGCAAACGGGAGGCCTCTGGGACTCAGTCAGAGCGCTTT	A_23_P200396	TMEM234	NM_019118	ref|Homo sapiens transmembrane protein 234 (TMEM234), mRNA [NM_019118]	6,33541910004471	-0,500640158999452	0,00289676159618522	0,0286365205968574	0,0151839740356962
1961	12	157	447	ATGGCAATTGAAGGACCTCCTGCAAAACATCCTTCCTTGAAGCCTAGCACTGAAATGGAA	A_21_P0012220	ANKRD20A11P	ENST00000429521	ens|ankyrin repeat domain 20 family, member A11, pseudogene [Source:HGNC Symbol;Acc:HGNC:42024] [ENST00000429521]	6,37436988347003	1,094468095039	0,000562543024950794	0,0147958870044113	0,00784523955521083
1962	12	158	603	AGGTCCTTCCACTTTTTGGAGAGTAGCCAATCTAGCTTTTTTGTACAGACTTAGAAATTA	A_23_P20882	ATP6V1G1	NM_004888	ref|Homo sapiens ATPase, H+ transporting, lysosomal 13kDa, V1 subunit G1 (ATP6V1G1), mRNA [NM_004888]	9,22005733555804	-0,471287531445008	0,00132544033105609	0,0199900637228002	0,0105993536300014
1966	12	162	53	AATAAACAAGACATTTCTGAGTTCTTCCTTTGGTCTGACTTCAGCCCCCTCACTCCAGGA	A_22_P00011704	lnc-PDZD7-1	lnc-PDZD7-1:1	gb|qf26f10.x1 NCI_CGAP_Brn25 Homo sapiens cDNA clone IMAGE:1751179 3', mRNA sequence [AI083640]	7,96591848911158	1,31632699777765	0,000185872924602796	0,0108532315266554	0,00575472097410534
1969	13	1	1761	TGTCTACTCCTAGAAGAACCAAATACCTCAATTTTTGTTTTTGAGTACTGTACTATCCTG	A_23_P110712	DUSP1	NM_004417	ref|Homo sapiens dual specificity phosphatase 1 (DUSP1), mRNA [NM_004417]	8,34659358579343	-1,11896052038992	0,00433149209815248	0,034887169631824	0,0184982625971214
1987	13	19	1943	CTGGGCGTGTAGGACGGTGAGAGCACTTCTGTCTTAAAGGTTTTTTCTGATTGAAGCTTT	A_23_P80032	E2F1	NM_005225	ref|Homo sapiens E2F transcription factor 1 (E2F1), mRNA [NM_005225]	6,79690600665298	-0,496854583257792	0,0027417300444051	0,0278509240002645	0,0147674262821081
1990	13	22	1347	AAAGAGTGGCATTTCTCCTGTTTCAGGTTTTGTCTGAGTTCAAACTAGTGCCTGTGTTGT	A_23_P77630	MAP1LC3B	NM_022818	ref|Homo sapiens microtubule-associated protein 1 light chain 3 beta (MAP1LC3B), mRNA [NM_022818]	6,04659331279757	-0,591457960188873	0,00139477549963158	0,0203227720707901	0,0107757659458849
1993	13	25	2084	GCAGGTCTCTGGATACATTGATCAGGTTTTAGATGGATGAGTTATTCCTCATATATTTTC	A_21_P0000023	RIOK2	NM_001159749	ref|Homo sapiens RIO kinase 2 (RIOK2), transcript variant 2, mRNA [NM_001159749]	5,38464068049861	-0,330720159407553	0,00253550155875008	0,0268333167733807	0,0142278592750313
2012	13	44	504	TACGGTTCTTAACCTCATCTGTTAAGTTCCCATGCCTGGAGAAGCTAATGCCAACTCATC	A_23_P127095	USMG5	NM_032747	ref|Homo sapiens up-regulated during skeletal muscle growth 5 homolog (mouse) (USMG5), transcript variant 2, mRNA [NM_032747]	12,720534737789	-0,420999027445887	0,00546674260871408	0,0393142776806531	0,0208456530015974
2015	13	47	5449	GCTTTTGTTTTCTGTATGTTGTTGGGGGATCAACTTTCACACATAGCAAGCACATGGCCT	A_23_P99027	PTPN11	NM_002834	ref|Homo sapiens protein tyrosine phosphatase, non-receptor type 11 (PTPN11), transcript variant 1, mRNA [NM_002834]	7,28719548239329	-0,752559537582834	0,00061153969153674	0,0151718035460119	0,00804456219945271
2019	13	51	275	TCCCGTCAGGTCCCTGCTTTGCATTTGCACCTGCCCCCCTTTTGTTTGTAGTCTAAGTGA	A_23_P50052	C18orf12	XR_109479	ref|PREDICTED: Homo sapiens chromosome 18 open reading frame 12 (C18orf12), misc_RNA [XR_109479]	7,23848369380515	0,693912058801414	0,000244599027079716	0,0116245817434115	0,00616371485393231
2053	13	85	547	CATTCCCCGCCCCAACACACACACTCTGCAATATCTTAAATTATATATATCTATAAATGA	A_33_P3407601	THC2753069	THC2753069	tc|Q39AC8_BURS3 (Q39AC8) Cytochrome B561, partial (9%) [THC2753069]	10,3483870156977	1,14871890456505	0,00459787594584756	0,0358298295584223	0,0189980902141514
2055	13	87	1219	CGTCTACATAACTGGTTTTCCACAGGCATCTTCAGTTATTGCTTGTCAGGTGGACTGTTT	A_23_P7101	SLBP	NM_006527	ref|Homo sapiens stem-loop binding protein (SLBP), mRNA [NM_006527]	8,06836918267858	-0,877963738676053	0,00794022565946479	0,0487009485100926	0,0258227578727624
2058	13	90	9503	GTGAGGTTCTATCTGAAAATGTTATTTAGCTATCTTCTGGGACTATTTAATGAAAGTGGG	A_24_P544882	SSR1	NM_003144	ref|Homo sapiens signal sequence receptor, alpha (SSR1), transcript variant 1, mRNA [NM_003144]	6,34719813738008	-0,594244203823092	0,00182597228544588	0,023020797422538	0,012206342916646
2061	13	93	3520	CACGGGATTTTTGTTGATGGCTGAATTCTTGTGGATTCATAAGAGGATCATGCCCTTAGC	A_23_P132910	RBM47	NM_019027	ref|Homo sapiens RNA binding motif protein 47 (RBM47), transcript variant 2, mRNA [NM_019027]	7,86835678599762	-0,635498828468603	0,00300111115534316	0,0290909847820964	0,0154249450840288
2062	13	94	1062	GCCGCCTGGCGCGAAGGATCAGCTCAGCCTCCTCGCTCTCCAGGGACGACAGTTCCGTGT	A_23_P316531	GPR25	NM_005298	ref|Homo sapiens G protein-coupled receptor 25 (GPR25), mRNA [NM_005298]	6,39698809043887	0,736140149274749	0,000784453862542463	0,0164917272081414	0,0087444267848547
2071	13	103	1621	ACATTCCTCAGCAGGATCAAGCCAAACAGTAAAAACTACCAAGAGAACACGAGGAAGGCA	A_23_P105313	EIF2B1	NM_001414	ref|Homo sapiens eukaryotic translation initiation factor 2B, subunit 1 alpha, 26kDa (EIF2B1), mRNA [NM_001414]	7,93244762085881	-0,552566462530661	0,00415425317377878	0,0342631376526931	0,0181673814296095
2101	13	133	446	TTTAAGGTAAACATACAGGAGAGGCTGAGGTAGGAGGATTGCTCCAGCCTAGTAGTTTGA	A_33_P3335624	PSMD10	ENST00000338548	ens|proteasome (prosome, macropain) 26S subunit, non-ATPase, 10 [Source:HGNC Symbol;Acc:HGNC:9555] [ENST00000338548]	6,71129176088354	1,03660787030379	4,98957196433899e-06	0,00672591040355696	0,00356628692332248
2109	13	141	1539	ATTGTGGAAGCAGTGACAACTTGATGAAGCTCCCTGGGCTGGCCCCTTCCTCTCTGCCTT	A_33_P3275422	LINC00523	NR_024096	ref|Homo sapiens long intergenic non-protein coding RNA 523 (LINC00523), long non-coding RNA [NR_024096]	7,05764000990547	0,813562938450494	0,0002029351228168	0,0111470828068461	0,00591053006388912
2114	13	146	3146	ATCACCAAGTTTGAAGAGTGTATGCAGAGTGTCGACATCGCAGCTTTCAACAAGATCTGG	A_22_P00014016	ENST00000490410	ENST00000490410	ens|eukaryotic translation elongation factor 1 delta pseudogene 3 [Source:HGNC Symbol;Acc:HGNC:30486] [ENST00000490410]	10,6666378872535	0,615840647201217	0,00076546639214334	0,0163774671756412	0,00868384256126048
2123	13	155	3683	ATTTTTGGGGGAGACCTGCCTCTCAGAATCATCTGATGGATCTTCAAGTGAAGATGCTGA	A_23_P117225	ERCC5	NM_000123	ref|Homo sapiens excision repair cross-complementation group 5 (ERCC5), mRNA [NM_000123]	7,94617760600698	0,354365394424296	0,00820965572742969	0,0496781615494392	0,0263409066250382
2141	14	9	5922	TACTAAGGAGATGGATGGCGACACACAAAAGCTTGAAGTAGAACATGTGATGATGAGAAA	A_24_P336931	ANKRD36	NM_001164315	ref|Homo sapiens ankyrin repeat domain 36 (ANKRD36), mRNA [NM_001164315]	5,94981887493961	0,557581344548556	0,00420378968709978	0,0344626256057014	0,0182731561478985
2166	14	34	0	CTTTCTACAGAGCCTGGAGGGTGCGGTTGGTGCCCAGGCCCCATGCCCAGTAAGTCCCCA	A_33_P3346508	A_33_P3346508	A_33_P3346508	Unknown	7,00525532074602	2,135967664382	0,000165579817725703	0,0104794453887382	0,00555652793616828
2167	14	35	2133	TCTACGTGTCTTGGAAAAATTAGTTAGGAATTTGGATGGGTAAAAGGTACCCTTGCCTTA	A_23_P76684	RTN3	NM_006054	ref|Homo sapiens reticulon 3 (RTN3), transcript variant 1, mRNA [NM_006054]	6,45571488019517	-0,734946515409248	0,00547082210247669	0,0393189640102331	0,0208481378393214
2171	14	39	3689	CAAGCACTTCACAATAGACCCTCGAGGGCTTGTGTCCATTTGGCCTTTTACAAGTGTAAT	A_23_P60488	ODF2	NM_002540	ref|Homo sapiens outer dense fiber of sperm tails 2 (ODF2), transcript variant 9, mRNA [NM_002540]	6,19026054854052	-0,625119950748419	0,005113962566229	0,0379827841135715	0,0201396536926771
2181	14	49	2728	TCCAAGACTCAGTGTCCCGACCCTTGTTCTCGCCGTGAATGTCAATGGGCCAATCCTCTC	A_23_P55917	SYT3	NM_032298	ref|Homo sapiens synaptotagmin III (SYT3), transcript variant 1, mRNA [NM_032298]	5,8263802764363	0,324670796051104	0,00468966809649502	0,0363023702615515	0,0192486459945876
2192	14	60	4715	CGTTGAGCTGCTTCAACTTTGGAATATATGTTTGCCAATCTCCTTGTTTTCTAATGAATA	A_33_P3303385	NCAPD2	NM_014865	ref|Homo sapiens non-SMC condensin I complex, subunit D2 (NCAPD2), mRNA [NM_014865]	8,50417336580957	-0,651062736065684	0,000283331521739401	0,0121805688551812	0,00645851651605248
2194	14	62	239	ACCTGCCTGCCCATTTGGAAATGCAGACTGGAGGACGCTAAGTTCATTCTTACCTATGTA	A_22_P00025539	LOC101930240	XR_247561	ref|PREDICTED: Homo sapiens uncharacterized LOC101930240 (LOC101930240), ncRNA [XR_247561]	5,80188076134439	0,701126964791807	0,00485603382590497	0,0369268826767089	0,0195797819042261
2221	14	89	1168	CTTGGCCTTAAGCTGACTTAGAAGGGTTTTTCTGAATTGTCTAGATCCATGCATTATTTT	A_23_P115356	AKR7A2	NM_003689	ref|Homo sapiens aldo-keto reductase family 7, member A2 (aflatoxin aldehyde reductase) (AKR7A2), mRNA [NM_003689]	9,22059905862868	-0,565014025413307	0,000548347966279128	0,0146846300424579	0,007786247653039
2239	14	107	382	TTGGAAAATGAGCTCATGCCGTTGGTGTAACCACCATTCCTGCCCCCATGCCACTCTGCC	A_33_P3390950	ENST00000534398	ENST00000534398	ens|FAM83H antisense RNA 1 (head to head) [Source:HGNC Symbol;Acc:HGNC:48720] [ENST00000534398]	6,92285894031005	0,681784940147129	0,00165289119975879	0,0219140731677082	0,0116195232891297
2250	14	118	2378	TGGTTCTCCCACTTACACTGTTGACATCTATTTTCTGAAGTGTGTTTAAATTATTCAGTG	A_23_P118306	DNAJA3	NM_005147	ref|Homo sapiens DnaJ (Hsp40) homolog, subfamily A, member 3 (DNAJA3), transcript variant 1, mRNA [NM_005147]	7,56589232770378	-0,76381262140395	0,00219849970377098	0,0251076823012389	0,0133128741974455
2267	14	135	861	TGAGCCAAGCACAGTGGTGGCAAAAGCTTATTTGTGTACAATCACTGGCTTCATACTTCC	A_23_P111297	RPP40	NM_006638	ref|Homo sapiens ribonuclease P/MRP 40kDa subunit (RPP40), transcript variant 1, mRNA [NM_006638]	6,58326787356681	-0,52442510461468	0,00274918454972229	0,027878235823886	0,0147819078605993
2271	14	139	647	TCCTAACTGTCCTCCCTGCCTCCAGCCTTCCAACCTGCAGCCACTCGAGTTGCCTTCCTA	A_19_P00321722	lnc-CCDC71L-1	lnc-CCDC71L-1:3	linc|LNCipedia lincRNA (lnc-CCDC71L-1), lincRNA [lnc-CCDC71L-1:3]	8,21142011072928	0,956796099845436	0,0041916031508449	0,0343799968843055	0,018229343829428
2283	14	151	4028	ACTAACACACAGGCACTCAATGAATGAGTGAAGGAAATAAAAGTCACCCCGTTGGTGAGA	A_23_P11025	ZNF185	NM_001178106	ref|Homo sapiens zinc finger protein 185 (LIM domain) (ZNF185), transcript variant 1, mRNA [NM_001178106]	5,93450067575742	-0,557745646803712	4,03515225287973e-05	0,00751874869730129	0,00398667445001246
2290	14	158	3651	CGGGTAGAAACACATTCACTGCTTCAGGGTTCTAATCTGTGTGTCTCCTTATGACTCCAT	A_23_P201445	DESI2	NM_016076	ref|Homo sapiens desumoylating isopeptidase 2 (DESI2), transcript variant 1, mRNA [NM_016076]	7,26564312191214	-0,745092861142761	0,00709057466212495	0,0455774763742736	0,0241665957824315
2293	14	161	1251	CAGGATTGTTGGTCATTTGACTCATGCCTTGAAGCAAGGAGAATACGGTCTTGCCAGTAT	A_23_P24515	ACAT1	NM_000019	ref|Homo sapiens acetyl-CoA acetyltransferase 1 (ACAT1), mRNA [NM_000019]	8,46140895599175	-0,731543201885144	0,00386148119698067	0,0330851721238997	0,0175427874624881
2296	14	164	888	ATGTGTGGCTTCCCAGACAGTCATCCAACAGGCACTTTCCAAGTCCCTGCTCTGCACCAG	A_21_P0014844	lnc-MRPS25-1	lnc-MRPS25-1:1	gb|Homo sapiens cDNA clone IMAGE:4827685. [BC033386]	5,82676830207424	0,530060567073426	0,00767715632708942	0,047746044356274	0,0253164379855708
2298	15	2	1850	CCTGCCTCTCCCCTTCCTCCTCTGCTCTTGATCTGTGTTTCAATAAATTAATGTAGCCAA	A_22_P00008943	KRT81	NM_002281	ref|Homo sapiens keratin 81, type II (KRT81), mRNA [NM_002281]	10,8687480142274	1,15580049243126	8,4048618193597e-05	0,00890369582604118	0,0047210165001394
2303	15	7	281	CACGTGCTTAAAAACACAGAGAGTAATGCTGAACTTAAGGGTGATTCTCTGGTCATTGAG	A_24_P213354	ENST00000396131	ENST00000396131	ens|ribosomal protein L17 pseudogene 50 [Source:HGNC Symbol;Acc:HGNC:45098] [ENST00000396131]	9,13552419044348	-0,635539888728104	0,0042881716079332	0,0347699958309256	0,0184361334028819
2326	15	30	1537	TCTTTCCCAACTGACTGTAGGGTTGTGTCTTTTCCCAATTAAATATCTGCAGAACTTTGG	A_23_P166716	TRMT10C	NM_017819	ref|Homo sapiens tRNA methyltransferase 10 homolog C (S. cerevisiae) (TRMT10C), mRNA [NM_017819]	8,47079772216958	-0,804178909197027	0,000278472780611651	0,0121805688551812	0,00645851651605248
2342	15	46	521	AGCACGGGCATCGTCTTGGCACGTGTGCCCAAGAAGCTGCTCATGATGACTGGTATCGAT	A_24_P195794	ENST00000488906	ENST00000488906	gb|Homo sapiens cDNA FLJ27420 fis, clone WMC07143. [AK130930]	12,6240003877531	-0,693249505849719	0,000312850987043484	0,0125135411985068	0,00663506881047529
2365	15	69	678	GATCATGTCTGAGACCTTCAACTCCCCATCCATGTATATAGCCATCCAGGCTCTGCTGTC	A_24_P461497	ENST00000567299	ENST00000567299	Unknown	7,91185599299338	2,55739465998099	0,000398012681487532	0,0135348779584253	0,00717661333198415
2373	15	77	5015	GAGTTCTCTAGCAAATCTGAGCATCTGACAGGGTGAAAAATTCTGAATGGCTTCCTGATG	A_24_P416257	GGA2	NM_015044	ref|Homo sapiens golgi-associated, gamma adaptin ear containing, ARF binding protein 2 (GGA2), mRNA [NM_015044]	6,11615213984546	-0,523207013895755	0,0034413591208905	0,0312857802720577	0,0165886939277655
2402	15	106	989	GCTCTGGTAAAAGATAGATTTGTAGCTCACTTGATGATGGTGCTGGTGAATTGCTCTGCT	A_23_P42695	GGCT	NM_024051	ref|Homo sapiens gamma-glutamylcyclotransferase (GGCT), transcript variant 1, mRNA [NM_024051]	9,94255283363113	-0,701675079727902	0,000300370595600776	0,0123587538376571	0,00655299573667967
2413	15	117	2509	GCTGCAGGAGCAAGAAAAAGGTTTCAGGCACCCCTCGAACTCCATCATCATAGAACAGCC	A_33_P3271725	CCDC33	NM_025055	ref|Homo sapiens coiled-coil domain containing 33 (CCDC33), transcript variant 1, mRNA [NM_025055]	6,39479720553596	0,610639879752211	0,00462837413152502	0,0360072940303763	0,0190921873976865
2419	15	123	1230	AAAGTAAGAAGCAGTCAATTTTCACATCAAAGACAGCATCTAAGAAGTTTTGTTCTGTCC	A_23_P11372	HPRT1	NM_000194	ref|Homo sapiens hypoxanthine phosphoribosyltransferase 1 (HPRT1), mRNA [NM_000194]	8,34505310177173	-0,649525632034109	0,00317197941181673	0,0299552371197558	0,0158831985583265
2435	15	139	3800	GTGCTGTAACTGTTTTTCCTACTTCTTCAATGGAAGGATTGTCCTTAGATCTTCCCACCA	A_23_P112113	KIAA0196	NM_014846	ref|Homo sapiens KIAA0196 (KIAA0196), mRNA [NM_014846]	7,01221394865605	-0,687838899698328	0,00249509327009069	0,0266314857410091	0,0141208421831761
2436	15	140	2646	TCCTTCTTGTATCTTGAAGTTTTGTACTTGGGATTTCTGGACTGATAAATGAATCATCAC	A_33_P3489737	NLN	NM_020726	ref|Homo sapiens neurolysin (metallopeptidase M3 family) (NLN), mRNA [NM_020726]	6,33808972997852	-0,524625435240328	0,00763691440201804	0,047589236651842	0,0252332936627597
2440	15	144	1585	CATAGCTCTGGCATCCTCAGGGGTTGTGATCCAGCTCCATATATTGTTTACCTTCAAAGA	A_23_P106741	PSMD7	NM_002811	ref|Homo sapiens proteasome (prosome, macropain) 26S subunit, non-ATPase, 7 (PSMD7), mRNA [NM_002811]	9,97437464125069	-0,707107868904684	0,00135397071231011	0,0202259554110535	0,0107244307411525
2447	15	151	273	ATGCCTCGCTCCTCCTAGGACGGGAGGAAAATCCCACAAATCCTGTCTACTCCAAGCAGC	A_21_P0007890	ENST00000551629	ENST00000551629	Unknown	7,02021290059976	1,09173216993995	0,000156580809055228	0,0103629181295212	0,00549474155844069
2451	15	155	658	AGCGCCTCTTGCTCACGGGGCTCCACTCGGTAGCTGACATTTTCTGTGAGAGCTGCAAAA	A_24_P21770	YPEL4	NM_145008	ref|Homo sapiens yippee-like 4 (Drosophila) (YPEL4), mRNA [NM_145008]	6,94305718420873	1,09964326826956	0,000849818759271741	0,0168837485882013	0,00895228871543154
2455	15	159	184	TGTCTCAGTATCTGGGTGTCAGGTGTCTGGGTGTCCGGGTATCTGGGTATCAGGTGTCTG	A_21_P0009757	lnc-C19orf12-2	lnc-C19orf12-2:1	linc|LNCipedia lincRNA (lnc-C19orf12-2), lincRNA [lnc-C19orf12-2:1]	5,19786430473396	0,371358547922005	0,00290846162529966	0,0286527427929731	0,0151925755487113
2456	15	160	905	GGAAAAATATTTAGCAACACAGATCCTGACAAGAAATGGAAAGCTCATCTTTAGTTTCAG	A_23_P252711	LACTB2	NM_016027	ref|Homo sapiens lactamase, beta 2 (LACTB2), mRNA [NM_016027]	6,67645035484075	-0,495702250754674	0,00630497081762799	0,0427707002722082	0,0226783557808703
2461	16	1	1903	AACATCAGCCATTTTTAGATTGGTTCTGTTTTCGTACCTTCCCACTGGCCTCAAGTGAGC	A_23_P114656	HDAC1	NM_004964	ref|Homo sapiens histone deacetylase 1 (HDAC1), mRNA [NM_004964]	10,0860536803394	-0,661301794101929	0,000378224987836706	0,0134020391309194	0,00710617805333498
2491	16	31	2191	ATACAGCATTATGAAACAGCACTCAGTAATCCTAAAATGATTTCCAAAGCTGGTTACACA	A_23_P77401	CPPED1	NM_018340	ref|Homo sapiens calcineurin-like phosphoesterase domain containing 1 (CPPED1), transcript variant 1, mRNA [NM_018340]	5,55278489814887	-0,397920244859027	0,00106670382995116	0,0183771190663381	0,00974412019820581
2498	16	38	1428	CAAAACAGGTCGACTTTTAAAAGAGGTATGAGGGCTGGGCGTGGTGGCTTATGTTTGTAA	A_22_P00015744	lnc-TAF12-2	lnc-TAF12-2:1	tc|ALU8_HUMAN (P39195) Alu subfamily SX sequence contamination warning entry, partial (9%) [THC2577534]	9,07688019300297	1,30342922171105	6,42269082578983e-06	0,00672591040355696	0,00356628692332248
2509	16	49	3478	GTTGAATTGCAAACAGGTTGGATAGAAGAGTCAGCAAAAATCAACAAAAGCATTCTGTAA	A_33_P3628481	MGC27345	NR_046216	ref|Homo sapiens uncharacterized protein MGC27345 (MGC27345), long non-coding RNA [NR_046216]	5,52588729634877	-0,326974706130899	0,00821527370725249	0,0496825198029185	0,026343217506608
2518	16	58	3283	GACATCCTAGTTTGCGTCAGTGACAGAACTTACTGCTTAGTCTTTGTACTTTTTAAAAAA	A_23_P370142	PAFAH1B2	NM_002572	ref|Homo sapiens platelet-activating factor acetylhydrolase 1b, catalytic subunit 2 (30kDa) (PAFAH1B2), transcript variant 1, mRNA [NM_002572]	7,24596890402509	-0,830123657224058	0,00391098729618492	0,0332484871026372	0,0176293821445621
2519	16	59	4455	TGATGTATTTTCAAATAGAGTTCAGGATCTGCAATTCAGTTCAACACAAGTTTGTTGAGC	A_23_P305723	MIER1	NM_020948	ref|Homo sapiens mesoderm induction early response 1, transcriptional regulator (MIER1), transcript variant 1, mRNA [NM_020948]	6,5504130429174	-0,579944055000502	0,00540278908150906	0,0390971704376263	0,0207305359876455
2531	16	71	5159	ACGTTTCACTCAAGTTCTCCTACTGAGGACTCTTGACTAACAGCATACTGGCAGTTTCAC	A_24_P12435	NCOA7	NM_181782	ref|Homo sapiens nuclear receptor coactivator 7 (NCOA7), transcript variant 1, mRNA [NM_181782]	7,94958450848437	-0,98590559576497	0,00264338503800421	0,0274501486378108	0,0145549227177501
2534	16	74	2466	TGCTGTGTGATAACTTGTTTGGATGAGACTTAACTTAAAACCACTTACAATAAACTTGGG	A_21_P0000714	SNHG16	NR_038108	ref|Homo sapiens small nucleolar RNA host gene 16 (non-protein coding) (SNHG16), transcript variant 1, long non-coding RNA [NR_038108]	9,67378993227959	-0,787436587879467	0,000181159881084167	0,0108386154555801	0,00574697107854941
2538	16	78	391	GCCACTTTGACAGGCATTATTGTGGCAAATGTTGTCTTATTGCTTCAACAAACCAGACAA	A_24_P878388	ENST00000463344	ENST00000463344	Unknown	10,6702697796327	1,84714783997715	0,000256899401349448	0,0118338768339388	0,00627468962161106
2543	16	83	2873	ACTTGGTGTGGAAAGAGTATGAATTTGCCATGTGATTTGCAAATGGGGGGAAGCTACTGT	A_23_P99891	MESDC1	NM_022566	ref|Homo sapiens mesoderm development candidate 1 (MESDC1), mRNA [NM_022566]	8,52549315368383	-0,427793436808408	0,00599251716129661	0,0415107872128228	0,0220103106838328
2566	16	106	49	ATCCTCACTGCTAATGTGAGACGAATTTTTGAGCTGGTAAAGGTCGCCCCTAAGGTGACC	A_24_P23445	RNU12	NR_029422	ref|Homo sapiens RNA, U12 small nuclear (RNU12), small nuclear RNA [NR_029422]	6,015604729564	0,620076311337161	0,00611627718345637	0,0420093126474225	0,022274644377219
2569	16	109	825	TAGAAGGCCTTGTGGAACTGCCTCTCGATGTCCGTCAGCTCCTCAAACACCTTGTTGGCC	A_22_P00001790	LOC101928521	XR_246615	ref|PREDICTED: Homo sapiens uncharacterized LOC101928521 (RP11-1191J2.2), ncRNA [XR_246615]	6,15156924057486	0,604868936514372	0,00587718175843737	0,0410534545952247	0,0217678187034332
2574	16	114	271	AGGGGGGCGCCGGCCGAGACCTGAGACGTGGCGCTCCCTCTCTGCCGGCCTCGGCTTCAG	A_22_P00003569	SNHG18	NR_045196	ref|Homo sapiens small nucleolar RNA host gene 18 (non-protein coding) (SNHG18), long non-coding RNA [NR_045196]	7,61062895630725	0,869435958055194	0,000746549891881165	0,0163453807209234	0,00866682932483447
2575	16	115	739	GTTGAGGTGGAAGTCACCATTGCAGATGCTTAAGTCAACTATTTTAATAAATTGATTACC	A_32_P110243	RPS20P27	BC071734	gb|Homo sapiens ribosomal protein S20 pseudogene 27, mRNA (cDNA clone IMAGE:5549882). [BC071734]	14,7850420557287	-0,576583737788338	0,000864177714556657	0,0169965096528974	0,00901207813966668
2596	16	136	29	GAATCAGGCTCCTCTTCTGTTTCTGTGGTTAAGAATACCTACTTCTATGTCATGGTAATG	A_22_P00019938	LOC101927346	ENST00000494761	ref|PREDICTED: Homo sapiens uncharacterized LOC101927346 (LOC101927346), ncRNA [XR_245076]	5,72182362726467	0,405208695137244	0,00794069652058638	0,0487009485100926	0,0258227578727624
2610	16	150	813	ATGTGATTCATTTGGGGATGGAAGGAATCTGTCCCGCATCGGGAATAAAATTTATGATGC	A_33_P3261625	LSM2	NM_021177	ref|Homo sapiens LSM2 homolog, U6 small nuclear RNA associated (S. cerevisiae) (LSM2), mRNA [NM_021177]	11,019073622041	-0,740884188739731	0,000355307866466597	0,0129385994052144	0,00686044789423926
2612	16	152	851	TTCAAACTCAATGGCACGAAACTGGAGGGCACAAAGGCCCTCCCCTCAAAACCCCCAAAT	A_19_P00813352	lnc-DYM-1	lnc-DYM-1:1	linc|LNCipedia lincRNA (lnc-DYM-1), lincRNA [lnc-DYM-1:1]	5,67836033296058	0,392295243767786	0,00292869775946495	0,0287505915067054	0,015244457980577
2616	16	156	779	GTACCTACCCCTCCCCGGATTCAGAAAGAAACCAAACAAGGAGCTTTGTGCGGAATGAAA	A_24_P28811	CYP4F62P	NR_103761	ref|Homo sapiens cytochrome P450, family 4, subfamily F, polypeptide 62, pseudogene (CYP4F62P), non-coding RNA [NR_103761]	7,16367090068728	0,918229981973021	0,00158402892906408	0,0215011376087144	0,0114005720102908
2627	17	3	2005	ATTTGACTTGGATTCAGATGATGAGCTGCAGATTGACGAGAGATTGGGAAAGGAGAAGGC	A_33_P3361925	PHF8	NM_001184898	ref|Homo sapiens PHD finger protein 8 (PHF8), transcript variant 4, mRNA [NM_001184898]	5,9574936221244	0,572211905229215	0,00132026565574448	0,0199803468532611	0,0105942014435026
2642	17	18	704	TGGGCAGGGCTATGCGGGAGATTGTCTAAAAGTGTTGGTTTTCTGCCATCAGTGAAAATT	A_23_P143474	ATP5O	NM_001697	ref|Homo sapiens ATP synthase, H+ transporting, mitochondrial F1 complex, O subunit (ATP5O), mRNA [NM_001697]	12,3426947059465	-0,622281386024973	0,00302208041244764	0,0292248367170994	0,0154959175437883
2657	17	33	2568	CGTTTGTATTCTACCTTTGTAAAACAGCCTATAGATGATGATGTGTTTGGGATACTGCTT	A_23_P1431	BMPR1A	NM_004329	ref|Homo sapiens bone morphogenetic protein receptor, type IA (BMPR1A), mRNA [NM_004329]	5,65465679767004	-0,438559109689294	0,00383913435229614	0,0329761868671861	0,0174850000891018
2675	17	51	2885	AAAGGCATGGCCCAGGTGTTTAAGTACAGGGTGACGTGTGCCTATGCAATGGGGTGGTAA	A_33_P3359160	FAM189B	NM_001267608	ref|Homo sapiens family with sequence similarity 189, member B (FAM189B), transcript variant 3, mRNA [NM_001267608]	8,33930437051193	-0,46538919635085	0,00533265592958544	0,0388637892097997	0,0206067900007072
2683	17	59	220	TGCAGAATGATGAAGTTGCATTTAGAAAATTCCTGATTACTGAAGATGTTCAGGGCAAAA	A_24_P50437	ENST00000472161	ENST00000472161	ens|ribosomal protein S3a pseudogene 49 [Source:HGNC Symbol;Acc:HGNC:36810] [ENST00000472161]	8,71451216813439	-0,734959283892346	0,000531572805834871	0,0146551868929455	0,00777063597925997
2685	17	61	629	AGACCAATGTGAAATGATTCTTCAAGCATCTGAATATGAAGACCTTGAACACAAACCTGG	A_24_P55250	HDDC2	NM_016063	ref|Homo sapiens HD domain containing 2 (HDDC2), mRNA [NM_016063]	7,2924931925872	-0,628204657747228	0,00522277878124621	0,0383890124069613	0,0203550485706453
2688	17	64	1446	ATAACCAAGGATGGAAGTGTACACCAGTCCGTAGGTATTGCTTTTCTTGTTTGAAGGAAC	A_23_P20480	BRF2	NM_018310	ref|Homo sapiens BRF2, RNA polymerase III transcription initiation factor 50 kDa subunit (BRF2), mRNA [NM_018310]	5,94413100532679	-0,58203159693324	0,00181557092741052	0,0229713076598179	0,012180101904941
2696	17	72	1874	TTCACTGGAACAATTCTACTGTCAAAACAAAGGGGGTTTACAACTTGTCCTAAGTATAAC	A_23_P52147	TBCE	NM_001079515	ref|Homo sapiens tubulin folding cofactor E (TBCE), transcript variant 1, mRNA [NM_001079515]	7,72162302609537	-0,693135282896423	0,000623401275126706	0,0152590673704682	0,00809083219375312
2704	17	80	2371	ACCCTGTACAGTTGCCACGTTACTGCCTTTTTTAAAAATATATTTGACAGAAACCAGGTG	A_23_P133694	SLC29A1	NM_001078177	ref|Homo sapiens solute carrier family 29 (equilibrative nucleoside transporter), member 1 (SLC29A1), transcript variant 1, mRNA [NM_001078177]	6,9006400033202	-0,3677645045098	0,00761174105150799	0,0474848976342671	0,0251779698698984
2716	17	92	771	TTAACTACTGCCTCCTCATTTTTCAGTATGTGTTCTAAGTATAAAAAGTCCTTGGTTCTC	A_33_P3396522	POLR2G	NM_002696	ref|Homo sapiens polymerase (RNA) II (DNA directed) polypeptide G (POLR2G), mRNA [NM_002696]	9,83942154993393	-0,652329079907757	0,00156241875999352	0,0213465775536193	0,0113186194610772
2754	17	130	1265	CTTCCAGAAAGAAGTTTGTGAAGAAAAGGTGAAGAGCGAGTTCCCGCAGGCAAATTGGAT	A_23_P106822	NOB1	NM_014062	ref|Homo sapiens NIN1/RPN12 binding protein 1 homolog (S. cerevisiae) (NOB1), transcript variant 1, mRNA [NM_014062]	7,3504797945776	-0,463511946874528	0,00294341858930533	0,0288142399435506	0,0152782063617465
2777	17	153	1864	GGGGATTGATGTGCTCAGCCAAATTTCCTGTTTGACATATCATGTTAAATTAGAATGAAT	A_33_P3653330	MAP2K4	NM_001281435	ref|Homo sapiens mitogen-activated protein kinase kinase 4 (MAP2K4), transcript variant 2, mRNA [NM_001281435]	6,9815628879754	-0,471351527891791	0,003875417457314	0,0331039608404027	0,017552749824451
2796	18	8	1780	ATCTGGAAGTGTGCTAGTATGCTCCCTAGTGGATAACTTAATCTTTTAATACAGTTCCGT	A_24_P190168	TMEM97	NM_014573	ref|Homo sapiens transmembrane protein 97 (TMEM97), mRNA [NM_014573]	7,77822028383371	-1,004712142786	0,000486807603015267	0,0143965510119892	0,00763349918961901
2806	18	18	3105	CTATTTCAGTGTTACCTGTGTGCTTGGTCTGTTTGACTTTACGCCCATCTCAGGACACTT	A_23_P210726	CDC25B	NM_021873	ref|Homo sapiens cell division cycle 25B (CDC25B), transcript variant 1, mRNA [NM_021873]	5,87093407488506	-0,656542273406387	0,00337988195412399	0,0310261238054156	0,0164510159918458
2807	18	19	2145	TATTCAGCAGACTTTCTCTGTGTATGAGTGTGAATGATCAAGTCCTTTGTGAATATTTTC	A_23_P72537	AIFM1	NM_004208	ref|Homo sapiens apoptosis-inducing factor, mitochondrion-associated, 1 (AIFM1), transcript variant 1, mRNA [NM_004208]	8,29635384963542	-0,632400280675446	0,00114814878576803	0,0188706894980483	0,0100058265949214
2829	18	41	2205	TGTGGTCATCTATTCTAGCAGGGAACACTAAAGGTGGAAATAAAAGATTTTCTATTATGG	A_23_P334608	GUSB	NM_000181	ref|Homo sapiens glucuronidase, beta (GUSB), transcript variant 1, mRNA [NM_000181]	9,42946605948453	-0,535635852329813	0,0022103761373268	0,0251552677393439	0,0133381054770006
2845	18	57	971	TCTGCCAAGTTCTGCATTGCTAAATAAGGGCTTCCTCTGCCTTCTACCTACAGTGCATTT	A_23_P169409	RPP25L	NM_148179	ref|Homo sapiens ribonuclease P/MRP 25kDa subunit-like (RPP25L), transcript variant 2, mRNA [NM_148179]	9,4976185264291	-0,536914736656163	0,000737504821244701	0,0162261006794148	0,00860358333630319
2853	18	65	498	AAGCCCTGCTGCTCCCAGTCCAGCTGCTGTGTCCCTATTTGCTGTCAGTACAAGATCTGA	A_33_P3372742	KRTAP5-11	ENST00000617152	ens|keratin associated protein 5-11 [Source:HGNC Symbol;Acc:HGNC:23606] [ENST00000617152]	6,38701054751567	0,620587049988895	0,00113026085732585	0,0187866282490207	0,00996125470573792
2855	18	67	2676	TATCAACATAAACAATAGTAACTGAGCTATTAAAGGCAACCTCTCTGACTCCTTCTGCCT	A_33_P3371224	ANO10	NM_001204831	ref|Homo sapiens anoctamin 10 (ANO10), transcript variant 2, mRNA [NM_001204831]	6,17933064192329	-0,471754820327151	0,00585458546408804	0,0409306652072562	0,0217027119502414
2857	18	69	2006	ATCAGCCCCAAACCACTTCCCTCAAGACTCATGTTCTGAGGTGATTAAAAGTGTGCTTTG	A_21_P0000891	SDCBP2-AS1	NR_040047	ref|Homo sapiens SDCBP2 antisense RNA 1 (SDCBP2-AS1), transcript variant 1, long non-coding RNA [NR_040047]	5,83517190254828	0,722254709006113	0,00111054895095007	0,0186975613047968	0,00991402864124585
2860	18	72	2637	TTTAGAATAGCCAGTGATCACTAGCTAATTCTCATATCCATGCCTTTTTGTCCTGTTTAC	A_32_P46765	C12orf29	NM_001009894	ref|Homo sapiens chromosome 12 open reading frame 29 (C12orf29), mRNA [NM_001009894]	6,13199756429559	-0,633926649135524	0,00450124560975955	0,035492180221178	0,0188190580320626
2880	18	92	1080	TAATCAGAACAGGAAAGGTTTAAAATAAAAGATTCCTCCCCACCTCCCTTCTTCCACCTG	A_33_P3214943	SPOCK2	NM_001134434	ref|Homo sapiens sparc/osteonectin, cwcv and kazal-like domains proteoglycan (testican) 2 (SPOCK2), transcript variant 1, mRNA [NM_001134434]	6,94919406689229	0,639374934846642	0,00551800079763738	0,0395174122092433	0,0209533612476964
2886	18	98	184	CTGTTCAACACCCTCTTCATGAACTCTGGCTGCCTGTGCTTCACAGCATTTGTGTACTCT	A_24_P15502	ENST00000522529	ENST00000522529	ens|interferon induced transmembrane protein 8 pseudogene [Source:HGNC Symbol;Acc:HGNC:32202] [ENST00000522529]	9,58254902697587	-0,981759353411011	0,00102158253488255	0,0181153233413847	0,00960530796098222
2891	18	103	4428	TTTACCAGCTGCTGACTAATCTTCATCACCACTGTAGATTTTGCTGCATGTGCAGGTCCT	A_23_P38457	TAOK1	NM_020791	ref|Homo sapiens TAO kinase 1 (TAOK1), transcript variant 1, mRNA [NM_020791]	7,12528182905097	-0,560884448634879	0,00350256784185047	0,0315075052120159	0,0167062593882761
2892	18	104	1531	GTCAACAAGAGAATAGGCCTTTACCGTCACTTTGACGAGACCGTCAATAGGTACAAGCAA	A_24_P63262	RPN1	NM_002950	ref|Homo sapiens ribophorin I (RPN1), mRNA [NM_002950]	7,84040998109943	-0,743242661561222	0,00765479263355458	0,0476779836622491	0,0252803500883896
2896	18	108	5680	CTGTGTCTTCCTTGGCTTGTGGAGCTGATTTGTATCCTTTATAATAAAACTAATCATAAG	A_33_P3331366	TRIM25	NM_005082	ref|Homo sapiens tripartite motif containing 25 (TRIM25), mRNA [NM_005082]	8,86042394116327	-0,438793596207026	0,00802729579853663	0,0490109669376222	0,0259871392869875
2899	18	111	5416	GTATGTAAGTTTTCTGTTTGTGAAAATGTAGTTAATGTACTCACTGTGGAGGTCATAAGG	A_23_P213661	PPIP5K2	NM_015216	ref|Homo sapiens diphosphoinositol pentakisphosphate kinase 2 (PPIP5K2), transcript variant 2, mRNA [NM_015216]	6,70146086803196	-0,643472742860195	0,00066801699082999	0,015613222332952	0,00827861617179533
2915	18	127	3850	ATATTAAGATAGTTGCAGGCAGTGTACCTCAGGTTGACTCTGTACATCTGAATAGTGAGT	A_32_P196047	DPY19L4	NM_181787	ref|Homo sapiens dpy-19-like 4 (C. elegans) (DPY19L4), mRNA [NM_181787]	6,52881758021433	-0,543032790741286	0,00214282659975195	0,0248193632576168	0,0131599984715853
2922	18	134	1638	GAAACCCTATAAGTGTAGTGACTGTGGGAAAACTTTCAAACAGAGCTCAAACCTCGGTCA	A_23_P4294	ZNF232	NM_014519	ref|Homo sapiens zinc finger protein 232 (ZNF232), mRNA [NM_014519]	5,91459957967074	-0,458118507612162	0,00745573820885735	0,0469986745019006	0,0249201592398522
2933	18	145	1617	GACTTGTACTGGTGTTGTAACTTTCCAAGTAAAAGTATCCCTAAAGGCCACTTCCTATCT	A_32_P193646	RBMX	NM_002139	ref|Homo sapiens RNA binding motif protein, X-linked (RBMX), transcript variant 1, mRNA [NM_002139]	6,73610454436966	-0,708011338403048	0,000765160588888585	0,0163774671756412	0,00868384256126048
2934	18	146	859	CCAGGCACTCACTTGTATTCTACTGCTCAATAAACGTTTATTAAACTTGATCCTGCTACT	A_33_P3289780	C14orf2	NM_001127393	ref|Homo sapiens chromosome 14 open reading frame 2 (C14orf2), transcript variant 2, mRNA [NM_001127393]	8,70457287034384	-0,698698266804813	0,00630654159033939	0,0427707002722082	0,0226783557808703
2940	18	152	174	CACCTGGTGGCTTTCCCTGGACGTTTAACGGCGACTCCGCCCGGCCTCCCGACTTTTTGA	A_22_P00001348	LINC00667	NR_015389	ref|Homo sapiens long intergenic non-protein coding RNA 667 (LINC00667), long non-coding RNA [NR_015389]	6,86373959253554	0,970974332752117	0,00037207048937132	0,0132975936757595	0,00705079782395516
2945	18	157	422	AGATGGCTGGGGGCAGTTTGTAGACTTATTGTCAGTCCAGTGTAGAATTTGAGAATATAG	A_19_P00321789	ENST00000440246	ENST00000440246	Unknown	7,34200979423554	1,2410675564255	0,000693563495828005	0,0157974791935775	0,00837631489109939
2957	19	5	1741	ACCTTCAGTAACACTTTCATGGAGAAACTTTATCCCTACTTCTGCCCCTGCCTTAATGAT	A_23_P48826	TRIM69	NM_182985	ref|Homo sapiens tripartite motif containing 69 (TRIM69), transcript variant a, mRNA [NM_182985]	6,45326169616551	0,546426485283244	0,00724532534651528	0,0461809875768901	0,024486596195882
2977	19	25	689	CGGCCTCCTGTATTGGACGAGTCTTGGATTCGTGAACAGACCACAGTGGACCACTTCTGG	A_33_P3369663	SUN1	NM_001171945	ref|Homo sapiens Sad1 and UNC84 domain containing 1 (SUN1), transcript variant 4, mRNA [NM_001171945]	7,39866572799612	0,729883295939282	0,00156453154980126	0,0213515920893804	0,0113212783239283
2980	19	28	4270	TCAAGTAACTTGAGACCTCACAGTAATCTTCACACTTAACCTTAGACACCTATGCAGTCA	A_23_P258964	IARS	NM_013417	ref|Homo sapiens isoleucyl-tRNA synthetase (IARS), transcript variant 2, mRNA [NM_013417]	8,22422363230108	-0,851440657589848	0,00216189395826804	0,0248900056705609	0,0131974552764486
2985	19	33	2459	GAAGCTGCTGAGCATGGCTTTCTGTAGTCTTTAGCAAGACACAAGTGGATTTTGACTTTG	A_23_P106633	DDX28	NM_018380	ref|Homo sapiens DEAD (Asp-Glu-Ala-Asp) box polypeptide 28 (DDX28), mRNA [NM_018380]	7,75126670742098	-0,616068928862259	0,000999164077440956	0,0179712673118677	0,00952892497288581
2994	19	42	2890	AAGACCCCATCTCTACAAAAGATTAAGAAAATTAGGCCTGGTGATGCATGCCTGCAAGCC	A_33_P3273000	PTK2B	AK128371	gb|Homo sapiens cDNA FLJ46514 fis, clone THYMU3032798, highly similar to Focal adhesion kinase 2 (EC 2.7.1.112). [AK128371]	6,08601604930816	0,569601583083063	0,00158940913232874	0,0215059988380208	0,0114031495852906
3041	19	89	414	ACAACGCGCACGCCATCCTCACGGACGCCACAAAAAGGAACATCTACGACAAGTACGGCT	A_33_P3419733	DNAJC5	NM_025219	ref|Homo sapiens DnaJ (Hsp40) homolog, subfamily C, member 5 (DNAJC5), mRNA [NM_025219]	6,51253191801024	0,469220659782782	0,00443366050482837	0,0352054981620984	0,0186670502863296
3061	19	109	420	AGTCCGAGGCTCCGGGCTGAACTTTGTTCGAATCCCGGTTCGCCCGTTGTCAGCACCTGA	A_33_P3291976	TERF1	ENST00000518695	ens|telomeric repeat binding factor (NIMA-interacting) 1 [Source:HGNC Symbol;Acc:HGNC:11728] [ENST00000518695]	5,19420096580138	0,329482256227498	0,00213245846577553	0,0247256058355807	0,0131102853698474
3071	19	119	2902	GGCATATGTATGGAAGGGTGTAAAGATTCTTTTGAAAGGTTTATTCACATTGTAGAACAG	A_32_P25050	RDH10	NM_172037	ref|Homo sapiens retinol dehydrogenase 10 (all-trans) (RDH10), mRNA [NM_172037]	6,47237865281446	-0,583980975094677	0,00155345528869851	0,0212957562962606	0,0112916724494951
3074	19	122	137	GGCGGAGGGAGGAGCGAGGCCTGCCTGCGGGAGACCCGGGGAGGCGCGTCATGTGCAAAA	A_22_P00023919	lnc-MEGF10-1	lnc-MEGF10-1:1	linc|LNCipedia lincRNA (lnc-MEGF10-1), lincRNA [lnc-MEGF10-1:1]	6,96307665460784	0,952103224327821	0,000347958298461185	0,0128275231640357	0,00680155181584399
3076	19	124	852	AGTTGCTTTGAGACAACCTAACGCTTTGGACATCAGACAGTGCAGGAGAAGAATGTGATG	A_33_P3662553	YWHAQ	NM_006826	ref|Homo sapiens tyrosine 3-monooxygenase/tryptophan 5-monooxygenase activation protein, theta (YWHAQ), mRNA [NM_006826]	7,77855989616788	-0,488475659178999	0,0083095018152114	0,0499949152179085	0,0265088592735271
3081	19	129	847	GTCCTCTACGAAGGAAAAGATTGCTATTGTCGTACTCACCTCCGACGTACTCCGGGGTCT	A_23_P47208	BANF1	NM_003860	ref|Homo sapiens barrier to autointegration factor 1 (BANF1), transcript variant 1, mRNA [NM_003860]	7,98699936064897	-0,624676207366469	0,00527824441219683	0,0386313500854998	0,0204835435463654
3100	19	148	636	TACCACGCTAGAGTTGTACACCAAGGTTTGTCTTCCCAGGAAGCGCTGGCGGCTGCCTTT	A_33_P3298455	LINC01521	NR_120386	ref|Homo sapiens long intergenic non-protein coding RNA 1521 (LINC01521), long non-coding RNA [NR_120386]	5,58301096152824	0,477973429225961	0,00158913584284832	0,0215059988380208	0,0114031495852906
3116	19	164	2736	CAACTAGCCTAGAATTCCTAGGACTGGGAAACCCACTCCTTAGGGAAATCATCACATATT	A_21_P0005007	lnc-DEK-1	lnc-DEK-1:1	linc|LNCipedia lincRNA (lnc-DEK-1), lincRNA [lnc-DEK-1:1]	5,42431723741626	0,407701899019337	0,00560037947345582	0,0398536927938749	0,0211316676745713
3127	20	11	897	TTAACAGTTCAGTCCTTGCTGATCCAAAATTAACGGGACAGGCTCTTATTCCAGGATCAG	A_23_P117727	MTFMT	NM_139242	ref|Homo sapiens mitochondrial methionyl-tRNA formyltransferase (MTFMT), mRNA [NM_139242]	6,15358398356834	-0,427467588912751	0,00219475332364734	0,0251076823012389	0,0133128741974455
3133	20	17	4590	GTGCCAGAATTTTAGGAACTTCAGAGATCGTGTATTGAGATTTCTTAAATAATGCTTCAG	A_23_P204850	RB1	NM_000321	ref|Homo sapiens retinoblastoma 1 (RB1), mRNA [NM_000321]	7,84708365236922	-0,557326538277701	0,00513558936900543	0,038052456590521	0,0201765962073037
3136	20	20	3125	TTTCATCCTTCATGCAGGGTTCTGTCAGTTCATGGTATAGTGATTCAGTGTTAAAATGGT	A_24_P664939	CNBP	NM_001127192	ref|Homo sapiens CCHC-type zinc finger, nucleic acid binding protein (CNBP), transcript variant 1, mRNA [NM_001127192]	6,40474789874568	-0,659750543982255	0,00172391657626187	0,0223916998607772	0,0118727758196452
3140	20	24	260	TTCCTGTGTTTGGACCATTGAGCAGCAGATTGGAAAAGTGAATGGTGTGCATCACATTAA	A_33_P3210885	ATP7A	NM_001282224	ref|Homo sapiens ATPase, Cu++ transporting, alpha polypeptide (ATP7A), transcript variant 2, mRNA [NM_001282224]	7,03287297752827	0,653508854048578	0,00137739942425731	0,0202479528600088	0,0107360944728779
3176	20	60	2175	TATGTGAATCAAACTGTTTAATGAATCCTGGGACATACTGATGACTATAAACTGGCCTCT	A_23_P54681	TOX3	NM_001146188	ref|Homo sapiens TOX high mobility group box family member 3 (TOX3), transcript variant 2, mRNA [NM_001146188]	5,83701333891289	-0,512995874267986	0,00563250415242383	0,0400250422319419	0,0212225224769151
3178	20	62	1365	GACAAGACTCTCAAGATTTATGAAGGTGCCTACCATGTTCTCCACAAGGAGCTTCCTGAA	A_24_P226008	MGLL	NM_007283	ref|Homo sapiens monoglyceride lipase (MGLL), transcript variant 1, mRNA [NM_007283]	8,92870828092733	0,679710973447188	0,00504047815761961	0,0376326659767129	0,0199540101651575
3180	20	64	353	AGAGCCGAAGGAATTCAGATTGCCGAAAGACCATCATTTTGATATGATAAATATTAAGAG	A_24_P171983	NDUFAF4	NM_014165	ref|Homo sapiens NADH dehydrogenase (ubiquinone) complex I, assembly factor 4 (NDUFAF4), mRNA [NM_014165]	7,40015254093736	-0,565715699538168	0,00377418565038406	0,0326910039483923	0,0173337872341832
3184	20	68	234	TCCCGGCGTCCGGCGGGATCGAAGGAGAGCTTGTCCTCGAGCTGCAGCAGTAGAGACTGA	A_33_P3216322	SEMA4G	ENST00000518244	ens|sema domain, immunoglobulin domain (Ig), transmembrane domain (TM) and short cytoplasmic domain, (semaphorin) 4G [Source:HGNC Symbol;Acc:HGNC:10735] [ENST00000518244]	5,11094743965045	0,405579707953142	0,000331439468060555	0,0126003589577191	0,00668110228710724
3202	20	86	6595	TCTGATGAGAGTTTACTGACTTCTAGAGCCATTCTCTTTAACCGTCTGCAGGTCTAAGGA	A_24_P261052	MTMR9	NM_015458	ref|Homo sapiens myotubularin related protein 9 (MTMR9), mRNA [NM_015458]	5,60636407658243	-0,490521493774132	0,0027359977718067	0,0278447084524358	0,0147641306052982
3203	20	87	673	AGACTCTCAGCCTTCAGCTTCCTAAATTCTGTGTCTGTGACTTTCGAAGTTTTTTAAACC	A_23_P121702	OCIAD2	NM_001014446	ref|Homo sapiens OCIA domain containing 2 (OCIAD2), transcript variant 1, mRNA [NM_001014446]	10,2339954701052	-0,60955676335503	0,00138987356250882	0,0203084615304692	0,0107681780522393
3207	20	91	179	AAAGAGAGAGAAAGGGAGAGAAGAGTCATGGACCCTACTTTATGGTTGCCATGGATGCAA	A_22_P00015104	lnc-SNX11-2	lnc-SNX11-2:1	gb|THRA1/BTR=fusion gene {3' region, deletion/fusion rearrangement} [human, breast cancer cell line BT474, mRNA Partial Mutant, 543 nt]. [S71020]	5,72097195537324	0,79437231821081	0,00340531724515356	0,0311141672010278	0,0164976993390238
3259	20	143	95	AGGAAGCTACCCCCAATAAACTGTGCCTGCTCAGAGCCCCAGGTACACCCATTCTTGGGA	A_22_P00001058	ENST00000420153	ENST00000420153	gb|immunoglobulin epsilon chain constant region=membrane-bound form {3' region, M:C, alternatively spliced, exon C4} [human, B cell myeloma U-266, mRNA Partial, 166 nt]. [S55276]	5,74016512679239	0,526828092938898	0,00224530797309446	0,0253124119004341	0,0134214281995982
3264	20	148	3607	AGAGAGAGAGAGCACCTTTCTTCCGTCTGTTCACTCTGCGGCCTCTGGAATCCCAGCTCT	A_24_P18802	VPS18	NM_020857	ref|Homo sapiens vacuolar protein sorting 18 homolog (S. cerevisiae) (VPS18), mRNA [NM_020857]	9,38562272516512	2,11464804534517	2,50345688280193e-05	0,0071248645485879	0,00377782482154912
3274	20	158	15	TGCAGGCCATCGCGGTCATCCTGAGACAGGCGGTACTTGTCAGGGTCGCCCACCGGACCC	A_22_P00003466	MMP25-AS1	XR_424759	ref|PREDICTED: Homo sapiens uncharacterized LOC100507419 (RP11-473M20.7), transcript variant X3, ncRNA [XR_424759]	5,30405610764451	0,551112817378997	0,00206904635396902	0,024400829399683	0,0129380788004984
3289	21	9	611	CACGGGAGAAAAGAAGCCATTGCTAACTACTTCAACTGACAGAAACCTTCACTTGAAAAC	A_23_P101208	CYB5A	NM_001914	ref|Homo sapiens cytochrome b5 type A (microsomal) (CYB5A), transcript variant 2, mRNA [NM_001914]	8,46838269784869	-0,544857418622483	0,00177840884120572	0,0227463440497296	0,0120608192007799
3296	21	16	4824	TTTGAAAACTGGTGTGTGGGTGTTCAGTTCTGTGTCTGGTGGGTATGGACAGACAGTAAT	A_24_P149036	DPYSL3	NM_001387	ref|Homo sapiens dihydropyrimidinase-like 3 (DPYSL3), transcript variant 2, mRNA [NM_001387]	5,92707997305189	0,99479595934628	0,0035136126644769	0,0315446052429296	0,0167259309787618
3297	21	17	2846	GGGGCGTCTTGGTGTATTCTGCTTCTCCCAAGAAAACATAATTTGGTCCAATCTCCAGTA	A_23_P201047	THBS3	NM_007112	ref|Homo sapiens thrombospondin 3 (THBS3), transcript variant 1, mRNA [NM_007112]	5,89477502707936	0,64094152271276	0,00363613234100013	0,0321025893988617	0,0170217915358203
3303	21	23	3776	GGCCGGGCCTCAAAGGGGACCGGGAAGCGAAGGAAGAAGCGTCCCTCCAGGAGCCAGGAA	A_33_P3391865	INF2	NM_001031714	ref|Homo sapiens inverted formin, FH2 and WH2 domain containing (INF2), transcript variant 2, mRNA [NM_001031714]	6,64192453109313	0,918905372179477	0,000105817515756441	0,00944227384099213	0,00500658731756997
3315	21	35	1340	TTTGACATAAAGGAGACAGCCCCTGGTCCCAGCTTGTCAGCTCTGCTGCCGACTTGCTGA	A_33_P3355247	CCDC69	NM_015621	ref|Homo sapiens coiled-coil domain containing 69 (CCDC69), mRNA [NM_015621]	5,751929026784	0,48551825533403	0,00620424161926255	0,0423497898647068	0,0224551759892738
3329	21	49	478	TATTGAAATGAGTAGAGAGGAGCTGCAGAATCTAATACAGTCCTTGGAAGCAGCGAATAA	A_33_P3285077	COMMD8	NM_017845	ref|Homo sapiens COMM domain containing 8 (COMMD8), mRNA [NM_017845]	5,98022699704938	-0,469136930721411	0,00821312806197183	0,0496825198029185	0,026343217506608
3333	21	53	4982	AAACCTTTGAGGCTTTTACTACATATTGACAAAATGGTTTCCGGAAATATTTGTATCCCC	A_24_P96474	LDOC1L	NM_032287	ref|Homo sapiens leucine zipper, down-regulated in cancer 1-like (LDOC1L), mRNA [NM_032287]	6,24855500230584	-0,630852267513232	0,000906784340302702	0,0173020815528635	0,00917410186665649
3344	21	64	1227	ATGAGCAAGAAAAGCCTCTGGGAGCAGAAGGGAGGCTCCAAGACCTCATCAACAATTAAG	A_33_P3369567	LSP1	NM_001289005	ref|Homo sapiens lymphocyte-specific protein 1 (LSP1), transcript variant 6, mRNA [NM_001289005]	6,65214133045872	0,824049647362731	0,000289689681481701	0,0122352596791922	0,00648751529224686
3360	21	80	2150	TTTATGTTTTTGAGGCTTTCTGTTGCCATGGTGATGGTGTAGCCCTCCCACTTTGCTGTT	A_23_P120942	XRCC6	NM_001469	ref|Homo sapiens X-ray repair complementing defective repair in Chinese hamster cells 6 (XRCC6), transcript variant 1, mRNA [NM_001469]	13,1529566125944	-0,635781170270059	0,00120441969121571	0,0192165308973037	0,0101892024631244
3361	21	81	305	GCAGAATGCTTCTCAGCAGCAACATCCCCAAACAGCGGCGTTTCACGGTGGCACATACAT	A_33_P3389649	PDE4D	NM_001197218	ref|Homo sapiens phosphodiesterase 4D, cAMP-specific (PDE4D), transcript variant 4, mRNA [NM_001197218]	6,38798389049252	1,23306442215069	0,000522955650130105	0,0146551868929455	0,00777063597925997
3369	21	89	212	TAGTCAGGGGCTGAAGGTGGACCCTTGACATTTGGAAGCAGCGTGGAGAGTCACTGTGCA	A_22_P00020282	lnc-ZNF217-2	lnc-ZNF217-2:1	linc|LNCipedia lincRNA (lnc-ZNF217-2), lincRNA [lnc-ZNF217-2:1]	5,10379622255161	0,231597095897373	0,00797707031302714	0,0488418027866167	0,0258974431918229
3372	21	92	369	CCCCACCCCCAGGCTTCAAGGAAGAGAGCCAAGAGTTTGCTCAACAAGTGACTCCTTTAA	A_33_P3327663	SUSD4	ENST00000342943	ens|sushi domain containing 4 [Source:HGNC Symbol;Acc:HGNC:25470] [ENST00000342943]	7,96601925779668	0,903629145393888	0,00231105051989697	0,025657973572155	0,0136046557475608
3388	21	108	0	AGCCGGCCCATCCTCACCCCCTCCAGCACACCCACCCTCACCCCCTCCAGCCGGCCCATC	A_33_P3303394	A_33_P3303394	A_33_P3303394	Unknown	10,9932890325864	1,20387982333419	0,000678366451136989	0,01567786984319	0,00831289429275652
3392	21	112	771	TCTGGGCTGCTGCCTGATCCCCTGCCTCATCAATGACTTCAAGGATGTGACGCACACATG	A_33_P3333360	CDIP1	NM_001199054	ref|Homo sapiens cell death-inducing p53 target 1 (CDIP1), transcript variant 1, mRNA [NM_001199054]	7,29443108200782	1,44113531823598	0,000324459232988132	0,0125135411985068	0,00663506881047529
3431	21	151	4355	CAGTGATAGACTTGCCATTTTAATACACGTCATTGGAGGGCTGCGTATTTGTAAATAGCC	A_23_P37484	CHSY1	NM_014918	ref|Homo sapiens chondroitin sulfate synthase 1 (CHSY1), mRNA [NM_014918]	7,39072653231821	-0,514698913903364	0,00649359590864193	0,04343440904206	0,0230302748170747
3438	21	158	1687	CCACCCCCACATCTTTCTTTGTCCTATACATGTCTTCCATTTGGCTGTTTCTGAGTTGTA	A_23_P208482	CLEC4M	NM_001144904	ref|Homo sapiens C-type lectin domain family 4, member M (CLEC4M), transcript variant 2, mRNA [NM_001144904]	5,66078755946637	0,403456656167719	0,00159302825709721	0,0215261916403758	0,0114138564372501
3451	22	7	53	TACCTCCTATCTACGCCACCCAAAGAAAAAGAGTCGGATGGACTGGGTGACCCAGGGAGG	A_22_P00025810	lnc-SMARCC2-1	lnc-SMARCC2-1:1	linc|LNCipedia lincRNA (lnc-SMARCC2-1), lincRNA [lnc-SMARCC2-1:1]	5,12117249098259	0,300938834431372	0,00369283330574834	0,0323837985808252	0,0171708973918579
3460	22	16	2951	ACCCACCATTGGCAGCATAATGGGGAGCTGGCTGAAGGGGGTGCTGAGCCCAAGGATCCA	A_33_P3224027	MBD6	NM_052897	ref|Homo sapiens methyl-CpG binding domain protein 6 (MBD6), mRNA [NM_052897]	5,74047346742124	0,429819815664539	0,00536754832615477	0,0389876150458099	0,0206724463108922
3469	22	25	1060	CTTTATGTGCCCATCACTCTCAGAGACCACGTTTCCCTGACTGTCATAGAGAATCATCAT	A_23_P158880	STARD5	NM_181900	ref|Homo sapiens StAR-related lipid transfer (START) domain containing 5 (STARD5), mRNA [NM_181900]	5,54775199509487	-0,406562598846309	0,000510765863768495	0,0146251142586166	0,00775469053304942
3476	22	32	4672	TTTCTGTGCTACACTACATACAAATCACCAAATTACAAATTACCCTTTTGTGATCCTTGG	A_24_P122403	TCEB3	NM_003198	ref|Homo sapiens transcription elongation factor B (SIII), polypeptide 3 (110kDa, elongin A) (TCEB3), mRNA [NM_003198]	5,80401944207258	-0,410271967762235	0,00743401042830082	0,0469449159433619	0,0248916547798118
3477	22	33	1090	TGTCTGGCGCAGTTGCTCACATTCACCAAAGTTTGTTTTCATGATCCTGATGGCCAAGAA	A_23_P143348	OVOL2	ENST00000483661	ens|ovo-like zinc finger 2 [Source:HGNC Symbol;Acc:HGNC:15804] [ENST00000483661]	7,21505959784575	-0,564789760742054	0,00349529110272972	0,0315075052120159	0,0167062593882761
3531	22	87	2518	AATTTCGAGGTTTATTGGTGGCCCTCTCGTGCAATATTCCCAACTTCCTTACCCTGTCTT	A_21_P0013089	XLOC_l2_013056	TCONS_l2_00024837	linc|BROAD Institute lincRNA (XLOC_l2_013056), lincRNA [TCONS_l2_00024837]	6,8438138870866	0,706091103684825	0,00629411343206023	0,0427575126090487	0,0226713632716257
3538	22	94	335	TTAAGCCCAAGATCCCAAAGGGTGTCAGCCACAAGCTCGATTGACTTGCCTACATTGCCC	A_32_P204019	RPL29	NM_000992	ref|Homo sapiens ribosomal protein L29 (RPL29), mRNA [NM_000992]	13,4979449354465	-0,644884991730333	0,000386909505460811	0,0134341070107954	0,00712318144080209
3542	22	98	2522	TGGAACTGTGTTGGATTTAAGATACCTTTTCACTCTTCCGTATGTCATGAGCCTTGTGCG	A_23_P144807	SEPT8	NM_001098811	ref|Homo sapiens septin 8 (SEPT8), transcript variant 1, mRNA [NM_001098811]	5,10371624759419	-0,260370724052469	0,00418275216367688	0,0343476812230622	0,018212209060572
3543	22	99	3811	TGGCTCCCCATCATGTATCCTCCCGATTATTGCGTATTCTAAAATAGGAAACAAGACTTT	A_23_P99424	TPP2	NM_003291	ref|Homo sapiens tripeptidyl peptidase II (TPP2), mRNA [NM_003291]	7,51489601756536	0,982403366715318	0,00539976156953838	0,0390947573868853	0,0207292565130783
3548	22	104	2634	TCCGGACACTCACCTTCAGGACCTTAATAAAATTATTCACTTGGTAAGTGTTCAAGTCTT	A_24_P270769	VPS35	NM_018206	ref|Homo sapiens vacuolar protein sorting 35 homolog (S. cerevisiae) (VPS35), mRNA [NM_018206]	9,85380737800931	-0,481676680499753	0,00815139954587044	0,0495092822752533	0,0262513615804252
3554	22	110	970	TAAACTATCAATGGCATTTCAAGTCTTCTGAAACAGCATGGCTGTATGTGCGTGGTCCAT	A_23_P102582	C20orf24	NM_018840	ref|Homo sapiens chromosome 20 open reading frame 24 (C20orf24), transcript variant 1, mRNA [NM_018840]	10,1957283093499	-0,758198750530591	0,00172978142286635	0,022419841075648	0,0118876971671772
3558	22	114	426	AAAGAGGGTCTGTGTCCCCTTCCCTTTGCAGAAGCACATCAAGCCCGCACACAGGCTCTA	A_21_P0009665	ENST00000422045	ENST00000422045	gb|DA306449 BRHIP2 Homo sapiens cDNA clone BRHIP2023010 5', mRNA sequence [DA306449]	5,90545019819356	0,422981933857321	0,00126700451254075	0,0197388139368938	0,0104661331777201
3571	22	127	750	ATTTAATATCCTTTTGATCCCTCCCCATTCTTGCCAAGATAAACTCCAATCATGTAAGTT	A_21_P0004241	lnc-AC091435.2-1	lnc-AC091435.2-1:1	linc|LNCipedia lincRNA (lnc-AC091435.2-1), lincRNA [lnc-AC091435.2-1:1]	5,71108639389716	0,686769471978808	1,22666878060118e-05	0,00672591040355696	0,00356628692332248
3586	22	142	2087	TGTAGGGCTTATGACTGTGAATCCTTGATGTCATGATTTTATGTGACGATTCCTAGGAGT	A_23_P103919	B4GALT3	NM_003779	ref|Homo sapiens UDP-Gal:betaGlcNAc beta 1,4- galactosyltransferase, polypeptide 3 (B4GALT3), transcript variant 2, mRNA [NM_003779]	7,35586266418377	-0,636258385027626	0,0049767047381255	0,0373473399788801	0,0198027214452815
3592	22	148	1151	CCCCGAGCCTTGCGCCAGAAAATTGTCATTAAATGAAGAGATGTCTAGTCCTCAGAAACT	A_23_P115215	VPS72	NM_005997	ref|Homo sapiens vacuolar protein sorting 72 homolog (S. cerevisiae) (VPS72), transcript variant 2, mRNA [NM_005997]	7,93403547081226	-0,416470816418498	0,000487121255278781	0,0143965510119892	0,00763349918961901
3598	22	154	10427	GTCTTGCAGGACTCACTGGATAGATGTTATTCGACTCCTTCAGGTTATCTTGAACTGCCT	A_32_P83465	NBPF10	NM_001039703	ref|Homo sapiens neuroblastoma breakpoint family, member 10 (NBPF10), transcript variant 2, mRNA [NM_001039703]	10,5870742126787	0,86767054450873	0,000774980935848221	0,0164195311525037	0,00870614619030501
3605	22	161	220	AAACATGTGAGGACAGCGATGGTTTTGCAGTTTCTGGCGCCGCCCGCAACACAACTCCAG	A_22_P00004373	ENST00000446184	ENST00000446184	Unknown	5,37254956768521	0,259059652693739	0,00718370931526546	0,0459355009838647	0,0243564315677457
3607	22	163	1703	CTGGAAACCTCTGGAGGTCATCTCGGCTGTTCCTGAGAAATAAAAAGCCTGTCATTTCAA	A_23_P118815	BIRC5	NM_001012271	ref|Homo sapiens baculoviral IAP repeat containing 5 (BIRC5), transcript variant 3, mRNA [NM_001012271]	10,4673375175311	-0,844153432129298	0,000228858095512422	0,0114641712274685	0,00607866020838299
3609	23	1	5494	TGCATATATCACTAGTGCCAAGACATAAAGCGGGGGAAAATATATTTTTACCCAAACATT	A_33_P3310475	SEPT11	NM_018243	ref|Homo sapiens septin 11 (SEPT11), mRNA [NM_018243]	7,95285318502349	-0,502331906885865	0,00441267858836606	0,0351412559195219	0,0186329870508895
3614	23	6	56	CGCTGCTCTGTGGCCAGGGGGGCCCAGGGACTGGAATCAGGCCTGGGGGTCGCATCGCTG	A_22_P00017823	lnc-ZC3H12B-3	lnc-ZC3H12B-3:1	linc|LNCipedia lincRNA (lnc-ZC3H12B-3), lincRNA [lnc-ZC3H12B-3:1]	5,58884829642338	0,578747918391239	0,000193512364974498	0,0109426714807416	0,00580214482002982
3620	23	12	2250	TCTGTTTTGACACAGATTTCCTTGTAAAATGTGCCTAGTTTACCAAAATTAACAAAGGGG	A_23_P156497	ELOVL5	NM_021814	ref|Homo sapiens ELOVL fatty acid elongase 5 (ELOVL5), transcript variant 1, mRNA [NM_021814]	5,68383381357684	-0,364725295691496	0,00754677415634279	0,0473096371332149	0,0250850413002959
3624	23	16	954	AGCATGCTCAAGAGTGCTAATTTAGGTCTTTCTGTGGAATTTGGAACAATTCTAGTTTAC	A_23_P27947	PDCD2L	NM_032346	ref|Homo sapiens programmed cell death 2-like (PDCD2L), mRNA [NM_032346]	7,35601554014072	-0,754633078288233	0,00255833445844778	0,0269703834281855	0,0143005362792322
3632	23	24	2548	AGAGCCCAGAAATTCCTTTGAATCCAATTTTGGCCTTTGATGATGAAGGGACACTTGGGC	A_33_P3375576	MAP7	NM_003980	ref|Homo sapiens microtubule-associated protein 7 (MAP7), transcript variant 4, mRNA [NM_003980]	6,84418053306957	-0,521699627634251	0,00437201408973677	0,0349596033087225	0,0185366691858554
3649	23	41	1167	ATCTATATTGTTCTCCACAGTTACTGGGTCACCACATAGCAGGCATTCAATAAAAACGTG	A_21_P0011848	LOC100506922	XM_005263848	ref|PREDICTED: Homo sapiens basic proline-rich protein-like (LOC100506922), mRNA [XM_005263848]	6,63345820474255	-0,553718557302403	0,00205228030620878	0,0242748287453595	0,0128712693339902
3659	23	51	1687	ATTTTCACCAACTTATTACTTGAAATTATAATATAGCCTGTCCGTTTGCTGTTTCCAGGC	A_23_P108641	FAM136A	NM_032822	ref|Homo sapiens family with sequence similarity 136, member A (FAM136A), mRNA [NM_032822]	8,33986672616938	-0,810359043399447	0,00319114057196861	0,0300578910456674	0,0159376288631686
3678	23	70	2013	TGCTCAGGAATCTAACTCTCCCTAAACCATCCTCTTTAACTGCTTCTAAAATATCTCTGT	A_23_P135326	POLE3	NM_017443	ref|Homo sapiens polymerase (DNA directed), epsilon 3, accessory subunit (POLE3), transcript variant 1, mRNA [NM_017443]	8,18121127893947	-0,870529822435818	0,000343239301566753	0,0127911784387399	0,00678228071189268
3680	23	72	1743	CATGATGGGAACCAGTGGTTAGTGGCTTCAAAGGCCCAGCTGACACCCTCCACAGCCTAA	A_23_P141656	DRG2	NM_001388	ref|Homo sapiens developmentally regulated GTP binding protein 2 (DRG2), mRNA [NM_001388]	7,18622427913858	-0,579221393738292	0,000843864482381753	0,0168608485988214	0,00894014642869716
3689	23	81	5667	TCGGTATTGTTACGCTGTACTTATGTATTCCCTGTACCTGAACACTTGTTGCTGCCTCAC	A_32_P195401	FAM117B	NM_173511	ref|Homo sapiens family with sequence similarity 117, member B (FAM117B), mRNA [NM_173511]	7,01434044271539	-0,669283690423233	0,0040164956676257	0,0336625068751809	0,0178489083071524
3697	23	89	2262	CTCTGGGAAGAAGTGGAGAGGACTGATGCTCTTCTTTTTTCTCTTTCTGTCCTTTTTCTT	A_33_P3258091	RNPEP	NM_020216	ref|Homo sapiens arginyl aminopeptidase (aminopeptidase B) (RNPEP), mRNA [NM_020216]	9,92908298593776	-0,418086857067761	0,0066393457760314	0,0439765680025076	0,0233177443632024
3701	23	93	957	AAAGCTGAGGGAATGTGAATCAGTGCTTGTGAATGACTTCTTCTTGGTGGCTTGTCTTGA	A_23_P43141	EIF3E	NM_001568	ref|Homo sapiens eukaryotic translation initiation factor 3, subunit E (EIF3E), mRNA [NM_001568]	11,8217278680564	-0,680187342760634	0,0022508652374565	0,0253411753350678	0,0134366794674042
3710	23	102	1434	TAAGTGTGTAGATTGAGCAGGTAGTAATTGCATGCAGTTTGTACATTAGTGCATTAAAAG	A_23_P251095	PDHA1	NM_000284	ref|Homo sapiens pyruvate dehydrogenase (lipoamide) alpha 1 (PDHA1), transcript variant 1, mRNA [NM_000284]	9,34471997494671	-0,516002338826834	0,000842158344796249	0,0168608485988214	0,00894014642869716
3713	23	105	2027	CAGACTGGGCAACATGGTGAGACTCTGCCTCTACAAAAGAAAAATTAAAAAATTAGCTGG	A_33_P3380837	AMZ1	NM_133463	ref|Homo sapiens archaelysin family metallopeptidase 1 (AMZ1), transcript variant 1, mRNA [NM_133463]	7,92686799450014	1,32302027846453	6,81987016277936e-06	0,00672591040355696	0,00356628692332248
3725	23	117	478	AGAGCTGAACCCTAATGCAGAAGTGTGGGGGGCTCCTGTGTTACATCTGGAAGCAAGCAG	A_33_P3382730	LARP4B	NM_015155	ref|Homo sapiens La ribonucleoprotein domain family, member 4B (LARP4B), mRNA [NM_015155]	6,55213734168359	0,456492598632787	0,00632605243429302	0,0428673808569289	0,0227296188343963
3741	23	133	1824	TCACAGCACTAGGAAATGGGAGCACAGTATTGGGAAATGGGAGCACAGTACTGGGAAAGG	A_33_P3345643	ENST00000522356	ENST00000522356	ens|zinc finger, DHHC-type containing 11B [Source:HGNC Symbol;Acc:HGNC:32962] [ENST00000522356]	6,45620704908032	1,04607224158632	3,19943651446492e-05	0,00731269232892318	0,00387741695356625
3775	24	3	2146	AAAGATGCTTCAGGACCTTCACACGGAGCAGGAGCGGCTGCAGGGGGAGGCACAAGCATG	A_33_P3245977	SHROOM1	NM_133456	ref|Homo sapiens shroom family member 1 (SHROOM1), transcript variant 2, mRNA [NM_133456]	5,87405086488007	0,609023618379633	0,00676580977051678	0,044354391570255	0,0235180781720304
3781	24	9	580	TTGAAAAGGCATTTTGCCCCGTCTTCTGCCCCTCAATTTTCATCAGCTTTTCATGTTTCA	A_21_P0012616	XLOC_l2_010854	TCONS_l2_00020780	linc|BROAD Institute lincRNA (XLOC_l2_010854), lincRNA [TCONS_l2_00020780]	7,98078402562481	1,01693632847797	0,00594335740429256	0,0413498220084429	0,0219249619252192
3786	24	14	2565	TTTGAGTTTGGTTCAGATCTTAAGCAGCTCCATGCAACTGTATTTATTTTTGATGACAAG	A_23_P103149	ACO2	NM_001098	ref|Homo sapiens aconitase 2, mitochondrial (ACO2), mRNA [NM_001098]	9,28560374341362	-0,512855452511683	0,0018387282141198	0,0230576935414444	0,0122259063866422
3796	24	24	1894	CTGAGTTGAGTTTAAGCCAAATACATGCATAGAAAAGGGTCTTCCTATTAATGGAAGAAG	A_23_P127233	SMNDC1	NM_005871	ref|Homo sapiens survival motor neuron domain containing 1 (SMNDC1), mRNA [NM_005871]	7,44991664062614	-0,520670270793554	0,00771524996525875	0,0478580182255632	0,0253758100143134
3821	24	49	358	GAAGTAACCTAAACTTGACCTGCTTAATACATTCTAGGGCAGAGAACCCAGGATGGGACA	A_23_P42664	SHFM1	NM_006304	ref|Homo sapiens split hand/foot malformation (ectrodactyly) type 1 (SHFM1), mRNA [NM_006304]	11,0341115285455	-0,524221497207128	0,000141391739466561	0,00991443912469773	0,00525694403894937
3824	24	52	929	AAGACTCCCTGCCCGGCTGCTATATGTCTGGTAAACAGAATAAATAGTACTTGAGCATCC	A_33_P3368785	DLGAP1-AS1	NR_024101	ref|Homo sapiens DLGAP1 antisense RNA 1 (DLGAP1-AS1), long non-coding RNA [NR_024101]	7,57476904131821	0,813739203593633	0,000398682483964718	0,0135348779584253	0,00717661333198415
3826	24	54	0	TCAAGCAAACGCAAATTAAAACCACAATGAGCTGTTGCCTCGCACCGATTAGAATGGGAG	A_33_P3298980	A_33_P3298980	A_33_P3298980	Unknown	5,36295187988982	0,38473413921281	0,00109493637094385	0,0186654043422968	0,00989697801940041
3837	24	65	446	TTCTTCAAAGAGCCTTGAACATAAAACACAGACACTTCCTGTGGAGGAGAATGTAACTCA	A_32_P725218	METTL2A	NM_181725	ref|Homo sapiens methyltransferase like 2A (METTL2A), mRNA [NM_181725]	6,17340495843238	0,553359969643729	0,00527989246547655	0,0386347457644245	0,0204853440409629
3839	24	67	1844	CTTTTGAGGGGACCATGACATCTATATTTGCGCAGATCATTTCTGTAGCTCTGATCTTAA	A_23_P10870	DOLK	NM_014908	ref|Homo sapiens dolichol kinase (DOLK), mRNA [NM_014908]	6,44340018103512	-0,494001380900372	0,00627214228350499	0,0426348871721252	0,022606343450378
3848	24	76	945	AGACTCCCGGAACCCTTTATATGGTGCCTCAGTAAATATGTTATTAAATATGTAATCCGG	A_33_P3357087	MPV17	NM_002437	ref|Homo sapiens MpV17 mitochondrial inner membrane protein (MPV17), mRNA [NM_002437]	8,52024587571209	-0,680626614265163	8,01932889802869e-05	0,00875099208310635	0,00464004822537872
3866	24	94	1435	TCAAGCTTACTGTATTAGTCATTTTTAGCCCATAATTAAAACATGATCACTTTTACACAG	A_33_P3407299	ANP32E	NM_030920	ref|Homo sapiens acidic (leucine-rich) nuclear phosphoprotein 32 family, member E (ANP32E), transcript variant 1, mRNA [NM_030920]	6,1018322696037	-0,631021833951625	0,00313149264135559	0,02972776895611	0,0157625878619585
3872	24	100	533	GTATGTGGATGTGATCCGTGTGAACAGCTACTACTCTTGGTATCGCAACTACGGGCACCT	A_24_P332739	GUSBP1	NR_027028	ref|Homo sapiens glucuronidase, beta pseudogene 1 (GUSBP1), transcript variant 3, non-coding RNA [NR_027028]	7,55554273395934	1,14335490320879	4,88309412540914e-05	0,00796627975619246	0,00422396933908208
3876	24	104	1713	GCCTACAACTATGGAGGATTTCGAGATGGCTTTAAAAAAGGTTTCTAAGTCAGTGTCTGC	A_23_P113803	KATNA1	NM_007044	ref|Homo sapiens katanin p60 (ATPase containing) subunit A 1 (KATNA1), transcript variant 1, mRNA [NM_007044]	6,9125695377022	-0,547048538219649	0,00367128247558888	0,0322787940214265	0,0171152207080182
3880	24	108	1135	TGGCCTCTCGCATGGCGGATGACATGCTGAAGAGAGGCATCTTTGTCATCGGGTTCAGCT	A_23_P40657	GCAT	NM_014291	ref|Homo sapiens glycine C-acetyltransferase (GCAT), transcript variant 2, mRNA [NM_014291]	5,94820525115569	-0,641316495329375	0,00450754320202433	0,0355144088834507	0,0188308443602813
3912	24	140	3154	CCCCTTGGCAGGGTGATGCTGAGGTGTGGATTTTTAACAGTTCCCAGACTTTCCCAGGAG	A_23_P210015	PTPN18	NM_014369	ref|Homo sapiens protein tyrosine phosphatase, non-receptor type 18 (brain-derived) (PTPN18), transcript variant 1, mRNA [NM_014369]	5,56219301413865	-0,438803724572445	0,00496320597396164	0,0372960581571673	0,0197755302281517
3916	24	144	1628	GGACACCAGCACAGTCCTCTCGGCCTGTACCAAGAAGCGGCCATCGTACACGTCCAAGGA	A_33_P3225011	KJ425573	KJ425573	gb|Homo sapiens acetylcholinesterase antisense RNA (AChE-AS), partial sequence. [KJ425573]	5,43256525120849	0,356160490249335	0,00404590121320909	0,0337620626047535	0,017901695851918
3919	24	147	4527	TAAAAGCTCACCACTAGAGTTCCTGAAACAGGTGAAACCTGTATGACAGCCCTTCCACTT	A_24_P406714	MLLT10	NM_004641	ref|Homo sapiens myeloid/lymphoid or mixed-lineage leukemia (trithorax homolog, Drosophila); translocated to, 10 (MLLT10), transcript variant 1, mRNA [NM_004641]	5,41793754121926	-0,350085827567336	0,00466995307503478	0,0362012898389724	0,0191950500101605
3923	24	151	6076	TTGCCAGCATTTTTTGAAGTAATACACTGCTGCTACCTGGAAGATGTCTAACTTCATTTT	A_32_P178945	YOD1	NM_018566	ref|Homo sapiens YOD1 deubiquitinase (YOD1), transcript variant 1, mRNA [NM_018566]	7,14960790775683	-0,804996984186752	0,0015320573290477	0,0211661651223968	0,0112229591778339
3945	25	9	566	CCGGGACCTCGGCAGCCTCGGCCAGGAGGAAGCCGCGGGCGGAGGATCAGACGGAAAGCA	A_33_P3263523	C1orf35	NM_024319	ref|Homo sapiens chromosome 1 open reading frame 35 (C1orf35), mRNA [NM_024319]	8,7880122078412	1,03092229598148	0,000512502273019919	0,0146426656428143	0,00776399682293356
3985	25	49	590	TGATCATGGAAATTAAAGAGGAAGGGGCATCAGAAGAAGGGCAGCACTTTCTTCCTACAG	A_33_P3283083	INPP4B	NM_003866	ref|Homo sapiens inositol polyphosphate-4-phosphatase, type II, 105kDa (INPP4B), transcript variant 1, mRNA [NM_003866]	5,6103860633315	0,415322719735914	0,00557717171088384	0,0397680681107986	0,0210862668040204
3989	25	53	21	ACTTCCAACCAAATCAAAAATAGCAAAAGGCATTTCAATGCACCTTCCCACATTCACAGG	A_24_P366165	ENST00000415894	ENST00000415894	Unknown	11,845031842359	-0,661175229671761	0,000255819426385678	0,0118060484358018	0,00625993413924241
4001	25	65	4753	TTACCAAAGCCAGACCTTCAGTTCAACATGCTTCCTTAGCTTTTCATAGTTGTCTGACAT	A_23_P131935	FERMT1	NM_017671	ref|Homo sapiens fermitin family member 1 (FERMT1), mRNA [NM_017671]	8,39900403177315	-0,548655327975323	0,00037830323769697	0,0134020391309194	0,00710617805333498
4011	25	75	773	GAGGTCTGCCTAGGGCTTACCAGCTTCTATCAGAATGCTTGAGGGTTCTAAACCCTCAGG	A_24_P804667	METTL12	NM_001043229	ref|Homo sapiens methyltransferase like 12 (METTL12), mRNA [NM_001043229]	6,56147621169618	-0,543381709392458	0,00369021567764789	0,0323837985808252	0,0171708973918579
4018	25	82	757	GCTACGCTGGAAATACATATTTCAGTTTTATAGCATGGAGATCCAGGACCATACAGTGAT	A_23_P40880	CMTM8	NM_178868	ref|Homo sapiens CKLF-like MARVEL transmembrane domain containing 8 (CMTM8), mRNA [NM_178868]	7,22116023290901	-0,473485787367158	0,00259464750975344	0,0271720737400702	0,0144074787567078
4032	25	96	198	GGACCTGCTCCAGTAGCTGGTGCTGCTCCAGCTGAGGAAGAAAGTGGAAGCAAAGAAAGA	A_33_P3238461	ENST00000398740	ENST00000398740	Unknown	14,5584965993952	-0,509297530208777	0,00023214712075066	0,0114939245157094	0,0060944363273636
4057	25	121	134	AATCTGCATCACAGAAGATATCCAGTTGGGCAAGACCCCGCCTCCCTGACAGGTGGCACA	A_22_P00004763	lnc-CTTN-3	lnc-CTTN-3:1	gb|AGENCOURT_25900990 NIH_MGC_195 Homo sapiens cDNA clone IMAGE:7286376 5', mRNA sequence [CO247556]	7,34824911862802	0,903094843119175	0,0027581154570085	0,0279390844865797	0,0148141717144192
4065	25	129	4196	TTAATTGGTTTTCTTGTAAATACAGTTTTGTACAATGTTATCTCTGTGGGAGGAAGGAGG	A_23_P135914	SF3B3	NM_012426	ref|Homo sapiens splicing factor 3b, subunit 3, 130kDa (SF3B3), mRNA [NM_012426]	7,52041824638564	-0,595600960032356	0,0032249720253867	0,0302629816635943	0,0160463742886834
4067	25	131	1892	CACCTGTAATCACAGCACTTTGGGAGGCTAAGAATCACTTGAGACTAGGAGTTCAAGATC	A_23_P109907	ILDR1	NM_175924	ref|Homo sapiens immunoglobulin-like domain containing receptor 1 (ILDR1), transcript variant 2, mRNA [NM_175924]	8,70015227113388	1,1396546991145	4,32425137255798e-05	0,00775228976834186	0,00411050519079519
4071	25	135	505	CTATAATGGCCCCTCTTGAGTTTCCACAGCCCCCTGTGTCTGCCTCATCATTGCAGTGAC	A_21_P0003278	lnc-WNT7A-1	lnc-WNT7A-1:1	linc|LNCipedia lincRNA (lnc-WNT7A-1), lincRNA [lnc-WNT7A-1:1]	7,04816700103022	0,935740115625188	0,000154868005334497	0,010335035957982	0,00547995756374138
4089	25	153	97	AATTTATGGACAACACGAGCCGCTCCAGCATCCGCAGTGTAAAAGGCCCCGTGTGTGAGG	A_33_P3420167	ENST00000455206	ENST00000455206	tc|GB|AC005011.2|AAD45820.1 ribosomal protein S28; probable pseudogene; similar to P25112 (PID:g133903) [NP100974]	11,8997655550696	-0,61907025910331	0,0013974447569489	0,0203377110402702	0,0107836870522197
4107	26	7	1622	TATGGCTTTAGGCTAGCTGTTAAATATGTGACCCAGCATTAGCTCAGCATCTGTCAGAGC	A_23_P60579	MPI	NM_002435	ref|Homo sapiens mannose phosphate isomerase (MPI), transcript variant 1, mRNA [NM_002435]	7,35257730302454	-0,640798941429146	0,00116785689543686	0,0190049051293336	0,0100769918977635
4114	26	14	319	GAAGTTCTTTTCCAGGATGGCAGAGCCTTCAGAACCATCAACTCCTACCCCTCCATCGTG	A_21_P0001486	lnc-TAF12-3	lnc-TAF12-3:2	linc|LNCipedia lincRNA (lnc-TAF12-3), lincRNA [lnc-TAF12-3:2]	5,90830770016822	0,871837851140416	0,000311556233552136	0,0125135411985068	0,00663506881047529
4126	26	26	150	TTCTGCTTTTACAGAATTATTCCAGGGTTTATGTGGTTTATGTGTCAGGGCAGTGACTTC	A_24_P152094	ENST00000377951	ENST00000377951	ens|peptidylprolyl isomerase A (cyclophilin A) pseudogene 26 [Source:HGNC Symbol;Acc:HGNC:39271] [ENST00000377951]	7,61331113317375	-0,653157908964412	0,00778899587095657	0,0481415717517657	0,0255261589145936
4139	26	39	3224	AGATATCTGAAACACCGTGAGCTTAGAATAAAAAGTAGTAGTGAGATTTTCCACTTTCTG	A_24_P67898	MGEA5	AF307332	gb|Homo sapiens meningioma-expressed antigen 5s splice variant mRNA, complete cds. [AF307332]	5,97719355241876	0,677733757933704	0,00127164292356893	0,0197388139368938	0,0104661331777201
4149	26	49	154	AATGGAAAGGAAAGAAGTGCTCAGAAAGCTCCCAGAAGCATTTTGGCACTCACCAAAGCA	A_21_P0001849	LINC00486	NR_027099	ref|Homo sapiens long intergenic non-protein coding RNA 486 (LINC00486), transcript variant 2, long non-coding RNA [NR_027099]	5,08727177024734	0,316296546381889	0,00495242572825709	0,0372493652977345	0,0197507722215747
4153	26	53	100	GGGGGAAAAAATCAGATCTCAAGACAGACTCTTTGAACTACCCTTTCTCCCTCCCCAATT	A_22_P00002543	lnc-C17orf63-1	lnc-C17orf63-1:1	gb|ts20a08.x1 NCI_CGAP_Pan1 Homo sapiens cDNA clone IMAGE:2229110 3' similar to TR:Q61382 Q61382 TNF RECEPTOR ASSOCIATED FACTOR 4 ;, mRNA sequence [AI632035]	6,12177276058891	0,513566222657144	0,000571673574942233	0,0148432021004074	0,00787032749097005
4161	26	61	142	AAGAAAAGACCTTTGATCAGGAGAAGACTTCTCGTCTCATTTCTGGGGACACATTCAGGA	A_21_P0010778	XLOC_l2_001134	TCONS_l2_00001553	linc|BROAD Institute lincRNA (XLOC_l2_001134), lincRNA [TCONS_l2_00001553]	5,33892584979647	0,749360695701664	0,00282370633276352	0,0283336237368153	0,0150233686980883
4163	26	63	1547	TCCTCAGCCAGCACAGAACCCTCCCACCCAGCCCCCCATAAAACATGAGTCAGGATAGAA	A_33_P3246613	CCDC78	NM_001031737	ref|Homo sapiens coiled-coil domain containing 78 (CCDC78), mRNA [NM_001031737]	9,00340808914592	1,30742990283574	0,000565792445166146	0,0148397716245024	0,00786850854593112
4167	26	67	2225	AGAAGATAGCACAGATATCGGGATATTATTGTGTGAAAATGCTGCTTTTACTTTGATGTG	A_23_P414273	SMIM3	NM_032947	ref|Homo sapiens small integral membrane protein 3 (SMIM3), mRNA [NM_032947]	7,37419627053717	-0,72762837212071	0,00159411970627158	0,0215261916403758	0,0114138564372501
4172	26	72	505	GGATCAAGCTTTCATTCACATCTGTCTGAACTCCACATATTTCAGCCCAAAGGGAAAATT	A_33_P3273285	ZNF525	NR_003699	ref|Homo sapiens zinc finger protein 525 (ZNF525), non-coding RNA [NR_003699]	6,91140948409783	0,740110026913531	0,000971074491463959	0,0177000584636072	0,00938512160486457
4189	26	89	1138	GAACACAGAAGAGAGGAGGTTGTGTCTCTTGCTCATAGCAAGCCTGTGGGTAGAGGAAAG	A_23_P68211	SPR	NM_003124	ref|Homo sapiens sepiapterin reductase (7,8-dihydrobiopterin:NADP+ oxidoreductase) (SPR), mRNA [NM_003124]	8,38866788065137	-0,63098823641239	0,00276059124242627	0,0279468107532995	0,0148182684213801
4199	26	99	673	TTGCCTTCAGCTGAACCACCGTTTGTGCGAGCTGGATGTCCTTTTCAGTAGAAAAGAATT	A_23_P138514	COMMD3	NM_012071	ref|Homo sapiens COMM domain containing 3 (COMMD3), mRNA [NM_012071]	8,90404459420818	-0,527428567351032	0,00303421574785971	0,0293073982892737	0,0155396942576527
4210	26	110	3336	CTGCATTCGTGGTCTGTGCAAACACTTCGTGGTTCTATATATCAGCAGCAAGTGTGCAAA	A_23_P50942	RAB3GAP1	NM_012233	ref|Homo sapiens RAB3 GTPase activating protein subunit 1 (catalytic) (RAB3GAP1), transcript variant 2, mRNA [NM_012233]	7,28808559959918	-0,529327064494541	0,00513180638675303	0,0380477228483007	0,0201740862299228
4223	26	123	70	GACCCGTCGCTGATTTTTACTTCCACGTCCTACTTCCCTTATTCATTTCCTCAGAATGTT	A_22_P00000668	lnc-ACTR6-1	lnc-ACTR6-1:1	linc|LNCipedia lincRNA (lnc-ACTR6-1), lincRNA [lnc-ACTR6-1:1]	5,63679965207507	0,388571623986928	0,00681348438228394	0,0445541071934526	0,0236239736081362
4227	26	127	2678	CTGAACCATGCACTCTGTTTGCGAAGAGGAATGTTTAAATCTCACTGCATCTTGAACTGG	A_23_P29922	TLR3	NM_003265	ref|Homo sapiens toll-like receptor 3 (TLR3), mRNA [NM_003265]	6,13496088075828	-0,516341876378386	0,00538725604585766	0,0390575170704953	0,0207095105388691
4232	26	132	6698	AAAGAGTGATTAAGTGAGGTTATTTACCCCTAAATGGTCCATTCTGCATTGTATTTCAGG	A_23_P50907	ITGAV	NM_002210	ref|Homo sapiens integrin, alpha V (ITGAV), transcript variant 1, mRNA [NM_002210]	7,70573590225235	-0,712329343514479	0,00738891419224719	0,0468313172950965	0,024831421242713
4249	26	149	243	TAAATAGAATATGTCTGCTCCTCTCACCTTCCTCTCTGCTCAGTAGTATGTCTCTTACCA	A_22_P00019286	ENST00000448543	ENST00000448543	gb|DB092756 TESTI4 Homo sapiens cDNA clone TESTI4042483 5', mRNA sequence [DB092756]	6,89956253590808	0,824243643075608	0,000502837679317235	0,0145824366857418	0,00773206155631163
4264	26	164	1687	ACCAAGCCCTCAGTGGCAGCCACACACCCCACCGTCCAGCACCCCCAGGGCCACAACTGA	A_33_P3280666	PHF21B	NM_138415	ref|Homo sapiens PHD finger protein 21B (PHF21B), transcript variant 1, mRNA [NM_138415]	6,27228173710801	0,604448353336843	0,00175488349102805	0,022587115796948	0,0119763914279362
4283	27	19	2263	GAAGAGTAAAGACAAGAGTGTTGGACCAGTATTGCAGTTCTGTAGTATCATTTCTTATAA	A_21_P0014389	ACTR3	NM_005721	ref|Homo sapiens ARP3 actin-related protein 3 homolog (yeast) (ACTR3), transcript variant 1, mRNA [NM_005721]	9,27724812839135	-0,433968542217402	0,00519463790817391	0,0382943166895387	0,0203048379555054
4337	27	73	294	CAGTGTAGTGGCGTATTCCACATAGCAAACAGGTGAATTCCTTGGAAGATGAGGGCCAAG	A_21_P0010637	LINC01057	NR_104131	ref|Homo sapiens long intergenic non-protein coding RNA 1057 (LINC01057), long non-coding RNA [NR_104131]	5,52475330239736	0,486036813643604	0,00767367244591384	0,0477362410991948	0,025311239993711
4341	27	77	1780	GGGATTTTCTGTTCCTCCCTGGAGTGGGTGAGGGTGGGAGAAAGTTACATATTTAAAGAA	A_23_P134744	RNF122	NM_024787	ref|Homo sapiens ring finger protein 122 (RNF122), mRNA [NM_024787]	6,89776970760794	-0,542715952640219	0,00171877236987751	0,0223731933483849	0,0118629630910805
4346	27	82	3750	CTCAGATATACCCTATTGGAGACAATCCTTTGATCATAAATTCTCCCCAACTATAAATCA	A_33_P3336622	ALDH3A2	NM_001031806	ref|Homo sapiens aldehyde dehydrogenase 3 family, member A2 (ALDH3A2), transcript variant 1, mRNA [NM_001031806]	7,25967990455346	-0,699723543281524	0,00169171386634068	0,0222300604232637	0,0117870695616504
4356	27	92	4191	GGTCTCAGAATTCTCTTGGCTTTTATTCCTTGATCCACTTGCCAGTTTTATCACTTTACC	A_33_P3287815	DDX21	NM_001256910	ref|Homo sapiens DEAD (Asp-Glu-Ala-Asp) box helicase 21 (DDX21), transcript variant 2, mRNA [NM_001256910]	7,56692595989665	-0,982481591855097	0,00465160146641626	0,0361190986783031	0,0191514696999986
4381	27	117	2548	CTAGGAACTTTTTTCTTACACTGCCTACCGCCATTCATGATTAAACCATCCAGAAATACC	A_33_P3417810	NOL10	NM_024894	ref|Homo sapiens nucleolar protein 10 (NOL10), transcript variant 1, mRNA [NM_024894]	8,00275380055864	-0,750881342236559	0,000343754710051739	0,0127911784387399	0,00678228071189268
4410	27	146	178	GCCGAAGAACCCGAGGAGCCATATATTGAAGACCATGTCTGGAAGCTTCTACTTTGTAAT	A_23_P16032	TRAPPC2B	NR_002166	ref|Homo sapiens trafficking protein particle complex 2B (TRAPPC2B), non-coding RNA [NR_002166]	7,02109977899955	-1,46341148820792	0,00155446817202797	0,0212957562962606	0,0112916724494951
4413	27	149	200	TTTCAGTGCCTGCCTGTGGTGAGCAAAGCCAATAACCACTACAGCACCGATGGCTGCCCT	A_21_P0011074	XLOC_l2_003253	TCONS_l2_00006048	linc|BROAD Institute lincRNA (XLOC_l2_003253), lincRNA [TCONS_l2_00006048]	5,22117317496757	0,355129439604426	0,00197486145583171	0,0238562678936975	0,0126493353499889
4444	28	16	1523	TCAATGCCAATCCTCCATTCTTCCTCTCCAGATATTTTTGGGAGTGACAAACATTCTCTC	A_23_P213385	BASP1	NM_006317	ref|Homo sapiens brain abundant, membrane attached signal protein 1 (BASP1), transcript variant 1, mRNA [NM_006317]	7,2826358588649	2,25522094455905	0,00135057489743861	0,0201954893463001	0,0107082766858922
4460	28	32	24	AGTTCGATTCCTGACCCTGCCTCTTTAGGATCCGCACGTTGCTGCCTTTCAGCCTCCAAA	A_21_P0010415	lnc-APOL1-1	lnc-APOL1-1:1	linc|LNCipedia lincRNA (lnc-APOL1-1), lincRNA [lnc-APOL1-1:1]	6,25863386422727	0,604030166111184	0,00111218624919219	0,0186975613047968	0,00991402864124585
4465	28	37	4094	TTTTGATGTTGCAGCTTTGCTCACTTCCTGGCAAGGGCAGGTCATGCCTCAATTTGTAAT	A_23_P26854	ARHGAP44	NM_014859	ref|Homo sapiens Rho GTPase activating protein 44 (ARHGAP44), mRNA [NM_014859]	6,39683264796089	-0,732275427350786	0,00311791660659501	0,0297015207583503	0,0157486702509862
4468	28	40	1233	TGGGAGCAAAGTGACAGGCACTTAGATGCAGCATTTCACCACTCATGCTACTAATCATCT	A_23_P1492	AVPI1	NM_021732	ref|Homo sapiens arginine vasopressin-induced 1 (AVPI1), mRNA [NM_021732]	8,19553306144545	-0,565838922129403	0,0039466540891138	0,0333950802955408	0,0177071104156112
4471	28	43	53	AATTGGGCAGAACAGCCACGAACCCCCTCCTAAAACTACGATCTGGACCTCAGCAGACAC	A_22_P00016395	lnc-TMEM189-UBE2V1-3	lnc-TMEM189-UBE2V1-3:1	gb|BX116740 Soares_NFL_T_GBC_S1 Homo sapiens cDNA clone IMAGp998A183814, mRNA sequence [BX116740]	5,89951844398554	0,602885409686143	0,000629195760176518	0,0152947793147095	0,00810976777750495
4477	28	49	1527	CTTGTTCACTCCACTGCCTCTATCCATTGAGTACTGTATCGATATTGTTTTTTAAGATTA	A_33_P3373459	CHST12	NM_018641	ref|Homo sapiens carbohydrate (chondroitin 4) sulfotransferase 12 (CHST12), transcript variant 3, mRNA [NM_018641]	7,2240652604483	-0,742672016499851	0,00115772597592236	0,0188965898661304	0,0100195597757784
4484	28	56	1755	TAAAGTTTGCCCTTGTGCTAAAGTGCCAGTGTATGTATTGTTATACTTGATTTGGTTGTA	A_23_P103201	PNRC2	NM_017761	ref|Homo sapiens proline-rich nuclear receptor coactivator 2 (PNRC2), mRNA [NM_017761]	6,78470804296517	-0,415822015671943	0,00698975716787843	0,0452593365496204	0,0239979081508138
4500	28	72	1763	TTCATGTTTGGCTGTTTTCTCAGCACTGATGAAATAGCATTTTCTGACCCAACACCAGAT	A_33_P3326210	ESCO2	NM_001017420	ref|Homo sapiens establishment of sister chromatid cohesion N-acetyltransferase 2 (ESCO2), mRNA [NM_001017420]	5,6947732822401	-0,506019753813088	0,00119343852849401	0,0191631458207198	0,0101608960348346
4502	28	74	901	TCTGACCACCGTGAAGTCAGTCAACAAAACGGACAGTCAGACCCTCCTGACCACATTTGG	A_33_P3365037	ERCC1	NM_202001	ref|Homo sapiens excision repair cross-complementation group 1 (ERCC1), transcript variant 1, mRNA [NM_202001]	7,34866150471476	-0,510625502699251	0,00451760870977811	0,0355438960652617	0,0188464793813548
4509	28	81	2380	TGGGGACAGCTTCTTCCTAGGTGAGGAAAATACAGGTCATGAAGTTCCTGGCAAAGATTT	A_23_P106835	BBS2	NM_031885	ref|Homo sapiens Bardet-Biedl syndrome 2 (BBS2), mRNA [NM_031885]	6,52046322508262	-0,396139984021701	0,00106305930970742	0,0183618312107642	0,00973601410161104
4528	28	100	4735	TGGCCAGGTATTTTAAAAAGTCGTCTATTTCTTTCTAGTTGCATCAACTTGCACACTGGT	A_23_P148463	CUL4B	NM_003588	ref|Homo sapiens cullin 4B (CUL4B), transcript variant 1, mRNA [NM_003588]	5,93317387711104	-0,551454593870364	0,00669942537857073	0,0441861433701245	0,0234288677425129
4530	28	102	1145	GTTTATTTTCTATGTGAGTCACATTGACATGCGATCAGTTTGGGAAATGTGATGAAAACA	A_24_P295543	BLOC1S2	NM_001001342	ref|Homo sapiens biogenesis of lysosomal organelles complex-1, subunit 2 (BLOC1S2), transcript variant 2, mRNA [NM_001001342]	8,10425183781474	-0,712666259412623	0,000733317308742867	0,0161995105955736	0,00858948444669525
4563	28	135	6692	CTCACGCTGAGGGAGGTCAGCTTGAGCCCCTGCCTCACACTGGCCTCTCTCACGCTGAGG	A_33_P3300843	ENST00000624628	ENST00000624628	Unknown	6,57065901601637	0,760990567928952	0,000333953334362984	0,0126488883382813	0,00670683407431699
4586	28	158	125	AATGAAAATGAAGGGCGCCCTGGAATAGGTTCGCCGAAGAGAGAGCTTGCAGGCCTCTGG	A_21_P0007895	VSIG10	ENST00000539956	ens|V-set and immunoglobulin domain containing 10 [Source:HGNC Symbol;Acc:HGNC:26078] [ENST00000539956]	5,59187919674517	0,412036938822228	0,00257110044814036	0,0270120897398642	0,0143226502630701
4589	28	161	1756	TCCCAGAGAGGGAAGAGAACCAGGGGCCCTTTTCTCTTTTAGAATTTTCTTTTAATCAGC	A_23_P78835	ZNF787	NM_001002836	ref|Homo sapiens zinc finger protein 787 (ZNF787), mRNA [NM_001002836]	7,01920186116314	-0,779233734096576	0,00086549354592124	0,0169965096528974	0,00901207813966668
4590	28	162	623	CCTGGATCTTTTGACATTGTTCACATGGAAGATGCCAATGGCAACAGCTTTGCCACTCAA	A_32_P142652	ENST00000595905	ENST00000595905	ens|ribosomal protein S4X pseudogene 16 [Source:HGNC Symbol;Acc:HGNC:36365] [ENST00000595905]	12,2269909635308	-0,71946053951215	0,000532974964581113	0,0146551868929455	0,00777063597925997
4609	29	17	230	GGCAATGCCTGGACACTGCACAGCAGAATTTATATAGGAATGTGATGTTAGAGAACTACA	A_21_P0011731	ZNF728	NM_001267716	ref|Homo sapiens zinc finger protein 728 (ZNF728), mRNA [NM_001267716]	6,99456378456889	0,754278414925992	0,000322602446049866	0,0125135411985068	0,00663506881047529
4618	29	26	428	TTCATGACCATTCTGCTCGTCATCATCCCAGTGTTGGTCGTCCAGGCCCAGCGATAGATC	A_24_P287043	IFITM2	NM_006435	ref|Homo sapiens interferon induced transmembrane protein 2 (IFITM2), mRNA [NM_006435]	10,2079108380203	-0,84469418295072	0,00184606653195976	0,0231045104736414	0,0122507301804584
4637	29	45	591	AGGTACAGGCAAGCTCCCCAACCCATGCTTCATCCCCACCCCACAGACAGAACCTGGAGT	A_22_P00021964	LOC101928813	ENST00000528781	Unknown	6,50427983585509	0,590912066678101	0,00343585660096802	0,0312618876677034	0,0165760253256937
4669	29	77	1488	CAGGAGCAGCGGGGCAGTGTGGGGCTTTGTGTCATCACAACATTAAAGTATTTTATTCTA	A_33_P3380797	FGF3	NM_005247	ref|Homo sapiens fibroblast growth factor 3 (FGF3), mRNA [NM_005247]	5,76889981537417	0,567677134956483	0,00205776670253076	0,0243244402232703	0,0128975748828756
4678	29	86	163	ATCAGAAGTCCACTGAACTGCTTATTCGTAAACTACCTTTCCAGCGCCTGGTGCGCGAGA	A_23_P111037	HIST1H3A	NM_003529	ref|Homo sapiens histone cluster 1, H3a (HIST1H3A), mRNA [NM_003529]	9,31361507108149	-0,419908241926631	0,00380513641658597	0,0327968695082939	0,0173899204472732
4680	29	88	2706	ACAAGAATTGAGTTGATGGTCCTATGTGTCACATTCATCACAGGTTTCATACCAACACAG	A_23_P90612	MCM6	NM_005915	ref|Homo sapiens minichromosome maintenance complex component 6 (MCM6), mRNA [NM_005915]	8,99710964434991	-0,960713562277632	3,65399833437275e-05	0,00731269232892318	0,00387741695356625
4683	29	91	1203	GGATTTCTTAAAAGCCAGATTTGTAGGGAGAATGAATGTGCAACGTGGCTGAAATCTATT	A_23_P404005	FAM58A	NM_152274	ref|Homo sapiens family with sequence similarity 58, member A (FAM58A), transcript variant 1, mRNA [NM_152274]	8,92359664887179	-0,618268009846828	0,000239919060043688	0,0116177601726466	0,00616009784490963
4685	29	93	347	CGGGCGTGTTGTGCAGCGTGCAACGCGGACACGCCCAGCCCCCTCTGGGCTCCGCCGCTC	A_22_P00002486	lnc-C16orf13-3	lnc-C16orf13-3:1	linc|LNCipedia lincRNA (lnc-C16orf13-3), lincRNA [lnc-C16orf13-3:1]	7,20600311628004	0,881805346798304	0,00105877555767893	0,0183461119999725	0,00972767928706135
4687	29	95	214	CCTTTCTTGGCCCTTGTTCCCCCAAATGTCTGACTCTGACTCTCGGACTGAGAAACGCAA	A_33_P3398526	BCL2L11	NM_207002	ref|Homo sapiens BCL2-like 11 (apoptosis facilitator) (BCL2L11), transcript variant 9, mRNA [NM_207002]	7,57696123807573	1,01704270936957	0,000473075358086314	0,0142870176520998	0,00757542119487878
4688	29	96	1251	AACGCTGGGCATCGTGGTCGGCTGCTTCGTCCTCTGCTGGCTGCCTTTTTTCTTAGTCAT	A_33_P3377194	ADRA1A	NM_033304	ref|Homo sapiens adrenoceptor alpha 1A (ADRA1A), transcript variant 4, mRNA [NM_033304]	6,414505631875	0,494142975112393	0,00114725968657219	0,0188706894980483	0,0100058265949214
4695	29	103	2794	GTTGTGGTAATCCTCACAAAGACCGGGACTGATGGAAACTCCTTGCTATTAAACTTTTTT	A_33_P3404959	C2orf68	NM_001013649	ref|Homo sapiens chromosome 2 open reading frame 68 (C2orf68), mRNA [NM_001013649]	6,42846272657389	-0,500011713006892	0,004695793487473	0,0363326200232163	0,0192646853592218
4712	29	120	1599	AGAAGAACGATACCATTTCTTAGAGGAGCGCTTAGCCAGATCGGGACTTACAGAAGTCTA	A_23_P24960	NARS2	NM_024678	ref|Homo sapiens asparaginyl-tRNA synthetase 2, mitochondrial (putative) (NARS2), transcript variant 1, mRNA [NM_024678]	6,49047369555429	-0,575543321611861	0,00153079593089964	0,0211661651223968	0,0112229591778339
4722	29	130	1730	CTTGAGGGGACTTATCAGCTACTTAGAGGCTGGAGTCCTGCCCAGTGCCCTAAACCCCAA	A_33_P3238074	MIEF1	NM_019008	ref|Homo sapiens mitochondrial elongation factor 1 (MIEF1), mRNA [NM_019008]	7,02343695032872	1,00922127168227	2,26550081699557e-05	0,00696209363008971	0,00369151861713845
4727	29	135	832	GATGAAGAATATAAACGTGTTGATTTTAGCAAAGTTCCAAAGCTGAAGACAGTTTTCCAG	A_33_P3253975	ACAT1	NM_000019	ref|Homo sapiens acetyl-CoA acetyltransferase 1 (ACAT1), mRNA [NM_000019]	5,96869401449584	-0,410105432938137	0,00667301928455216	0,0441368889552742	0,0234027515195695
4747	29	155	428	GGCTCTACCCTCACTTCCTGGAAAGATCTAGATTGTTATTGCTGTTTGAGCTGTCTCAGT	A_23_P80336	TOMM22	NM_020243	ref|Homo sapiens translocase of outer mitochondrial membrane 22 homolog (yeast) (TOMM22), mRNA [NM_020243]	8,49496078363711	-0,475424365096758	0,00756524546471734	0,0473718608270492	0,0251180342384006
4771	30	15	3271	ACACGTTTGCATAGACTACACACATGTCATGCGTTTATGGCAGGTAGCTGGTATTTATTC	A_23_P251945	DCTN4	NM_016221	ref|Homo sapiens dynactin 4 (p62) (DCTN4), transcript variant 2, mRNA [NM_016221]	7,08447242632703	-0,519041573626157	0,00501223432478059	0,0374746062211139	0,0198702019658692
4773	30	17	2944	AAATGGTGAATAACCCCAAAATTCACCTGGCACAGTCACTTCACAAGTTGTCTACCGCCT	A_33_P3284029	CSE1L	NM_001316	ref|Homo sapiens CSE1 chromosome segregation 1-like (yeast) (CSE1L), transcript variant 1, mRNA [NM_001316]	8,3741162311104	-0,836275480631251	0,00410290910296447	0,0340136565565551	0,0180350987916631
4774	30	18	175	CATCTGCAGTGTAGAGGCTGGTGGAGCTGCTCCAGCTGAGGAGAAGAAAGTGGAAGCAAA	A_21_P0011712	ENST00000423096	ENST00000423096	Unknown	12,2367302493007	-0,376584063763934	0,00338994078718415	0,0310606537501388	0,016469324842684
4779	30	23	2626	CTTTTTGGGGCTGGAAAATGTATGAATTCTTCAACTGTCTTACAAGAGATCTGCTAATAA	A_33_P3301025	CPOX	NM_000097	ref|Homo sapiens coproporphyrinogen oxidase (CPOX), mRNA [NM_000097]	6,82306054715075	-0,509050355529915	0,0065140722658534	0,0435000306775	0,0230650694495207
4825	30	69	4019	CAATATCTGAGGAGAAGATGGAGTGAAGGGAATTCTTACTTTTTGCTTTATACCTTTCTA	A_33_P3214849	KDELC2	NM_153705	ref|Homo sapiens KDEL (Lys-Asp-Glu-Leu) containing 2 (KDELC2), mRNA [NM_153705]	6,73639363721301	-0,581869192458449	0,00306804061814682	0,0294664745506077	0,0156240414399028
4835	30	79	2475	AGCAGTACTACAAGTTGAGTAATGGTATGAGTATATACCAGAATTCTGATTGGCAGCAAG	A_24_P380919	HNRNPK	NM_002140	ref|Homo sapiens heterogeneous nuclear ribonucleoprotein K (HNRNPK), transcript variant 1, mRNA [NM_002140]	9,43028657745927	-0,670192635299333	0,000852653957731428	0,0168837485882013	0,00895228871543154
4874	30	118	1941	GCTCTGTGTTTCTGGGGACACCAGCCATCATGTGCCTGGAAATTAAACCCTGCCCCACTT	A_23_P68740	AIRE	NM_000383	ref|Homo sapiens autoimmune regulator (AIRE), mRNA [NM_000383]	5,60430441476626	0,381972418120233	0,00288285403682284	0,0285728315654483	0,0151502041300261
4878	30	122	1371	AAGTTCAAGGAGCAGAGGAGTCTGGATGGGGCCTGGACTCCTGTGTCTGAGGACAGAGTT	A_33_P3258265	SEMA6C	NM_030913	ref|Homo sapiens sema domain, transmembrane domain (TM), and cytoplasmic domain, (semaphorin) 6C (SEMA6C), transcript variant 2, mRNA [NM_030913]	5,6932731913538	1,17579350388405	0,00011456870186033	0,00977660930860192	0,00518386238289185
4898	30	142	1420	ATTTGAAGAATGCTTGAAGTCAGCGTCTTCCATTCCAGAAAGACCCCCATTCTTCCTTTG	A_23_P146637	SIGMAR1	NM_005866	ref|Homo sapiens sigma non-opioid intracellular receptor 1 (SIGMAR1), transcript variant 1, mRNA [NM_005866]	9,11483216714166	-0,741633640731589	0,000538991794518041	0,0146551868929455	0,00777063597925997
4925	31	5	3860	CCCTCATACATTCGTCTGATTTTGAGCTTGTAAGATGAGAACTGCTTTTTACACATTTAA	A_33_P3374833	BLOC1S6	NM_012388	ref|Homo sapiens biogenesis of lysosomal organelles complex-1, subunit 6, pallidin (BLOC1S6), mRNA [NM_012388]	7,48002439780198	-0,647758012227062	0,00298925209989551	0,029035292923675	0,0153954155282501
4930	31	10	661	GCTAGAGGAAATGACAGAGCTCGAATCTCCTAAATGTAAAAGGCAGGAAAATGAGCAGCT	A_23_P433132	KRTCAP3	NM_173853	ref|Homo sapiens keratinocyte associated protein 3 (KRTCAP3), transcript variant 2, mRNA [NM_173853]	7,44757962035638	-0,565992312233513	0,00244794811435568	0,0263910514363337	0,0139933564354878
4944	31	24	498	CTCTTCTATAGATCTAATGTGATTAACCACTTCTTCTGTGATCTACCCCCTCTCCTAAGT	A_24_P258235	OR5L2	NM_001004739	ref|Homo sapiens olfactory receptor, family 5, subfamily L, member 2 (OR5L2), mRNA [NM_001004739]	6,40106494400109	0,798395318882714	0,000635381407139819	0,0153224128249505	0,00812441992424868
4969	31	49	1578	ATGGGTGACATTGAAAACGGCCTGCTTTCCAAATGTGGTTAAATGTAATTGGTTAGCCCC	A_23_P135966	SLC25A14	NM_001282197	ref|Homo sapiens solute carrier family 25 (mitochondrial carrier, brain), member 14 (SLC25A14), transcript variant 3, mRNA [NM_001282197]	7,08262889905332	-0,598052787036965	0,00700927153555864	0,0453496949558214	0,0240458189886204
4973	31	53	82	TATTAAACACAAACTACCACCTACCTCCCTCACCAAAGCCCATAAAAATAAAAAATTATA	A_33_P3410700	ATP8	ENST00000361851	ens|mitochondrially encoded ATP synthase 8 [Source:HGNC Symbol;Acc:HGNC:7415] [ENST00000361851]	13,3855858633908	1,30655042976784	0,000564170232006228	0,01482105179541	0,00785858271021619
4996	31	76	2045	TTCATTCATCCCATTAATCATTTCCCCATAACTCAATGGCCTAAAACTGGCCTGACTTGG	A_24_P236091	ENO2	NM_001975	ref|Homo sapiens enolase 2 (gamma, neuronal) (ENO2), mRNA [NM_001975]	5,91035993954509	-0,505554090429453	0,00137278577500937	0,0202479528600088	0,0107360944728779
5002	31	82	2254	ATCCCATAGACCAGAGCCCACCTTTTTGATAAACTTAGTAAAGTCTTGGAGACTAGAAGC	A_23_P164387	SMARCE1	NM_003079	ref|Homo sapiens SWI/SNF related, matrix associated, actin dependent regulator of chromatin, subfamily e, member 1 (SMARCE1), mRNA [NM_003079]	8,62641830460952	-0,672482249843733	0,00271788106026442	0,0277375146471294	0,0147072931151759
5003	31	83	3944	GGACTCATACCATTGGCACATTAGGCTAATCCTGGTTTTATGTGAAGTCAGCAATTAAGT	A_23_P212397	LARS2	NM_015340	ref|Homo sapiens leucyl-tRNA synthetase 2, mitochondrial (LARS2), mRNA [NM_015340]	6,38146737484056	-0,70453614157906	0,00115186859968294	0,0188770404899969	0,010009194088417
5024	31	104	2	AAGTGTGCGCTACACGCCGCCTCGGCCATCCTCCGGGACGTCCCCACTTGTCCGCGGGAG	A_22_P00009821	lnc-METAP1-2	lnc-METAP1-2:1	linc|LNCipedia lincRNA (lnc-METAP1-2), lincRNA [lnc-METAP1-2:1]	7,06851240729686	1,13096968087424	0,00165039642813923	0,0218987940859402	0,0116114218446798
5025	31	105	0	AGAATTTCTGCTGGCCCTCGGTAGTCCTCTGCCCACGTCGGTGATCCGGTCTCGCTTCTC	A_21_P0014876	A_21_P0014876	A_21_P0014876	Unknown	7,5121415612405	0,903192759430848	0,00140971551412112	0,020426899773617	0,0108309776930933
5026	31	106	895	TCAGAGTGCGTGTTGCTGTGTACAAAGGAATTTCCATCAATAAAAGCTGATCTCTTCTCT	A_33_P3253234	IQSEC2	NM_001243197	ref|Homo sapiens IQ motif and Sec7 domain 2 (IQSEC2), transcript variant 3, mRNA [NM_001243197]	6,40610156726672	-0,427804259395377	0,00641117931977832	0,0431307131640674	0,0228692458152939
5034	31	114	4952	AATAAGCTGCTCTGCCCCTTGTGCTCAGAGTGGATGTTATGGGATTCCTTTTTTCTCTGT	A_24_P142118	THBS1	NM_003246	ref|Homo sapiens thrombospondin 1 (THBS1), mRNA [NM_003246]	6,68326392943877	0,520276461486019	0,00744350122060085	0,0469703544846605	0,0249051430857419
5045	31	125	130	TGTCGCGTCTGTTCAAACCGGCACGGTCTGATCTGGAAATAGGGCCTCAATATGTGCCGC	A_33_P3419806	RPS29	NM_001032	ref|Homo sapiens ribosomal protein S29 (RPS29), transcript variant 1, mRNA [NM_001032]	15,1259263201019	-0,631708526320125	0,000616624254804252	0,0152166704958937	0,00806835205198599
5067	31	147	2732	ATGAATTATCATTTCTTGCCAGAATTTGCTACCTTAAGGTGATTGGGAAAATTCTGTTGC	A_23_P204609	VEZT	NM_017599	ref|Homo sapiens vezatin, adherens junctions transmembrane protein (VEZT), transcript variant 1, mRNA [NM_017599]	6,90076018831241	-1,45293325830067	0,000930888583586141	0,0175395761060592	0,00930002886666147
5080	31	160	10	GACTCCGGCCCCGACCGCAGCAGAAGTGCACGAGGTCTACGGTCATCAGGGTCACAACCA	A_22_P00007594	lnc-HDDC3-1	lnc-HDDC3-1:2	tc|Q6AGI4_LEIXX (Q6AGI4) Competence protein F, partial (6%) [THC2626027]	8,31906475059873	0,925496216831721	0,0032355209488891	0,0303009694375297	0,0160665165881348
5085	32	1	4404	GGCAGGTTGACATATTTATTTTTGTCTATTCTGTAGGCTTCCATGTCCAGAATCCTGCTT	A_23_P341223	KLHL21	NM_014851	ref|Homo sapiens kelch-like family member 21 (KLHL21), mRNA [NM_014851]	8,14489833448846	-0,837621871340581	0,002599727570605	0,0272045898568634	0,0144247198133319
5090	32	6	1228	ATGGACGCTGGCACAATCTTGAGAGGGTCAGCCTTGCTGAGCCTATGTCTGCAGCACTTC	A_23_P406350	MFSD3	NM_138431	ref|Homo sapiens major facilitator superfamily domain containing 3 (MFSD3), transcript variant 1, mRNA [NM_138431]	6,7772759549834	-0,657820244885093	0,00470563018558291	0,0363608166999688	0,0192796361143686
5095	32	11	438	GGCCAAGGATGTCATTGAAGAGTATTTCAAATGCAAGAAATGAAGAAATAAATCTTTGGC	A_23_P82128	RPS12	NM_001016	ref|Homo sapiens ribosomal protein S12 (RPS12), mRNA [NM_001016]	14,1533316450112	-0,439906746309603	0,0040736706694097	0,0338984255550879	0,017973999730118
5101	32	17	459	GCTTTGGATGTTGCCAACAAAATTGGGATCATCTAAACTGAGTCCAGCTGCCTAATTCTG	A_23_P29747	RPL23A	NM_000984	ref|Homo sapiens ribosomal protein L23a (RPL23A), mRNA [NM_000984]	14,8616451909024	-0,503133108352305	0,00117206622891022	0,0190167194029387	0,0100832561931434
5113	32	29	1841	GCATAAAACCCTTAAATTCATCTAGTAGCTGTTCCCCCGAACAGGTTTATTTTAGTAAAA	A_33_P3316323	RBMS1	NM_016836	ref|Homo sapiens RNA binding motif, single stranded interacting protein 1 (RBMS1), transcript variant 1, mRNA [NM_016836]	8,23683806539984	1,01388491269072	0,00717568133559309	0,045898476890361	0,024336800241637
5119	32	35	2004	CTTTTTCAGAGTCTGGTTAAGCTATGTCATTGTCTACTGCATAGTTTCCTGAGTCTGTTT	A_23_P140309	MAPK1IP1L	NM_144578	ref|Homo sapiens mitogen-activated protein kinase 1 interacting protein 1-like (MAPK1IP1L), mRNA [NM_144578]	8,74519383837522	-0,555910463578932	0,000288332644327584	0,0122352596791922	0,00648751529224686
5139	32	55	4919	AATGGAAGGGTCTTCTTCACCACTCCTTACCTTCTATGTGATGGAAAGACTAGAGCTTAT	A_24_P926195	MAN1A2	NM_006699	ref|Homo sapiens mannosidase, alpha, class 1A, member 2 (MAN1A2), mRNA [NM_006699]	6,8343725315166	-0,542679230376388	0,00530851591149903	0,0387396792937973	0,0205409830624733
5140	32	56	2193	AATGTAAAGTAACAACCTGAATTGAGTCATTGCTTTCTGAAGGAATCATTGTCCTTTCTC	A_23_P148484	RLIM	NM_016120	ref|Homo sapiens ring finger protein, LIM domain interacting (RLIM), transcript variant 1, mRNA [NM_016120]	6,42451814030142	-0,358016011991764	0,00500276548249352	0,0374377033156888	0,0198506348974497
5141	32	57	2304	CAGCTTCACGCTGTCCCTTTAAGGTGTTTATTTTTTAAGACTCAATAAAGGAGTGTTTTT	A_33_P3217480	HIRIP3	NM_003609	ref|Homo sapiens HIRA interacting protein 3 (HIRIP3), transcript variant 1, mRNA [NM_003609]	7,55382988434106	-0,609225647914295	0,000368973219255296	0,0132295145031448	0,00701470012885089
5142	32	58	129	CCCCTGAAAGCCTAGACATGGGGCCGTTGACATTTAGGGATGTGGCCATAGAATTCTCTC	A_24_P74329	ZNF493	NM_001076678	ref|Homo sapiens zinc finger protein 493 (ZNF493), transcript variant 3, mRNA [NM_001076678]	6,46176544267101	0,639275815894049	0,00102949147424481	0,0181667105579555	0,00963255506174428
5144	32	60	1739	TTTTCTCAGGCCTGAGGGGGAACCATTTTTGGTGTGATAAATACCCTAAACTGCCTTTTT	A_23_P12329	APH1A	NM_016022	ref|Homo sapiens APH1A gamma secretase subunit (APH1A), transcript variant 2, mRNA [NM_016022]	6,66510805296375	-0,79619268458358	0,00504704769477834	0,0376471870478203	0,0199617096887752
5148	32	64	362	TATTCGGCCATCTTGGCTCCTCCCAATTCCACGAGTTCTTAAAGAACCTTCAGGATAACA	A_33_P3228252	DA666023	DA666023	gb|DA666023 NCRRM1 Homo sapiens cDNA clone NCRRM1000040 5', mRNA sequence [DA666023]	8,56433140247954	1,23354282074181	2,6611522877474e-05	0,00731269232892318	0,00387741695356625
5156	32	72	308	GAGACTGCCATTGAGATGCCTTGCCATCACCTTTTCCATTCCAGCTGCATTCTGCCCTGG	A_23_P108708	RNF181	NM_016494	ref|Homo sapiens ring finger protein 181 (RNF181), mRNA [NM_016494]	10,2496138537944	-0,683517509187595	0,00197089268168401	0,0238259675501986	0,0126332691652929
5186	32	102	228	CAGTATCTCCATGATTACCTTCATCTGCCCCTGGAGACTGTGCCTGTTACTCTATGCTGC	A_24_P161355	ENST00000456185	ENST00000456185	tc|RS10_HUMAN (P46783) 40S ribosomal protein S10, partial (98%) [THC2623999]	12,9580498074173	-0,897750026746836	9,36316611864486e-05	0,0091028105512275	0,00482659332142702
5211	32	127	223	CTGTGGACAAACCCAGGGCTGCTGGTGAGTCATGCCATCCTTACACGTCTTTCCTTGTAA	A_33_P3392677	THC2539584	THC2539584	Unknown	5,60566999110261	0,493059990539246	0,00591773743287644	0,0412220189922913	0,0218571967904025
5216	32	132	1899	TCGTGTCTTTTAAAAACTCCTGTTTTCACACCTTACAAAGCCAGCTCTGAGCAGACAGGG	A_24_P51909	CPLX1	NM_006651	ref|Homo sapiens complexin 1 (CPLX1), mRNA [NM_006651]	5,56612826151865	-0,485178701830629	0,00079063567625317	0,0165310986536809	0,00876530275003342
5225	32	141	380	GGCCAGCTGAGGCTACAAAAACTAACCCTGGATCCTACTCTCTTATTAAAATGATTTTGG	A_21_P0011491	XLOC_l2_005557	TCONS_l2_00010291	linc|BROAD Institute lincRNA (XLOC_l2_005557), lincRNA [TCONS_l2_00010291]	15,233649514429	-0,313384398324073	0,00448422836158004	0,0354011035389233	0,0187707663419484
5244	32	160	49	GAAAAATAATGCAGAGCTGCAAAATGCTAATCTCCTTCCTCCTGCTCTCCTTCCTAACAG	A_22_P00007933	ABCC5-AS1	NR_046570	ref|Homo sapiens ABCC5 antisense RNA 1 (ABCC5-AS1), long non-coding RNA [NR_046570]	5,90765389653383	0,380102707477167	0,00695796532065461	0,0451337226140112	0,0239313037345977
5265	33	17	646	TAACCAGCTAAAGTTTGCTCGAAGCCTTCAGTCCGTTGCAGAGGAGCGAGCTGGACGCCA	A_24_P257359	RPL15	NM_002948	ref|Homo sapiens ribosomal protein L15 (RPL15), transcript variant 1, mRNA [NM_002948]	13,5018640573362	-0,815292853184699	0,000326586447338602	0,0125363089456046	0,00664714097823793
5273	33	25	634	AATGAGCATTGACCAGAGGAAAAAGATGCTCAAAAACCTCCGTAACACCAACTATGATGT	A_23_P114826	MRPS15	NM_031280	ref|Homo sapiens mitochondrial ribosomal protein S15 (MRPS15), mRNA [NM_031280]	8,3795075269444	-0,697886725363844	0,00435408331657193	0,0349399074532048	0,0185262258305679
5305	33	57	426	TCTACCCCCTCGTCGTTTAGCACTCTGCCTTGAAAATAAACTGCAACTGATGAATATTTT	A_21_P0005640	lnc-FBXO25-3	lnc-FBXO25-3:1	linc|LNCipedia lincRNA (lnc-FBXO25-3), lincRNA [lnc-FBXO25-3:1]	7,70160445286164	1,25451909000874	0,000218412974025168	0,0113108490245462	0,0059973640068981
5332	33	84	2273	CCCATGAAGTTTATAGAGCATACCCTTGTATAGCTTCAGGTACTAGAATTAAAATTGATC	A_33_P3234317	RRAS2	NM_012250	ref|Homo sapiens related RAS viral (r-ras) oncogene homolog 2 (RRAS2), transcript variant 1, mRNA [NM_012250]	7,27790653338586	-0,699826301705941	0,00297553584001082	0,0289728381766313	0,0153623000785463
5339	33	91	0	GAGAAAGGGCCAAGTGATCCAGTTCTAAGTGTCATCTTTTGTTTTATTATGAAGACATAA	A_33_P3351529	A_33_P3351529	A_33_P3351529	Unknown	14,7227027683309	-0,331006644573748	0,00127619314507071	0,0197536584512596	0,010474004201015
5340	33	92	3814	AATGTTTTGTACATAGTACATACTTGTATAGTCCTGTGAGATGAAGTATGGCTATCAGAC	A_32_P203300	EIF4E	NM_001130679	ref|Homo sapiens eukaryotic translation initiation factor 4E (EIF4E), transcript variant 2, mRNA [NM_001130679]	6,13713661377414	-0,480670139185194	0,00234193238263657	0,0258150573583331	0,013687946457502
5342	33	94	3326	AGGCAGGATGTAAGACACACTGTGTTGCATTCTTGCACAAGTCATGAAAATGGAGCCAGA	A_24_P353289	GUCD1	NM_031444	ref|Homo sapiens guanylyl cyclase domain containing 1 (GUCD1), transcript variant 4, mRNA [NM_031444]	8,23393442457029	-0,563227025697998	0,00112097959906592	0,018766199260299	0,00995042262041955
5348	33	100	4085	ATTTGTCGAATGTACCGAGCAATTAGAATTGTTACCAGGAGAAAATATCAATCTACTTGC	A_23_P26358	SMG1	NM_015092	ref|Homo sapiens SMG1 phosphatidylinositol 3-kinase-related kinase (SMG1), mRNA [NM_015092]	8,12251905876153	1,80562751190756	1,36591206842373e-05	0,00672591040355696	0,00356628692332248
5359	33	111	1144	TTTTAGGCCTCCTCTCTGCCACCACCCCATAATCTCATTCAAAGAATACTAGAATGGTAG	A_33_P3292844	NEUROG3	NM_020999	ref|Homo sapiens neurogenin 3 (NEUROG3), mRNA [NM_020999]	7,03019763704694	0,818115097986633	0,00268854063377062	0,0275854414461219	0,0146266591733598
5362	33	114	2088	GCCATGTTGCCACATGAGCAAGCTTGGGTGCTCCCAAGGTTCAAATACTTTTTATTAGAC	A_23_P397341	PAQR4	NM_152341	ref|Homo sapiens progestin and adipoQ receptor family member IV (PAQR4), transcript variant 1, mRNA [NM_152341]	5,68808078798571	-0,462869022138079	0,00363614218514489	0,0321025893988617	0,0170217915358203
5371	33	123	1191	CTCCTTTATGATGTGCATGTCCTTGAAGGCTGAATGAACAGTCCCTTTCAGTTCAGCAGA	A_23_P31143	TPD52L1	NM_001003395	ref|Homo sapiens tumor protein D52-like 1 (TPD52L1), transcript variant 2, mRNA [NM_001003395]	8,82202237356103	-0,613763138074129	0,00127683172960974	0,0197536584512596	0,010474004201015
5373	33	125	605	GGACCTGAGTGCTCTCCATATTGTGGGGTTGAAGTCTGGATGGGAGCTTGCCAAGTCCCT	A_24_P125690	MRPL34	NM_023937	ref|Homo sapiens mitochondrial ribosomal protein L34 (MRPL34), mRNA [NM_023937]	9,96145763981805	-0,390126393223957	0,00484693086446274	0,0368981941777159	0,0195645703696278
5384	33	136	1271	ACACAGTACAGACAGCATGGATATTTCCTGTTCACTTGTGCATGGGCTAAAACCAGGAAA	A_22_P00002044	SCAMP1	NM_004866	ref|Homo sapiens secretory carrier membrane protein 1 (SCAMP1), transcript variant 1, mRNA [NM_004866]	6,09005723886378	-0,515182041874245	0,0010872853439758	0,0185932632092465	0,00985872654651508
5385	33	137	756	GAAGTATTCAAGTCTAACAGTGTTGAAATGGATTGGGTGTTGAAGCATACAGGTCCGAAT	A_33_P3255647	RPL36A-HNRNPH2	NM_001199973	ref|Homo sapiens RPL36A-HNRNPH2 readthrough (RPL36A-HNRNPH2), transcript variant 1, mRNA [NM_001199973]	6,40132365723016	0,38968387248793	0,00741575752754985	0,0469008212073845	0,0248682743791124
5386	33	138	647	CTTTTGGGTCCTCTAACTAGGACTCCCTCATTCCTAGAAATTTAACCTTAATGAAATCCC	A_24_P346886	NDUFB8	NM_005004	ref|Homo sapiens NADH dehydrogenase (ubiquinone) 1 beta subcomplex, 8, 19kDa (NDUFB8), transcript variant 1, mRNA [NM_005004]	11,4794956420634	-0,536219202868178	0,000754665213400069	0,0163598990104652	0,00867452737357959
5388	33	140	445	CAATCTTCCCATCCATAAGATGATCAATACAGATCTTAGCAGAATCTTGAAAAGCCAGGA	A_21_P0010660	XLOC_l2_001192	TCONS_l2_00001619	linc|BROAD Institute lincRNA (XLOC_l2_001192), lincRNA [TCONS_l2_00001619]	6,57163657429111	-0,852294291588602	0,000135476008994073	0,00984821421648279	0,00522182953251166
5389	33	141	254	TGCTCCTGTCAGCGGCGGCTCGGGGGCCAGCTCTCGCCCCTCGGCTCGGCTCGGCGGCGG	A_22_P00009610	ENST00000582505	ENST00000582505	Unknown	7,56904830013902	1,16590023627807	0,00011954240925648	0,00977660930860192	0,00518386238289185
5405	33	157	189	TTCATTGATGATGATTATTCCCCACCTTCTAAGAGACAAAGACCAACGAGCCACCACAGC	A_21_P0011501	LOC101926936	ENST00000624936	ens|family with sequence similarity 157, member B [Source:HGNC Symbol;Acc:HGNC:34080] [ENST00000446912]	6,28480743017043	1,38722015563388	3,18247662734883e-05	0,00731269232892318	0,00387741695356625
5409	33	161	715	GGCGGGCTACCTCTGAGAACGGCTGAAATGGTGCCCAGTCCATCAGCAGTGATGGAATTT	A_23_P635	PMF1	NM_007221	ref|Homo sapiens polyamine-modulated factor 1 (PMF1), transcript variant 2, mRNA [NM_007221]	6,98680822475408	-0,662471582818415	0,00557569911560938	0,0397680681107986	0,0210862668040204
5421	34	9	2066	TTTGTTTCTTGGGCAAAAATACAGTCCAATGGGGAGTATCATTGTTTTTGTACAAAAACC	A_23_P119141	KEAP1	NM_203500	ref|Homo sapiens kelch-like ECH-associated protein 1 (KEAP1), transcript variant 1, mRNA [NM_203500]	6,65868361097529	-0,50634380890416	0,0065335575376426	0,0435766384583407	0,0231056892780115
5426	34	14	1920	TTTTCTAGATGTCGTATCCAAACTTCGCAGTCATGAGAACAAAAGTGTTGCCCAGCAGGC	A_33_P3215123	RAP1GDS1	NM_001100426	ref|Homo sapiens RAP1, GTP-GDP dissociation stimulator 1 (RAP1GDS1), transcript variant 1, mRNA [NM_001100426]	5,86802767062754	-0,542460562918025	0,00123132069770811	0,0194735819020833	0,0103254989021147
5447	34	35	1357	TTTGAGGACGATTTGCGGAATTCCAAGTCCACTACTGGGTTCCAGCTGCCTTCCCCCGGT	A_24_P121956	TMEM86B	NM_173804	ref|Homo sapiens transmembrane protein 86B (TMEM86B), mRNA [NM_173804]	6,26150197404924	0,508557112914064	0,000786367708374604	0,0165213171853487	0,00876011631124507
5453	34	41	1144	TGGGGTGATCCATGAAAAACAGACAGCTGTGTCAGTAGAAAACTTCATTGCAGAATTGCT	A_23_P92948	PRRC1	NM_130809	ref|Homo sapiens proline-rich coiled-coil 1 (PRRC1), transcript variant 2, mRNA [NM_130809]	7,00560268998171	-0,375261408423653	0,00697050673130938	0,0451705449114523	0,0239508280621566
5476	34	64	356	AACTCTGCCTCCCTCACCATCTCTGGACTGAGGACTGAGGACGAGGCTGACTACTACTGT	A_24_P361816	ENST00000390285	ENST00000390285	ens|immunoglobulin lambda variable 6-57 [Source:HGNC Symbol;Acc:HGNC:5927] [ENST00000390285]	6,44614609674235	1,17887973814272	6,54433273886794e-05	0,00821204137613022	0,00435427979504282
5479	34	67	0	CCGGCGTGGCCGGAACGGCAGCACAGGCTCCCAGCCCCGCGCTGCTCTCGGACTACCGAG	A_33_P3266614	A_33_P3266614	A_33_P3266614	Unknown	6,68357130987175	0,726448216930061	0,00293158248402113	0,0287505915067054	0,015244457980577
5490	34	78	425	TACCTACTATTTGGATGCAAGCCTTGCCAGAACTACCACTGGCAATCAAGTTTTTGGTGC	A_19_P00805291	ENST00000406671	ENST00000406671	ens|ribosomal protein L5 pseudogene 18 [Source:HGNC Symbol;Acc:HGNC:36640] [ENST00000406671]	10,5471414379558	-0,842586537448575	0,000171978194329647	0,010529582134742	0,00558311199853649
5500	34	88	431	ATAACAAGAAAATTGAAAGATGGGAAATTAGTGGTGGAGTGTGTCATGAACAATGTCACC	A_23_P59877	FABP5	NM_001444	ref|Homo sapiens fatty acid binding protein 5 (psoriasis-associated) (FABP5), mRNA [NM_001444]	10,0398554088106	-0,615170460985613	0,00131388784244478	0,0199022899365313	0,0105528132380842
5525	34	113	70	ACCAAAGAGGCGAAGAAGAGGAAGGCCCCCTCTCAACCAAGATTCAGAAGCCCTCTGAAG	A_22_P00011497	ENST00000454307	ENST00000454307	gb|BX103087 Soares_NFL_T_GBC_S1 Homo sapiens cDNA clone IMAGp998D064505, mRNA sequence [BX103087]	7,50870683216683	1,02895766688381	0,000611931269662612	0,0151718035460119	0,00804456219945271
5531	34	119	2405	TGGGCTGCTGTGCAGAGTATAAGATTTTGGACTTGTTCATGTCCCCTCTCTCCCTATAAA	A_23_P204448	ANAPC5	NM_016237	ref|Homo sapiens anaphase promoting complex subunit 5 (ANAPC5), transcript variant 1, mRNA [NM_016237]	10,0721175648351	-0,489217333351762	0,00177574495703841	0,0227300927651036	0,0120522022641317
5535	34	123	310	TCAAGGGTTTAGATGTAGATTCTCTGGTCATTGAGTATAACCGAGTAAACAAAGCACCTA	A_24_P50554	ENST00000461464	ENST00000461464	ens|ribosomal protein L17 pseudogene 20 [Source:HGNC Symbol;Acc:HGNC:36015] [ENST00000461464]	12,4898230461888	-0,540465384642308	0,00324357325014885	0,0303328483823034	0,0160834197963333
5538	34	126	224	AACCACGTAGGGTTCTGGGTAGCAAAGGCCTTGCAAGGATCTTAACCGAAAGGGGGAGGG	A_33_P3260563	SOX30	NM_007017	ref|Homo sapiens SRY (sex determining region Y)-box 30 (SOX30), transcript variant 2, mRNA [NM_007017]	5,39234613384551	0,251183228775388	0,00710020540573673	0,0455944699819677	0,0241756063218623
5544	34	132	0	CCCATCCACAAGGAGACGTGGCTACCGCATCCACATGAATTTCAACAGTTGTGTACATAG	A_33_P3366493	A_33_P3366493	A_33_P3366493	Unknown	6,90317693940886	0,843455378494091	0,00362164340727621	0,0320757277667232	0,0170075486628578
5546	34	134	1794	TGGCCCAACACTAAGCAAAATGTGGAAACAGCAAATTGCACAGGTTGAACAGCTTAAGAA	A_24_P324814	CEP95	NM_138363	ref|Homo sapiens centrosomal protein 95kDa (CEP95), mRNA [NM_138363]	6,40936001854841	0,477517411166519	0,000474321073803814	0,0142870176520998	0,00757542119487878
5553	34	141	271	TCAGCCTCTACAGACCAAGCTCATGACTCACAATGGCCTATTTAGGCCCATACCCTATGT	A_24_P586390	LOC100133331	NR_028327	ref|Homo sapiens uncharacterized LOC100133331 (LOC100133331), long non-coding RNA [NR_028327]	5,31926860281596	0,336961189139987	0,00461395633253454	0,0359379725991733	0,0190554310184349
5557	34	145	331	ATGAGCGGATGGGCAAAAAGTTGACAGAGTTGTCTATGCAGGATGAAGAGCTGATGAAGA	A_23_P64343	TIMM10	NM_012456	ref|Homo sapiens translocase of inner mitochondrial membrane 10 homolog (yeast) (TIMM10), mRNA [NM_012456]	9,85082053199182	-0,543892458316487	0,00540300176238988	0,0390971704376263	0,0207305359876455
5578	35	2	3186	AAATTATTCTTAATGTCTGTAAAAACGATTTTCTTCTGTAGAATGTTTGACTTCATATTG	A_32_P186474	RACGAP1	NM_013277	ref|Homo sapiens Rac GTPase activating protein 1 (RACGAP1), transcript variant 1, mRNA [NM_013277]	6,39263068837212	-0,441073338980503	0,00428227963475205	0,0347481273122829	0,018424538034019
5596	35	20	1656	GGAGCTGGTATTGGTGTTTCTAGTTGAGGGTCGTGGTATTTCCAGGGTTTCACAGAGGCC	A_21_P0003091	lnc-AC069257.9.1-5	lnc-AC069257.9.1-5:4	linc|LNCipedia lincRNA (lnc-AC069257.9.1-5), lincRNA [lnc-AC069257.9.1-5:4]	6,06380505930797	1,07458020626488	0,000116032777489982	0,00977660930860192	0,00518386238289185
5599	35	23	1901	TCTCTCACACTTTTCAGTCAAGAGTGGGGCTATAAACTCCTTCCTCATAGGAAATAAGGA	A_33_P3323760	LOC153684	NR_015447	ref|Homo sapiens uncharacterized LOC153684 (LOC153684), long non-coding RNA [NR_015447]	5,52259389646732	0,434928672671737	0,00713041135893607	0,0457254445399698	0,0242450531068274
5623	35	47	2049	TATCTGTTCTTTGCATAATATTATGGTGCCCTTATTGATATATGGTAAGGGTGTACTAGG	A_23_P47857	TM7SF3	NM_016551	ref|Homo sapiens transmembrane 7 superfamily member 3 (TM7SF3), mRNA [NM_016551]	8,40324509742321	-0,814384069056041	0,000990492756948007	0,0178946830972866	0,00948831763995896
5681	35	105	13173	TGACATCGATGATCTGAAATCCAACACTGAATACCACAAGTACCAGTCCAACTCTATTCA	A_33_P3811287	HUWE1	NM_031407	ref|Homo sapiens HECT, UBA and WWE domain containing 1, E3 ubiquitin protein ligase (HUWE1), mRNA [NM_031407]	6,47154953992817	-0,59704238869719	0,00637425410043735	0,0430711606084787	0,0228376691977799
5695	35	119	1254	GTGCCATAAAATGAGACTTTTTACGCCTTTATAAGGCCTTAGATGTAAATAAACTCACCC	A_33_P3339103	POLR1C	NM_203290	ref|Homo sapiens polymerase (RNA) I polypeptide C, 30kDa (POLR1C), mRNA [NM_203290]	7,61290018685874	-0,597723048866937	0,00229882922389972	0,0255819235734652	0,0135643316725177
5696	35	120	2864	CGTTGAATTGATGATGCAGTTTTCATATATCGAGATGTTCGCTCGTGCAGTACTGTTGGT	A_23_P53891	KLF5	NM_001730	ref|Homo sapiens Kruppel-like factor 5 (intestinal) (KLF5), transcript variant 1, mRNA [NM_001730]	8,48000575396214	-0,5038212197056	0,0068780171489352	0,0448016611548658	0,0237552344193027
5703	35	127	2078	GAGAGTAAACTGCCGTGAGATTCTACAGGAACTCTGCCTCTCCTCTGGGCTGAGCTGTTC	A_21_P0008399	lnc-KIF26A-1	lnc-KIF26A-1:1	linc|LNCipedia lincRNA (lnc-KIF26A-1), lincRNA [lnc-KIF26A-1:1]	5,91658764552458	0,444607808041683	0,0035034090017529	0,0315075052120159	0,0167062593882761
5709	35	133	1846	GCGTGTGTTTTGAGTTTTTGTTTCTAACTGAAGAAATCTGTCAATATTAAATAGGGTGGG	A_33_P3263193	RHNO1	NM_001257097	ref|Homo sapiens RAD9-HUS1-RAD1 interacting nuclear orphan 1 (RHNO1), transcript variant 4, mRNA [NM_001257097]	6,58819260844812	-0,485346059292714	0,00285296920780849	0,0284234135304963	0,0150709780398486
5710	35	134	203	TTGTTTTCCTCCACTCAGTGCCAAATGCCTTCGTCTTTGTTTCTGCAAGCTCTCAACATT	A_22_P00019561	ENST00000504735	ENST00000504735	gb|BX102538 Soares_NhHMPu_S1 Homo sapiens cDNA clone IMAGp998O145151, mRNA sequence [BX102538]	5,91885260252587	0,701456071714531	0,000178925891762304	0,0108110999933712	0,00573238152454451
5737	35	161	2614	CACCTTGACTTCAGTATTTCTGACCTCCTAAACTCTAATAAAGTCATGCTTACAGCCACT	A_33_P3386262	CDT1	NM_030928	ref|Homo sapiens chromatin licensing and DNA replication factor 1 (CDT1), mRNA [NM_030928]	7,80448770256938	-0,736032631487687	0,0071357432347044	0,0457367421019441	0,024251043425627
5738	35	162	1560	TTAAACAGTTGCACAGCATCTCAGCTCATCTTCACTGCACCCTGGATTTGCATACATTCT	A_23_P125829	PGK1	NM_000291	ref|Homo sapiens phosphoglycerate kinase 1 (PGK1), mRNA [NM_000291]	11,4181087722386	-0,662139386815076	0,00439366345061162	0,0350504770333877	0,0185848532615421
5739	35	163	304	AGCCACAGACTATGGCCACCTACATCTTGAAGCTCCGTGCCTGCCCTTGGGAGACACTAA	A_22_P00013881	LOC100144595	NM_001256368	ref|Homo sapiens uncharacterized LOC100144595 (LOC100144595), mRNA [NM_001256368]	6,72897323550781	1,00086647692986	0,00113261573631902	0,0187970428507716	0,00996677685156013
5754	36	14	1433	CGGCAGCTCGGGAATGGGGGCTCGGAGCGCGGCGGCCAAGTTTTATGTTATGTATATTTT	A_24_P110914	TPT1-AS1	NR_024458	ref|Homo sapiens TPT1 antisense RNA 1 (TPT1-AS1), long non-coding RNA [NR_024458]	7,01678446088176	0,727335481466683	0,000134821731214145	0,00984821421648279	0,00522182953251166
5767	36	27	689	TGAAGACTGCACTGGTGGCTGCGGTATGGGTCCAAATTTTTCCTTAACAAAAACAAAAAA	A_19_P00322228	LOC102725166	ENST00000426528	ref|PREDICTED: Homo sapiens uncharacterized LOC102725166 (LOC102725166), ncRNA [XR_433765]	5,84418573445374	0,717863926568134	0,0021280137676561	0,0246916192073553	0,0130922646023177
5772	36	32	0	TCCTGTTGGGTGTGTTGTAAACAGAGGAGCCATTCTTCAGGCCCCCTGCTCTGAGCACAC	A_21_P0000480	A_21_P0000480	A_21_P0000480	Unknown	6,79784570542688	0,818559597483341	0,00068337968990062	0,0157244799168388	0,0083376084037356
5782	36	42	4016	GTGTATGTGTATCTCACACTCATGCATTGTCCTCTTTTTATTTAGATTGGCAGTGTAGGG	A_23_P258246	DDB1	NM_001923	ref|Homo sapiens damage-specific DNA binding protein 1, 127kDa (DDB1), mRNA [NM_001923]	8,5483008252968	-0,952183933187074	0,000627376044667028	0,015276138496564	0,00809988383585195
5787	36	47	91	GATTAAAAAGATGCCCCTCAAGATGGCTGTGCCTGTCAGCTGCATGGAGCTTCGTTCAAG	A_19_P00317872	ENST00000521122	ENST00000521122	ens|Pvt1 oncogene (non-protein coding) [Source:HGNC Symbol;Acc:HGNC:9709] [ENST00000521122]	6,27262738313086	0,641886679836271	0,00554287359880372	0,0396520236311703	0,0210247364110489
5789	36	49	196	AGTGGATCTTAGCAACATAAGAATCAACTATGGTAGTACCTGTGATGCCCCCTCCTGAAA	A_22_P00001924	lnc-BAI3-3	lnc-BAI3-3:1	gb|RST28357 Athersys RAGE Library Homo sapiens cDNA, mRNA sequence [BG208723]	7,35824469922889	0,902308634136252	0,00124894780594926	0,0195916677944772	0,0103881117156381
5796	36	56	704	CATGTACCAGGTGATGAAGTTTAACAAGTTCTCACTGCCCCCTGAGGCTTTCTACATGAT	A_23_P68998	MIOX	NM_017584	ref|Homo sapiens myo-inositol oxygenase (MIOX), mRNA [NM_017584]	6,46945360254438	0,614842606579283	0,00317946039736193	0,0299806753968684	0,015896686724177
5820	36	80	4870	GGATGAGCAAGAAGATGTGTTATCTTGTTGTTCAACAGTATTGAGTGTGAAGGAAATTTT	A_33_P3861706	MTMR10	NM_017762	ref|Homo sapiens myotubularin related protein 10 (MTMR10), mRNA [NM_017762]	7,36302702600461	-0,729350101320638	0,00543836966611574	0,0391879694050407	0,0207786804247124
5871	36	131	257	TGCCAGGACAGCTGTGCTCTCAGATGTAAATAGAGCAACCTATATAAACCTGGATTTTTT	A_33_P3236868	MT1X	NM_005952	ref|Homo sapiens metallothionein 1X (MT1X), mRNA [NM_005952]	8,4231075205113	-0,535697789414081	0,00531870190311991	0,0387795766916193	0,0205621379039133
5878	36	138	43	AGTGTACCCATGCCATAGCAAATGGCAGCCTCGAACCATTGCCCAGTCCCCTTACCTGTG	A_21_P0000329	SNORA80E	NR_002974	ref|Homo sapiens small nucleolar RNA, H/ACA box 80E (SNORA80E), small nucleolar RNA [NR_002974]	7,01473937505603	1,08123614125048	0,000286948960998856	0,0122157926070932	0,00647719324504485
5888	36	148	1490	GGGATTCTCCCAGCTGCTAAATTTAAACAGTAAATATCACATTTTGTCATTAACACAGCT	A_23_P32913	ARMC10	NM_031905	ref|Homo sapiens armadillo repeat containing 10 (ARMC10), transcript variant A, mRNA [NM_031905]	7,60596480012588	-0,667490543567393	0,00725545652802448	0,0462275015810159	0,0245112593678115
5894	36	154	86	CGTCGAAGCGGCTGACCACGGCCTGGACCCATTCCACCGGCCTGTGCGCGGCCATGTCCT	A_22_P00015967	lnc-TEFM-5	lnc-TEFM-5:1	linc|LNCipedia lincRNA (lnc-TEFM-5), lincRNA [lnc-TEFM-5:1]	5,50656357006225	0,408099549528117	0,000876666927800432	0,0170938977855674	0,00906371635712556
5914	37	10	18	ATTCCAATTACAGGGCCTCGAAAGAGTCCTGTATTGTTATTTTTCGTCACTACCTCCCCG	A_21_P0010267	lnc-TPTE-3	lnc-TPTE-3:3	linc|LNCipedia lincRNA (lnc-TPTE-3), lincRNA [lnc-TPTE-3:3]	9,2901208196694	1,05126185092366	0,0027049675245339	0,0276843414022873	0,0146790990066652
5958	37	54	65	ACCGGGTGGGCGCGGCAGGCGGGCTGTGCGGGCAGGAAGAGCGACGAGCTTGAGAGTGGG	A_22_P00000282	MIR940	ENST00000567888	ens|microRNA 940 [Source:HGNC Symbol;Acc:HGNC:33683] [ENST00000567888]	7,10268798437866	0,759557936685227	0,00654206074551264	0,0436155206384525	0,0231263058194405
5960	37	56	3692	TTTAAGAAAGTGATTCACCCTGCCTTTGCCCCCTTCCCCAGAAAAGAACACGTTGATCAT	A_33_P3238521	LINC01000	ENST00000442987	ens|capicua transcriptional repressor pseudogene 27 [Source:HGNC Symbol;Acc:HGNC:48835] [ENST00000442987]	8,79910284341339	0,800748526029658	0,00105119695264141	0,0183414193426652	0,00972519109417943
5974	37	70	1931	AAGGAGATCTTGCCTGAGGCTGTGAAAGACACCGGAGACATGGTCTTTGCCAATGGGAAA	A_33_P3302260	MYRF	NM_013279	ref|Homo sapiens myelin regulatory factor (MYRF), transcript variant 1, mRNA [NM_013279]	6,09621009626356	0,704248462216951	0,000341644795738541	0,0127688274860906	0,00677042954151211
5977	37	73	323	AGAGAAGAGATCACAGAAACGTGAGGATCAAGAAGCCGGACTACAAGGTCGCCTACGTGC	A_23_P105044	MRPL23	NM_021134	ref|Homo sapiens mitochondrial ribosomal protein L23 (MRPL23), mRNA [NM_021134]	9,49604399649015	-0,56790600980302	0,0013602148531512	0,0202479528600088	0,0107360944728779
6004	37	100	624	GAGCTCTGGAAGGTATATGCATCTTCTGTAATACTCAGATAGGTATAAGATTTTTCACAA	A_33_P3368500	IFT52	ENST00000471199	ens|intraflagellar transport 52 [Source:HGNC Symbol;Acc:HGNC:15901] [ENST00000471199]	7,13014169879263	-0,755683670825533	0,00149251580962703	0,0209741309748279	0,0111211366990592
6029	37	125	2619	GAAGATAAGCTCCAGGTCTTATCGTATCCCTTGCCATCTGAACTTGTTTGCACTGCTTCT	A_23_P259594	AKAP7	NM_016377	ref|Homo sapiens A kinase (PRKA) anchor protein 7 (AKAP7), transcript variant gamma, mRNA [NM_016377]	5,81861146625621	-0,458354280250465	0,00372089923325369	0,0324613636851875	0,01721202482306
6053	37	149	4325	CCTGAAAAAGGCTGTCATTCTACAGGGCTCTAATGATGTTGAACTTGTTGCTGAGGGCAA	A_24_P277934	COL1A2	NM_000089	ref|Homo sapiens collagen, type I, alpha 2 (COL1A2), mRNA [NM_000089]	5,82059147612256	1,68542691954435	0,00130255261743567	0,0198776797842754	0,0105397641697938
6061	37	157	1736	CACCACAAATATCCGGTCTTTGTGCTTGCTCTTCAGATGGATGGTTTGTAAGGCTCTTGT	A_23_P395524	PWP1	NM_007062	ref|Homo sapiens PWP1 homolog (S. cerevisiae) (PWP1), mRNA [NM_007062]	9,24535809133982	-0,478116154417304	0,00220750289493436	0,0251475503490324	0,0133340134765874
6065	37	161	1351	ACGTCAGAAAAGTCGAAGGTACCCTGCCTCCCAACGTACTTGTGATTCATCAATCGAAAT	A_33_P3292739	USP17L2	NM_201402	ref|Homo sapiens ubiquitin specific peptidase 17-like family member 2 (USP17L2), mRNA [NM_201402]	5,47907752501546	0,321847781736236	0,000599043884652535	0,0150582464317742	0,00798435068498738
6090	38	22	290	CACTGGTGACAAGTCCATCTATGGGGAGAAATTTGATGATGAGAACCTCATCCGAAAGCA	A_24_P203226	PPIAL4B	NM_001143883	ref|Homo sapiens peptidylprolyl isomerase A (cyclophilin A)-like 4B (PPIAL4B), mRNA [NM_001143883]	10,9263778051751	-0,895219850449566	0,000607206900643784	0,0151146566644358	0,00801426114513508
6092	38	24	753	TGGGAGATGGAGACCATTAGCCAATCACAGGAGACCCAAATCTGCTTGTTATCTACAGAA	A_23_P17287	IAH1	NM_001039613	ref|Homo sapiens isoamyl acetate-hydrolyzing esterase 1 homolog (S. cerevisiae) (IAH1), mRNA [NM_001039613]	7,65645839033498	-0,641101927474638	0,00141409268032615	0,0204641817485664	0,0108507457559665
6095	38	27	623	ATTTGCTGACACAATATCTTCCGCCTGGTGCTGGGCATATCCTAAGAACTTACAACTTTC	A_23_P122531	C6orf48	NM_001040437	ref|Homo sapiens chromosome 6 open reading frame 48 (C6orf48), transcript variant 1, mRNA [NM_001040437]	10,7252498115768	-0,580833866117302	0,00171665267492931	0,0223685876507961	0,0118605210069464
6113	38	45	831	CAAGAAGGTCATCCAGTATCTGGCGTACGTGGCGTCCTCGCACAAGAGCAAGAAGGACCA	A_33_P3353692	MYH9	NM_002473	ref|Homo sapiens myosin, heavy chain 9, non-muscle (MYH9), mRNA [NM_002473]	6,55075333204295	0,413465510859586	0,00170990931765548	0,0223526876325457	0,0118520903226576
6124	38	56	975	CAGCTGTTGGAATTTGACAGGTGTGAATATTTTTTCTGCAGTATGTAGTTAGAATCCTTG	A_23_P3602	NUDT7	NM_001243657	ref|Homo sapiens nudix (nucleoside diphosphate linked moiety X)-type motif 7 (NUDT7), transcript variant 3, mRNA [NM_001243657]	5,47794705956265	-0,487186465592814	0,000260779089465881	0,0119338561564087	0,00632770176850773
6135	38	67	1427	GCCACACTTTTCCCTGAGCTACATGCCTTGATAAGTGCATTCAGAGCAATAGGAGGAAAA	A_33_P3348887	PBX3	NM_006195	ref|Homo sapiens pre-B-cell leukemia homeobox 3 (PBX3), transcript variant 1, mRNA [NM_006195]	5,72517557865186	-0,412182006333787	0,00315360897386218	0,0298412517028123	0,0158227599444431
6157	38	89	1258	CCTGCCCTTCCTTCCTCCAGCTGGCTGGATATTTATTATTAGCCAGGAGAAAGCAGCCCT	A_24_P242036	RRP7B	NR_002184	ref|Homo sapiens ribosomal RNA processing 7 homolog B (S. cerevisiae) (RRP7B), non-coding RNA [NR_002184]	7,20073335947299	0,818491199415517	0,00144465495416259	0,0206825020653415	0,0109665059793556
6170	38	102	2230	CTGTACTCTGCTCCGTTGTGCTGCTAGAGCCACAAGCCTATTAAACTTTGCCTGAAATAA	A_33_P3254756	UBA6-AS1	NR_015439	ref|Homo sapiens UBA6 antisense RNA 1 (head to head) (UBA6-AS1), long non-coding RNA [NR_015439]	6,59877384452784	-0,707095355924992	0,00409481168386436	0,0339843986248141	0,0180195853261081
6180	38	112	752	GACTCCTCTGGCAGAAGTTGGTTCTGGGAAGATGGCTCTGTTCCCTCTCCATCCTTGTAC	A_33_P3303519	CLEC12B	NM_205852	ref|Homo sapiens C-type lectin domain family 12, member B (CLEC12B), transcript variant 2, mRNA [NM_205852]	6,30147209267602	0,561575061307625	0,000720063116777661	0,0160809167516917	0,00852660230149166
6205	38	137	1940	ACTAGGAGAAGGGAATGGTGGGTACACCGGTAGTGCTCTTTTGTTCTTGCTTCGTTTTTT	A_19_P00318409	NEAT1	NR_028272	ref|Homo sapiens nuclear paraspeckle assembly transcript 1 (non-protein coding) (NEAT1), long non-coding RNA [NR_028272]	6,10581183086789	1,15299730529218	3,03497530829365e-05	0,00731269232892318	0,00387741695356625
6211	38	143	440	CAGGCCCAATCCGGGATTTGGGATGTCTGTGCGTGCTGTGGAGCAGAGAGTTTGCAACAT	A_22_P00009098	UGDH-AS1	NR_047679	ref|Homo sapiens UGDH antisense RNA 1 (UGDH-AS1), long non-coding RNA [NR_047679]	5,96306373091169	0,924564619585509	0,000488711947984232	0,014418567365206	0,00764517294497188
6226	38	158	3831	CCGTAATTTAACTTTCTGGGTTGCCTTTATTTTTGGCGTGGCTGACTTACATCATGTGTT	A_33_P3231447	ITGA6	NM_000210	ref|Homo sapiens integrin, alpha 6 (ITGA6), transcript variant 2, mRNA [NM_000210]	7,05778193578861	-0,784413588220739	0,0080686040093534	0,0491711639180394	0,0260720807093584
6234	39	2	8486	AGGAAGAGAACACAAGGAATGATTCAAGATCCACCTTGAGAGGAATGAACTTTGTTGTTG	A_23_P420551	CIT	NM_007174	ref|Homo sapiens citron rho-interacting serine/threonine kinase (CIT), transcript variant 2, mRNA [NM_007174]	6,60787329877809	-0,554365201467524	0,00826612855974464	0,0498709064294914	0,0264431059562847
6244	39	12	2079	GGCGCCTCCCCAGCCCGGGGACGGCCGTGCTCCGTCCCTCGCCAACGGCCGAGCTTGTGA	A_33_P3331882	CRTC1	NM_001098482	ref|Homo sapiens CREB regulated transcription coactivator 1 (CRTC1), transcript variant 3, mRNA [NM_001098482]	7,5369570162913	0,916572743933775	0,000740348691957826	0,0162557854113055	0,0086193231045743
6247	39	15	459	TCTTCTTGATGTTATAGGGTTGATAGAGAGGAGTGGAGTGATATCGGACACCCAGCTTCA	A_21_P0003088	lnc-AC069257.9.1-6	lnc-AC069257.9.1-6:1	linc|LNCipedia lincRNA (lnc-AC069257.9.1-6), lincRNA [lnc-AC069257.9.1-6:1]	5,48096054970841	0,677649166417031	0,0011836519414672	0,0190952360696499	0,0101248881723037
6253	39	21	439	GGACGTCTACGGCTCGCTGCCCGCCTTCCTCAAGCTCTGGATCGAGCTGCTCGTCATCCG	A_33_P3311170	SLC7A5P1	NR_002593	ref|Homo sapiens solute carrier family 7 (amino acid transporter light chain, L system), member 5 pseudogene 1 (SLC7A5P1), non-coding RNA [NR_002593]	7,37823794552178	1,25458291680978	0,000145291683682485	0,0100500590370572	0,00532885393530096
6260	39	28	124	GAGAAAAAGGATTTGATTATGAGGGTTACTGCTTTCACAGAATTATTCCAGGGTTTGTAT	A_23_P109677	ENST00000496953	ENST00000496953	Unknown	9,8851953578646	-0,525594198495481	0,00332965864997019	0,030758805897856	0,0163092757216223
6288	39	56	16	CTGTTAGTGCCACGTGTCTGGGCCACTGAGACACCATGATGGAACTGAGGATCTGAGGAA	A_21_P0000378	SNORD66	NR_003055	ref|Homo sapiens small nucleolar RNA, C/D box 66 (SNORD66), small nucleolar RNA [NR_003055]	5,5679827096655	0,651666356743341	0,000417595865704605	0,0136014030589472	0,00721188700972132
6293	39	61	1687	GGATTAGGATGCAAAAATAAATGCTTAACCAACACTACTACTGTTAGCACCACTACTAAT	A_33_P3323384	RRM2B	NM_015713	ref|Homo sapiens ribonucleotide reductase M2 B (TP53 inducible) (RRM2B), transcript variant 1, mRNA [NM_015713]	5,45376745041267	-0,319802994593981	0,00557618343068506	0,0397680681107986	0,0210862668040204
6298	39	66	126	TCCCAGCGTGCCCGGCCGCTGCCTCCCGGGGCACCCCGCGCTGCGCGCATCCCTCGGGCT	A_22_P00025278	ENST00000571067	ENST00000571067	gb|AGENCOURT_13642683 NIH_MGC_148 Homo sapiens cDNA clone IMAGE:30336309 5', mRNA sequence [CB990811]	8,53417573975386	0,952557180053157	0,000904746506317073	0,0173020815528635	0,00917410186665649
6329	39	97	214	GGGACTTCATGAAGACGCATGACAGCGTGACCGTTCTCTTATTCAACTCTTCTCGGAGGA	A_23_P414978	NUDT14	NM_177533	ref|Homo sapiens nudix (nucleoside diphosphate linked moiety X)-type motif 14 (NUDT14), mRNA [NM_177533]	5,89848146369424	-0,433302902557267	0,00720088433271772	0,0460055715699851	0,0243935851722389
6363	39	131	2324	CCCAGACGGGCTTCTGCATCCATTCCCTCTTTTTGTTTTTAAAATAAATTGTATTTTTGA	A_33_P3390477	MRPL4	NM_146388	ref|Homo sapiens mitochondrial ribosomal protein L4 (MRPL4), transcript variant 3, mRNA [NM_146388]	10,7094803642331	-0,673062050430284	0,000425772002957302	0,0136720082649331	0,00724932408629799
6370	39	138	337	TATTTTGTGTGTTCCGATCTGACAGCCCACATGCCTCTGCTGTACGCCTCGGCCACAGGA	A_22_P00001854	ADAMTS9-AS1	NR_110151	ref|Homo sapiens ADAMTS9 antisense RNA 1 (ADAMTS9-AS1), transcript variant 2, long non-coding RNA [NR_110151]	5,8311948772612	0,518870919869388	0,00396313495536802	0,0334536430621694	0,0177381622162286
6394	39	162	687	TAAACGCTTTTACCCAGCAGAGTGGCAAGACTTCCTCGATTCTTTGCAGAAGAGGAAGAT	A_33_P3361257	NOP16	NM_016391	ref|Homo sapiens NOP16 nucleolar protein (NOP16), transcript variant 3, mRNA [NM_016391]	8,50042054065453	-0,691603627523502	0,000819257980198332	0,0166962831842043	0,0088528887266217
6397	40	1	3062	TGTATAGGAGGATGGTAGTTTTTTCACCTTCAGTTGTCTCTGATGTAGCTTATACAAAAC	A_23_P349928	SP100	NM_003113	ref|Homo sapiens SP100 nuclear antigen (SP100), transcript variant 2, mRNA [NM_003113]	11,0281838152619	-0,540613576738011	0,00130277516066373	0,0198776797842754	0,0105397641697938
6412	40	16	28	TTCTTAGCAGAGGAGAAAATCTCTGCCATCTCGTGCTCGCCTACCTCGACTCGCCAGACG	A_22_P00006419	ENST00000520524	ENST00000520524	Unknown	6,11882505878622	0,612769135989634	0,00249598759948528	0,0266314857410091	0,0141208421831761
6435	40	39	80	GGAGGCGGGAGCAGGAGCCCGCGGCCGGCCAGCCGAAGATGGTGGCGGCTACTCCTCCTG	A_22_P00007204	MIR17HG	NR_027349	ref|Homo sapiens miR-17-92 cluster host gene (non-protein coding) (MIR17HG), transcript variant 2, long non-coding RNA [NR_027349]	5,59655059617038	0,508952027874701	0,00433116392772442	0,034887169631824	0,0184982625971214
6448	40	52	0	AGCCTGTGATGCTTTAAGAGTAGTGGACAGAAGGGATTTCTGAAATTCTATTCTGAGGCT	A_21_P0000483	SNORD75	NR_003941	ref|Homo sapiens small nucleolar RNA, C/D box 75 (SNORD75), small nucleolar RNA [NR_003941]	5,37532527650932	0,460930734327063	0,005999902279668	0,0415283859951225	0,0220196421056651
6451	40	55	1583	CCAAGGTCTCCTTCTTGGGGTCACAAACAGCAGTAAGGAAGAGGAATATATAGCAACTCA	A_23_P106463	OAZ2	NM_002537	ref|Homo sapiens ornithine decarboxylase antizyme 2 (OAZ2), transcript variant 1, mRNA [NM_002537]	7,229265290647	-0,737857669834321	0,00154158196130463	0,0212135392359249	0,0112480784065245
6455	40	59	623	AATCCAGTATCAGATCACTTTCCAGTTGGATGTATGAAAGTTGGCACTTCTTTTTCCATC	A_24_P253215	EMG1	NM_006331	ref|Homo sapiens EMG1 N1-specific pseudouridine methyltransferase (EMG1), mRNA [NM_006331]	7,86312787709237	-0,773303030746217	0,0044162148335955	0,0351479218330818	0,0186365215256199
6469	40	73	813	TTAAATTGTGCACCCAAGGTGCCTCAGCTGCCTTACTCTAGACTGGCCCCGTTAACTCCC	A_33_P3877728	SMCR6	BX647090	gb|Homo sapiens mRNA; cDNA DKFZp686J19223 (from clone DKFZp686J19223). [BX647090]	6,09330099146991	0,606456149612602	0,00545574773065048	0,0392733901218712	0,0208239731460148
6474	40	78	1787	TTATTGAAACTCTAGAAGTCGACCGGGCATGGTGGCTATGCCTATAATCCCAGCATTTTG	A_33_P3209176	THC2506066	THC2506066	Unknown	8,06981969714394	1,07700402348395	9,49307489020357e-05	0,0091028105512275	0,00482659332142702
6475	40	79	1477	GACTGCAGTTGGCTCTGGACCTGCATTAAAATGGGTTTCACTGTGAATGCGTGACAATAA	A_23_P63067	DAP3	NM_033657	ref|Homo sapiens death associated protein 3 (DAP3), transcript variant 1, mRNA [NM_033657]	11,0974081776695	-0,65825845968198	0,000249712854184162	0,011656124472562	0,00618043979014849
6476	40	80	2982	GTGCTTTATGGTGGTGCTTAGTCACAAAGATCAAACAACAGGATTGGTGTGAGTGAACGG	A_23_P161156	ZNF438	NM_182755	ref|Homo sapiens zinc finger protein 438 (ZNF438), transcript variant 2, mRNA [NM_182755]	6,54050623663526	-0,53177362062269	0,00162366448936308	0,0216710132580541	0,0114906453640053
6487	40	91	4552	ACACTCCAAGACCTGTGCCTTTTAGAGAAGCTCACAATGATTTAAGGACTGTTTGAAACT	A_24_P227091	KIF11	NM_004523	ref|Homo sapiens kinesin family member 11 (KIF11), mRNA [NM_004523]	6,7861910341126	-0,773482092181935	0,000254803256479866	0,0118060484358018	0,00625993413924241
6490	40	94	275	ATAGTTTGCTCCTGTTGCTCGTCCTCGCCCGACATCTTCCTACTACCACCACTGCAGCCT	A_22_P00014979	lnc-SMARCC2-5	lnc-SMARCC2-5:1	linc|LNCipedia lincRNA (lnc-SMARCC2-5), lincRNA [lnc-SMARCC2-5:1]	7,94352903429118	1,10256355935292	0,000761607858953157	0,0163598990104652	0,00867452737357959
6497	40	101	337	GGTGTGACATTAACATGATGATTGATCTGGCTGAAGTAGCAGATCTGGTAAGTGAGCAGG	A_21_P0010877	XLOC_l2_001972	TCONS_l2_00003558	linc|BROAD Institute lincRNA (XLOC_l2_001972), lincRNA [TCONS_l2_00003558]	6,29769900685744	1,22828114763802	3,38369415132156e-05	0,00731269232892318	0,00387741695356625
6503	40	107	5244	GCAATTCATGTAGTTTCTGGGTCTTCTGGGAGCCTACGTGAGTACATCACCTAACAGAAT	A_23_P250813	WRN	NM_000553	ref|Homo sapiens Werner syndrome, RecQ helicase-like (WRN), mRNA [NM_000553]	6,34318541253861	-0,419786131659444	0,00225864342475866	0,02539733836469	0,0134664588528106
6523	40	127	6505	AGCACCTGTCACTATCGGAAAGGAAACATCTGTTTACCGTTTGTCTCCCCCTCTCAAAAA	A_32_P834166	ENST00000266880	ENST00000266880	ens|checkpoint with forkhead and ring finger domains, E3 ubiquitin protein ligase [Source:HGNC Symbol;Acc:HGNC:20455] [ENST00000266880]	5,63955543774589	0,488245594667863	0,000536131696021915	0,0146551868929455	0,00777063597925997
6540	40	144	1632	ATGCATTGCATGGCATCCGCTACAAGAACGACCATATCAACCTGGCCGTGCTGGCGGATG	A_33_P3374049	KIAA2013	NM_138346	ref|Homo sapiens KIAA2013 (KIAA2013), mRNA [NM_138346]	6,14511798729376	-0,577362301354897	0,00483012265374013	0,0368432636925357	0,0195354445176262
6542	40	146	2551	AACACAGTGAAACCCCCGTCTCTACTAAAAAATACAAAAAATTATCCCGGCGTGGTGGCG	A_33_P6549164	SLC2A11	ENST00000473357	ens|solute carrier family 2 (facilitated glucose transporter), member 11 [Source:HGNC Symbol;Acc:HGNC:14239] [ENST00000473357]	9,6219027141284	1,21528907675164	0,000100465291884642	0,00924126295712489	0,00490000509396465
6559	40	163	8912	ATTAGTTTCTGTGAGAACTGTTTGTTAAAAAGAGCCTGGTGGCACCTCCCTCCCTTCTTC	A_33_P3275199	JRK	NM_003724	ref|Homo sapiens Jrk homolog (mouse) (JRK), transcript variant 1, mRNA [NM_003724]	6,43884619142348	0,728385931837782	8,57390571693745e-05	0,00896632678628959	0,00475422538356593
6560	40	164	435	TGCTCCGTGACAGGCACTATGGTAGGAGCTGAGGCTACAAAGATAGAACGGATGGGTTGC	A_33_P3382271	BC033643	BC033643	gb|Homo sapiens cDNA clone IMAGE:5562656. [BC033643]	6,19396487325549	0,887682287087986	0,00182680214590484	0,0230223640079502	0,0122071735689644
6593	41	33	5665	CCATGGAGTTTTTTCTTGGCTTTTGTACCAAATTTAGGGGTCTTGCATGTCAGCAAGTGA	A_23_P205007	IPO5	NM_002271	ref|Homo sapiens importin 5 (IPO5), mRNA [NM_002271]	6,34322734053461	-0,449866457725649	0,000318833721634317	0,0125135411985068	0,00663506881047529
6607	41	47	13080	TGCACTGAGCTTGGACTTCCCAGATTCTAGAACTGTGAGAAATAAATTTCTGATATTTAA	A_33_P6571454	ILDR2	ENST00000271417	ens|immunoglobulin-like domain containing receptor 2 [Source:HGNC Symbol;Acc:HGNC:18131] [ENST00000271417]	5,4696120425367	-0,372647413910674	0,00445965093278083	0,0353336732628704	0,0187350127119868
6610	41	50	1711	CCTGCATGCTCGTCTCCACAGCACCTCCCGACCCCTGCGCCTCATTTACCACGTGGCTGA	A_33_P3308626	MON1B	NM_014940	ref|Homo sapiens MON1 secretory trafficking family member B (MON1B), transcript variant 1, mRNA [NM_014940]	9,06886440225026	0,969115037052795	0,00219388014746104	0,0251076823012389	0,0133128741974455
6629	41	69	333	CCAGTGGACAGATGAAGAATTAGGTATCCCTCCTGATGATGAAGACTGAAGGTGTAGACT	A_24_P406301	NDUFB2	NM_004546	ref|Homo sapiens NADH dehydrogenase (ubiquinone) 1 beta subcomplex, 2, 8kDa (NDUFB2), mRNA [NM_004546]	11,7254233090342	-0,547305783334922	0,00181849447902223	0,0229780209423642	0,0121836614961815
6662	41	102	1139	CTTCTCAATCCCTAAATGACAAAGGTTTGGGAAGGAAGACTTGGACCGAGGCTTGCATTT	A_21_P0010891	NUTM2B-AS1	NR_120611	ref|Homo sapiens NUTM2B antisense RNA 1 (NUTM2B-AS1), transcript variant 1, long non-coding RNA [NR_120611]	6,73889424898473	-0,385141996760531	0,0026336100655114	0,0274049129482472	0,0145309373479669
6664	41	104	564	TGAAAAAGTCACACTCCCATTTCTCTACTTTAACAAACCTCCTGCCCTGAGCCCACAAAA	A_24_P76854	KRTAP2-1	NM_001123387	ref|Homo sapiens keratin associated protein 2-1 (KRTAP2-1), mRNA [NM_001123387]	6,17534269072486	0,518536629024019	0,00387045470622365	0,0331017690714153	0,0175515876803531
6697	41	137	1589	AAACGGTTCAACAAAGAAAAACTCGGTCTCCTGTTGCTCACTTTCCTGGGTATTGTAGCC	A_33_P3336617	ALDH3A2	NM_000382	ref|Homo sapiens aldehyde dehydrogenase 3 family, member A2 (ALDH3A2), transcript variant 2, mRNA [NM_000382]	8,8424443718745	-0,434796405309095	0,00447353563813009	0,0353638933444823	0,0187510363393336
6706	41	146	3397	TCTTGCTAACCATGTTTGAGGCCCTGGGAGACCCCGAAAAGAACTGCTCCCGAGCAGCTA	A_33_P3404189	MROH1	NM_032450	ref|Homo sapiens maestro heat-like repeat family member 1 (MROH1), transcript variant 1, mRNA [NM_032450]	5,38964865103101	0,349044129814469	0,000294084079412261	0,0122817211375876	0,00651215060279552
6717	41	157	397	AGAAGAAGGCATACGTTCAACTGCCTCCTGATTACAATGCTTTGGATGTTGCCAACAAAA	A_24_P33552	ENST00000438548	ENST00000438548	ens|ribosomal protein L23a pseudogene 46 [Source:HGNC Symbol;Acc:HGNC:35894] [ENST00000438548]	12,5938654143962	-0,676478152152663	0,000634718109153234	0,0153224128249505	0,00812441992424868
6741	42	17	395	GGCCTGTCAGGGCAACCTCCTCGGCTCCTGCAGCACAATCTTTCTGGTTCACTGCAGTAA	A_33_P3364964	LOC100129596	AK130913	gb|Homo sapiens cDNA FLJ27403 fis, clone WMC03327. [AK130913]	6,29333310348586	0,70904669598471	0,00148330752086343	0,0209589863197679	0,0111131065318316
6842	42	118	351	TGTAACTTCCTTATGCTGAGTCGGCCCAGTAGTCTAGGTCAAGTTTCAATAGGAGACGAA	A_33_P3839897	RNU4ATAC	DW419002	gb|HHAGE001732 Human liver regeneration after partial hepatectomy Homo sapiens cDNA, mRNA sequence [DW419002]	5,66110628612815	0,826645033886529	0,00132396311510044	0,0199900637228002	0,0105993536300014
6843	42	119	2411	GAAGATGCTACAGAGGAAATCAGTGGATTTCTTTGAGCTAGGAGAATAAGAGTCTGGAGA	A_23_P103661	YY1AP1	NM_139118	ref|Homo sapiens YY1 associated protein 1 (YY1AP1), transcript variant 2, mRNA [NM_139118]	7,61515081443803	-0,491910982341504	0,00618372696973373	0,042268770013691	0,022412216743927
6859	42	135	2695	GTCAGGATGCTGTCTTCCCACGAATAGTACTCAGTAACAAACCAATTGCATTTTAGTTGG	A_23_P164141	PSME3	NM_176863	ref|Homo sapiens proteasome (prosome, macropain) activator subunit 3 (PA28 gamma; Ki) (PSME3), transcript variant 2, mRNA [NM_176863]	7,12394393922241	-0,701284948062131	0,00212682366420288	0,0246865892976206	0,0130895975877077
6867	42	143	533	AAGGGCACTGGCATCGTCTCACCCGTGCCCAAGAAGCTGCTCATGATGGCTGGTATTGAT	A_24_P204144	ENST00000314255	ENST00000314255	ens|ribosomal protein S2 pseudogene 28 [Source:HGNC Symbol;Acc:HGNC:35780] [ENST00000314255]	13,8354045230943	-0,693044402524153	0,00013107031800929	0,00981942194397205	0,00520656297396615
6875	42	151	2873	GATACCTTTGGATATCCATCCTCCTCGACTTATAGTACAGTGGTGTATAGTGGCATTTCT	A_23_P63153	DDX20	NM_007204	ref|Homo sapiens DEAD (Asp-Glu-Ala-Asp) box polypeptide 20 (DDX20), mRNA [NM_007204]	6,41926371091461	-0,527640792026335	0,00521520800248198	0,0383592891580212	0,0203392883794365
6878	42	154	503	CATTGCTGACTGTGGACAATTCTAATGAGTTTGACTTGTGTTTTATTTTCACCACCAGAC	A_24_P144499	PPIAL4G	NM_001123068	ref|Homo sapiens peptidylprolyl isomerase A (cyclophilin A)-like 4G (PPIAL4G), mRNA [NM_001123068]	9,87579027389285	-0,806119999927169	0,00267585556932833	0,0275332120832686	0,0145989655404416
6879	42	155	1450	AGAATCCTTTATGCCCAGCAGGTCTCCATGTGTGGTGATCCTGCCTGTTATCATGATTAT	A_24_P136470	BTN2A3P	NR_027795	ref|Homo sapiens butyrophilin, subfamily 2, member A3, pseudogene (BTN2A3P), non-coding RNA [NR_027795]	5,90916198335316	0,626858916768019	0,00109873756805937	0,0186825423235852	0,00990606511020208
6882	42	158	382	TGACCCCTATGCCTCCACCGAACCACTGACCTAAAATAAATTACAATTACAGATCTTTCG	A_22_P00020609	VPS13A-AS1	NR_026668	ref|Homo sapiens VPS13A antisense RNA 1 (VPS13A-AS1), long non-coding RNA [NR_026668]	5,75428026761155	0,536964999123305	0,000808834516091815	0,0166397557320578	0,00882291611305668
6887	42	163	582	CTTATATAGACAACCAAATCTGTCAAGGGCAAAAGAACCTTTGCAATAACACTGGGGACC	A_23_P28652	ATRAID	NM_016085	ref|Homo sapiens all-trans retinoic acid-induced differentiation factor (ATRAID), transcript variant 1, mRNA [NM_016085]	7,34699670351824	-0,760133864486361	0,00158933793462201	0,0215059988380208	0,0114031495852906
6889	43	1	2442	GGCTTTATCTTAACCATGTATGGTACCCCATTCATTCATCAAGAAAACCCTCAACAGCTG	A_24_P141688	PCBP2	NM_005016	ref|Homo sapiens poly(rC) binding protein 2 (PCBP2), transcript variant 1, mRNA [NM_005016]	6,35182745050136	-0,645793007326882	0,000840986832660263	0,0168608485988214	0,00894014642869716
6897	43	9	103	AGAAAATGCACTGCCTAGATGGACCCTCTGACTCCCCACCACCCAGGCTGGAGCGGCAGA	A_22_P00007987	LOC101928973	NR_125966	ref|Homo sapiens uncharacterized LOC101928973 (LOC101928973), long non-coding RNA [NR_125966]	6,48219842048826	0,353984094720735	0,00312867049832351	0,0297207723185583	0,0157588780270795
6910	43	22	417	AGGGAGCCCTCGGGCTCTGAGAGTCACGCGGGGGGCGGCCTGCTCTCCCGCGCCCCCTAG	A_33_P3368109	THC2686826	THC2686826	tc|Q6V5H5_9BRAS (Q6V5H5) Pollen coat oleosin-glycine rich protein, partial (13%) [THC2686826]	6,67267361711433	0,815290064455517	0,000754948453238372	0,0163598990104652	0,00867452737357959
6913	43	25	718	GGTGTCTTGATTTCAAGCCCAGTGCAGATGCATCTGACTTACGAAACTTCAGTGACACCT	A_19_P00322934	LINC00963	ENST00000608369	ens|long intergenic non-protein coding RNA 963 [Source:HGNC Symbol;Acc:HGNC:48716] [ENST00000608369]	5,6916018153932	0,378675294021515	0,00435330503728008	0,0349399074532048	0,0185262258305679
6919	43	31	8	GCTCTGCTCTTATAAGGATCCAGAGAAATGGAATAATCTTATTGCTGATCTATGTAAACA	A_21_P0013323	LOC101929463	XR_426202	ref|PREDICTED: Homo sapiens uncharacterized LOC101929463 (LOC101929463), transcript variant X2, ncRNA [XR_426202]	5,42025595934102	0,534463989699918	0,00220040705138368	0,0251206722437183	0,0133197618690348
6932	43	44	703	TAAATTACACCTGTGTGCACCTGTATTACTGAATATAGGAAAGAGATACCCATTACATAG	A_23_P134714	HRSP12	NM_005836	ref|Homo sapiens heat-responsive protein 12 (HRSP12), mRNA [NM_005836]	7,29139884899242	-0,565325587726623	0,000964733851082134	0,0176684318768359	0,00936835220472922
6934	43	46	11339	TTCATACTTATTGTTCTTTCAATAGCAAAATGTACTGAAAGCTCTCCAGTCCCCCCTCCA	A_22_P00012848	RASAL2	ENST00000462775	ens|RAS protein activator like 2 [Source:HGNC Symbol;Acc:HGNC:9874] [ENST00000462775]	5,82537562187411	0,432843304046779	0,0018369720253446	0,0230525858626706	0,0122231981364684
6951	43	63	331	GCAACAAGACTGTCTTGTGTGTGTCCTTTTTCTTCCTAGCTCCTCCCATCTCTCTGATTA	A_22_P00004788	lnc-CXADR-1	lnc-CXADR-1:1	linc|LNCipedia lincRNA (lnc-CXADR-1), lincRNA [lnc-CXADR-1:1]	5,59580895219438	0,351320631870641	0,0071238268706686	0,0457011842579975	0,024232189550645
6963	43	75	3141	ATTTGGGGACAAAAAGGCAGGCTTCATTTTTCATATGTTTGATGAAAACTGGCTCAAGAT	A_23_P134925	BNIP3L	NM_004331	ref|Homo sapiens BCL2/adenovirus E1B 19kDa interacting protein 3-like (BNIP3L), mRNA [NM_004331]	8,11199057819537	-0,788543495131943	0,00373615932630695	0,0325067238159	0,0172360761754114
6990	43	102	55	CAAACTCACATAAGTTGGCATATCTGCAGGGAAACATCACGTTAGCCTTTGAGGAGAGAG	A_22_P00011058	LOC102724452	XR_424663	ref|PREDICTED: Homo sapiens uncharacterized LOC102724452 (LOC102724452), ncRNA [XR_424663]	4,96523110517688	0,241819757447781	0,00421111106281098	0,0344808552693521	0,0182828220826484
6998	43	110	1546	ATGAATGTCTGAGATACGTCTGTGACTTATCTACCATTGAAGGAAAGCTATATCTATTTG	A_23_P63190	NRAS	NM_002524	ref|Homo sapiens neuroblastoma RAS viral (v-ras) oncogene homolog (NRAS), mRNA [NM_002524]	6,44486381309165	-0,665608276760505	0,00347771578314893	0,0314498089170131	0,0166756670178687
6999	43	111	1395	ACAAGGCCCCCTGCCTTTGCCTCACATAAACTGTACAGTATTTTCATTAAAAGCCTCTTT	A_33_P3297255	MXD3	NM_031300	ref|Homo sapiens MAX dimerization protein 3 (MXD3), transcript variant 1, mRNA [NM_031300]	8,42566664155241	0,568723754612394	0,0059994228520763	0,0415283859951225	0,0220196421056651
7002	43	114	1044	ATGGGAAAGGAATGAGGCTGAAATGGGCTTCATTACCGGGCTGAAGCTGGCTCCCCCTAC	A_33_P3395219	NEXN-AS1	NR_103535	ref|Homo sapiens NEXN antisense RNA 1 (NEXN-AS1), long non-coding RNA [NR_103535]	5,25108627051357	0,242045012401091	0,0022244115500454	0,0252709262029531	0,0133994311922707
7010	43	122	1618	AATGGATTTCCAGTCAATTCAGAAGCATTTTACCAGTGAAGCCCTCATTATTCCAGTTCA	A_23_P107795	ATP5SL	NM_018035	ref|Homo sapiens ATP5S-like (ATP5SL), transcript variant 4, mRNA [NM_018035]	8,58982171818759	-0,73811565715277	0,00103429724604288	0,0182119002383883	0,00965651603605511
7016	43	128	3663	TCTTTGCAGATTACTCTGCCTCCAAATGCAGGGCCTTTCAGAGATGCATTGTGATTGTAA	A_23_P25873	WDHD1	NM_007086	ref|Homo sapiens WD repeat and HMG-box DNA binding protein 1 (WDHD1), transcript variant 1, mRNA [NM_007086]	6,37422426019182	-0,536251491843482	0,000869664594493268	0,0170218454643829	0,0090255119750542
7047	43	159	243	AATACGCTCCCTTTAAACGGTGGATTGAAAATGACTTTGATTTATAAAGAGAAGACTGAG	A_24_P285480	MRPL33	NM_004891	ref|Homo sapiens mitochondrial ribosomal protein L33 (MRPL33), transcript variant 1, mRNA [NM_004891]	8,87672154024336	-0,540875400075144	0,00113015347106931	0,0187866282490207	0,00996125470573792
7059	44	7	1166	TCTACCCATATTTAAAGCTATATCTCAAAGCAGTTGAGAGAAGAGGACCTATATGAATGG	A_23_P210358	LIMS1	NM_004987	ref|Homo sapiens LIM and senescent cell antigen-like domains 1 (LIMS1), transcript variant 2, mRNA [NM_004987]	7,18483300177436	-0,695109173082588	0,000574111166746173	0,0148432021004074	0,00787032749097005
7083	44	31	268	TGTTCTAGAATAGGGCCAAAGCCACCCCCTCCTCTTGGGTCTGACTGATTAGGCCCAGTC	A_22_P00009871	lnc-MFAP4-1	lnc-MFAP4-1:1	linc|LNCipedia lincRNA (lnc-MFAP4-1), lincRNA [lnc-MFAP4-1:1]	8,2745355140479	1,7119244145532	0,00169722508282832	0,0222771643310152	0,0118120455188327
7102	44	50	2179	GTGAGGAGGAGTTTGGCCAGAAAATTGGCTAAGAAAAATGGCAGTATGACCAAGAATGAA	A_33_P3289251	LOC644727	AK095971	gb|Homo sapiens cDNA FLJ38652 fis, clone HHDPC2008843. [AK095971]	5,97527905623896	0,5382873077779	0,00056275885044975	0,0147958870044113	0,00784523955521083
7105	44	53	8827	TGAAGATCCTGAGTGAGTCACCTGCCATCCCTGCCTTGGCTAAAGCACCGTCCCTGCTAT	A_21_P0012260	XLOC_l2_009328	TCONS_l2_00017652	linc|BROAD Institute lincRNA (XLOC_l2_009328), lincRNA [TCONS_l2_00017652]	6,11749711333862	0,446367095861664	0,00108851381234733	0,0185947794079941	0,00985953048225645
7125	44	73	976	AGCACAGAGTGCCTCTTACGGTAGTTAGGATGCTCAGTTGCTAAACACTGCGCTTTATTT	A_23_P28105	TSN	NM_004622	ref|Homo sapiens translin (TSN), transcript variant 1, mRNA [NM_004622]	7,87662973495834	-0,592399370267501	0,004641195335147	0,0360726349202421	0,0191268331700958
7131	44	79	2291	AGTTAAGTTCAGCACTTGTCTCATTTTAATGTAAAGATTTGCTTCCATTTTCCTACAGGC	A_23_P161399	MXI1	NM_130439	ref|Homo sapiens MAX interactor 1, dimerization protein (MXI1), transcript variant 2, mRNA [NM_130439]	6,23312259834864	-0,635504802687799	0,000389756849135163	0,0134856696432472	0,00715052155252103
7133	44	81	105	AAGGAACAGTGATTCACTTTAACAACCCTGAAGTTCAGGCATCGCTGGCAGCAAACACTT	A_23_P105900	BTF3P11	NR_026983	ref|Homo sapiens basic transcription factor 3 pseudogene 11 (BTF3P11), non-coding RNA [NR_026983]	9,76878614121281	-0,545208293871017	0,00741540383584471	0,0469008212073845	0,0248682743791124
7153	44	101	657	CAATCAGATGTTGAGTCTCCTGAACAGGAGACAGGAGGAGAGGCTACGTGAACAGGAGGA	A_33_P3239101	GOLGA6L9	NM_198181	ref|Homo sapiens golgin A6 family-like 9 (GOLGA6L9), transcript variant 1, mRNA [NM_198181]	5,58286627428609	0,433202106588734	0,00247238012945951	0,0265009260394234	0,0140516153679881
7177	44	125	1130	CTCCCTGACAAAAAACACCCAGGGATTTGTACTCATTTTCCAAGTTGAATAAAATACATT	A_33_P3321946	MOSPD3	NM_023948	ref|Homo sapiens motile sperm domain containing 3 (MOSPD3), transcript variant 1, mRNA [NM_023948]	6,7973469354505	-0,493186927461847	0,00438997322641727	0,0350296029424169	0,0185737851691652
7180	44	128	115	AGGGCATCATCATTTCTGGCCATTTCTACAGATACAAGTTGAAGTACCTGGTCTTCCTCC	A_24_P350008	ENST00000442083	ENST00000442083	Unknown	9,64791197093819	-0,591388027976318	0,0044294113546176	0,0351979624156023	0,0186630545991179
7204	44	152	1506	TCCTGCAGTCACCTATACATTATTTAAATGTATTTAACTGTTAAATGCGCTACCCACCAA	A_32_P41292	VDAC2	NM_003375	ref|Homo sapiens voltage-dependent anion channel 2 (VDAC2), transcript variant 2, mRNA [NM_003375]	9,36426591704137	-0,469343340878988	0,00405709724133644	0,0338122525645786	0,0179283081299096
7210	44	158	189	TGGAGATGAAGCTGCGAAGAATGCTGAGAAAGAGCGGCCGGGGGCCTTGGAGGGAAGCTA	A_22_P00007888	LINC00092	ENST00000583864	ens|long intergenic non-protein coding RNA 92 [Source:HGNC Symbol;Acc:HGNC:31408] [ENST00000583864]	8,20117379365642	1,36654865953987	0,000155526010033381	0,010335035957982	0,00547995756374138
7213	44	161	672	GCCATCGCCCACTACCAGGACGACCCAGACCTGCGCTTCCTCCTCGACCAAGTCCAGCTC	A_24_P213643	TSPAN10	NM_031945	ref|Homo sapiens tetraspanin 10 (TSPAN10), transcript variant 2, mRNA [NM_031945]	6,25860597488482	0,837178501303298	0,00241116089591947	0,0261627395118259	0,0138722983508632
7216	44	164	520	AACCCTCTGCATACAGTAAAGGTTTCTTGAATTCCTCTGAGCTTTCTGGACTTCCAGCTG	A_21_P0000090	TSFM	NM_001172697	ref|Homo sapiens Ts translation elongation factor, mitochondrial (TSFM), transcript variant 4, mRNA [NM_001172697]	6,32269983984966	-0,631802290224639	0,00111071720120698	0,0186975613047968	0,00991402864124585
7259	45	43	671	CTCTAGATGCTTTATGGACAATATTATTTTCATTGGATGATTCTGGAGCTCTATTAGGAG	A_23_P102770	NAA20	NM_016100	ref|Homo sapiens N(alpha)-acetyltransferase 20, NatB catalytic subunit (NAA20), transcript variant 1, mRNA [NM_016100]	7,82538149677386	-0,705624944859722	0,000840829906426634	0,0168608485988214	0,00894014642869716
7276	45	60	2798	TTTCTGAAACAGTCATTGCAGCAGCCAGAGGTGACCTGCCCAGGTGCGTCTAACCACCCA	A_33_P3311730	THC2499708	THC2499708	Unknown	5,60205785739956	0,334152850406389	0,00242842108099406	0,0262653619680444	0,0139267119694951
7289	45	73	327	ATCCAGCAAACCACCCACCGACCCGTTGCCTCATGTGAGACATCCTCAGGGAACAGCAAG	A_22_P00001670	ENST00000427886	ENST00000427886	Unknown	6,60398627769684	0,700298191527413	0,00316734541283341	0,0299287999217865	0,0158691807335637
7325	45	109	3075	CTCTGAAAACCAAGTGTCAGAGCCCCTTCCCCTTGTTTTTATTTTACTGTTATAATAATT	A_33_P3372124	TRAFD1	NM_001143906	ref|Homo sapiens TRAF-type zinc finger domain containing 1 (TRAFD1), transcript variant 1, mRNA [NM_001143906]	8,66909631874617	0,31197053983418	0,00280185253017296	0,0282355744248555	0,0149713799028022
7330	45	114	759	GTTTTATCCCCTGCCTAATGCTGCGAGAAGCACAGAATAAACTTTTTGTCACTCTCTGCG	A_21_P0000585	TRAPPC1	NM_021210	ref|Homo sapiens trafficking protein particle complex 1 (TRAPPC1), transcript variant 1, mRNA [NM_021210]	9,3890830734103	-0,455169486494231	0,00365760586520507	0,0322106246072635	0,0170790751640378
7357	45	141	821	CGTCTTTATAGGCAGTCACCATGTTGTCAAACCTTAATAATGCACCTCATGTATTAGTCA	A_23_P141194	ICT1	NM_001545	ref|Homo sapiens immature colon carcinoma transcript 1 (ICT1), transcript variant 1, mRNA [NM_001545]	9,38129646965015	-0,596406793530162	0,00386439839904934	0,0330851721238997	0,0175427874624881
7370	45	154	1164	TCTTCTTGCCCTTAAGGGTCTTTTACCTCCCTCACCAACTAAGATTTGGTCATGTTGCGT	A_24_P42389	OTUD6A	ENST00000338352	ens|OTU deubiquitinase 6A [Source:HGNC Symbol;Acc:HGNC:32312] [ENST00000338352]	5,59078173299674	0,633551585646114	0,00139178337138741	0,020318169056657	0,0107733252846025
7374	45	158	1128	TCAGACGCTTGGAAGAACTCAGAAACCAAGAGTTGCAAAAACGGAAGCAAATACAACTAA	A_33_P3313555	PSPC1	NM_001042414	ref|Homo sapiens paraspeckle component 1 (PSPC1), transcript variant 1, mRNA [NM_001042414]	7,30116346971927	0,696261820337202	0,000181240250983063	0,0108386154555801	0,00574697107854941
7380	45	164	2466	GAAATGGCAGCAGTTTCTGATGCTGAGGCAGTTTGCAATCCCATGACAACTGGATTTAAA	A_23_P11685	PLA2G4A	NM_024420	ref|Homo sapiens phospholipase A2, group IVA (cytosolic, calcium-dependent) (PLA2G4A), mRNA [NM_024420]	6,07547967463243	-0,667387066249955	0,00178957761043029	0,0228087258879373	0,0120938959919508
7417	46	37	688	GCAGGAAGGCGCCCACTCCGGGACTGTGCCTGGGCCTGCCGGGGGTCTCCAGCCAGAGAG	A_22_P00017113	lnc-UAP1L1-1	lnc-UAP1L1-1:1	linc|LNCipedia lincRNA (lnc-UAP1L1-1), lincRNA [lnc-UAP1L1-1:1]	6,60648314500271	0,704024438396447	0,000409094760527859	0,0135867932451012	0,00720414043194298
7426	46	46	3231	TGTATTGCTTATTCATTATAGCTATTCGTCCTGTAATCTGTTTCTAGGTGAAGCATACTC	A_23_P32414	STK26	NM_016542	ref|Homo sapiens serine/threonine protein kinase 26 (STK26), transcript variant 1, mRNA [NM_016542]	7,73815112382879	-0,631456795395018	0,00160520795686656	0,0215776689159608	0,011441151290103
7469	46	89	2802	CCTGTGAGGTAACTGGGATCGCACCTTTTATACCAGAGACCTGAGGCAGATGAAATTTAT	A_23_P200443	SHC1	NM_003029	ref|Homo sapiens SHC (Src homology 2 domain containing) transforming protein 1 (SHC1), transcript variant 2, mRNA [NM_003029]	7,47076342373992	-0,67567998633977	0,00388333626124898	0,0331083082132302	0,0175550549367607
7470	46	90	3784	GATGTGTATGTGTACATTTATAAGAACCAGTATGGATACATCCATTCACTGTGGTACATT	A_33_P3233891	SRP72	NM_006947	ref|Homo sapiens signal recognition particle 72kDa (SRP72), transcript variant 1, mRNA [NM_006947]	6,45898354426295	-0,545434241306243	0,00345341057539031	0,0313516639548789	0,0166236275058847
7474	46	94	255	TGGCACACATATTTATGCTGTCTGAAGGTCACGATCATGTTACCATATCAAGCTGAAAAT	A_23_P34018	RPL39	NM_001000	ref|Homo sapiens ribosomal protein L39 (RPL39), mRNA [NM_001000]	14,3024907452819	-0,782576475615679	0,00196775911685152	0,023814556552163	0,0126272186991649
7488	46	108	190	TTTGGCGTGCAGGAATATGAGCAAGGCAGAAGCTGTCTGTGCTGCTCTGCTGGCCTCTCA	A_33_P3276369	HSD17B7	NM_016371	ref|Homo sapiens hydroxysteroid (17-beta) dehydrogenase 7 (HSD17B7), mRNA [NM_016371]	5,77399015569363	0,801464848886627	0,000605012579483758	0,0151146566644358	0,00801426114513508
7511	46	131	4504	AAATATTAACATTTCCCTGGACCATAAGAGACCTTTGATTAAGGTTTTGGGAATTAGCAG	A_24_P161018	PARP14	NM_017554	ref|Homo sapiens poly (ADP-ribose) polymerase family, member 14 (PARP14), mRNA [NM_017554]	6,77991200093659	0,492247934804058	0,00187594653061824	0,0232996855333353	0,0123542180685482
7516	46	136	203	ACACCATAATGGCACTGGTGGCAAGTCAATCTACGGGGAGAAAGTTGATGATGACAACTT	A_24_P366415	ENST00000440938	ENST00000440938	Unknown	9,29956824005786	-0,646262811615561	0,000792962845628099	0,0165427057078987	0,00877145717124803
7523	46	143	28	TGAGTCCTCTGCGTCCCCTTCTTGCAGTCAGAGCCCCACAGTTGACGTGTGCTCTTACCG	A_22_P00003107	ENST00000422343	ENST00000422343	Unknown	7,77030370497772	1,22984689162064	0,000233894185217178	0,0115453849852739	0,00612172226914166
7524	46	144	48	GTCATGTAATACACTAAGTCAATACCTGTGGAGTGAAATCCGGTCTCTATAAAAAATACA	A_22_P00024672	lnc-LINC00346-2	lnc-LINC00346-2:1	gb|Homo sapiens ankyrin repeat domain 10, mRNA (cDNA clone IMAGE:4822875), with apparent retained intron. [BC034813]	6,6995873996708	0,722701928200154	0,000219534605072456	0,0113159164207016	0,00600005089797452
7532	46	152	8055	TGTCCTGGCATAGAGAGCACTGCTTTGTTTTCCACTGTTGTAGAGAAAACTAGGGAGAAC	A_33_P3255209	MGAT5	NM_002410	ref|Homo sapiens mannosyl (alpha-1,6-)-glycoprotein beta-1,6-N-acetyl-glucosaminyltransferase (MGAT5), mRNA [NM_002410]	8,78553564483686	-0,714958514142911	0,000895891215849551	0,0172504108761822	0,00914670446652606
7539	46	159	181	AGTGAAGAACGGGTACTTACTTAATATGTCCTATTTATAGACAACTGGCGTGTCCTACAT	A_21_P0013858	TMLHE	ENST00000449645	ens|trimethyllysine hydroxylase, epsilon [Source:HGNC Symbol;Acc:HGNC:18308] [ENST00000449645]	5,36587946624199	-0,289135569890711	0,00703059700666331	0,0454516186117318	0,0240998620815909
7550	47	6	1471	GTGGTTGGGGAGCTGGTCTCCAGGGAGTGAGTCGGGAGCCCTGCTGGATTGATGCCCAGC	A_33_P3491294	AMDHD2	NM_015944	ref|Homo sapiens amidohydrolase domain containing 2 (AMDHD2), transcript variant 1, mRNA [NM_015944]	8,13383935116718	0,588242479128686	0,000181374403541338	0,0108386154555801	0,00574697107854941
7557	47	13	477	AATACCAATGCTGAAGAGGCCACAGAGGAGAGAGAATCTTGAAAACATTTCTAATATCTG	A_21_P0004970	lnc-TTLL2-1	lnc-TTLL2-1:1	linc|LNCipedia lincRNA (lnc-TTLL2-1), lincRNA [lnc-TTLL2-1:1]	5,19696581450281	0,264621212430072	0,00283907208604849	0,0283715908188638	0,0150435000260576
7567	47	23	172	TATCACTATTGCCAGCAGCAAGACTGTCAGCTCGGCGCCCTCGTCTGGTTGGATGGGAAA	A_22_P00006862	TCEB3-AS1	NR_038280	ref|Homo sapiens TCEB3 antisense RNA 1 (TCEB3-AS1), long non-coding RNA [NR_038280]	8,52686115305238	1,13739562226578	0,000432653230470952	0,0137801788411438	0,00730667949073878
7571	47	27	2972	TACTAAAAATACAAAAATTTGCCGGGCGTGGTGGTGCATGCCTGTAATCCCAGCTACTTG	A_33_P3210288	FUT6	NM_000150	ref|Homo sapiens fucosyltransferase 6 (alpha (1,3) fucosyltransferase) (FUT6), transcript variant 1, mRNA [NM_000150]	14,7390805828383	0,773104198885354	0,000213328135898386	0,011234983472053	0,00595713773096613
7582	47	38	2370	TGGAAGGCTTCCCTTCATGGAAATTCTTGTTTTCACACAACACTTGGTAGTTTTTCCAGC	A_23_P55688	ZNF416	NM_017879	ref|Homo sapiens zinc finger protein 416 (ZNF416), mRNA [NM_017879]	5,75983714598847	-0,367391623665209	0,00799296990354516	0,0488874960959621	0,0259216712058499
7584	47	40	4117	GCACCAGATGCTCAGACTTGGTTGTCTTATGTTTACCAATAAATAAAAGTAGACTTTTTC	A_33_P3423949	CBX2	NM_005189	ref|Homo sapiens chromobox homolog 2 (CBX2), transcript variant 1, mRNA [NM_005189]	6,62430728328875	-0,750986819549655	5,58245672486639e-05	0,00821204137613022	0,00435427979504282
7587	47	43	2329	ACACGGTGAAACCCCGTCTCTACTAAAAAATACAAAAAATTAGCTGGGTGTGGTGGTGGG	A_33_P6433406	PTK6	NM_005975	ref|Homo sapiens protein tyrosine kinase 6 (PTK6), transcript variant 1, mRNA [NM_005975]	14,3405909162986	0,753437429776469	0,00209861827956457	0,0245161894828617	0,0129992463051824
7589	47	45	561	TTCTTCAGAGAGAGAGGTTGTTGAAAGACTCTGTATTGAACCAAGGTGCTCTACACAGTA	A_21_P0013782	XLOC_l2_015585	TCONS_l2_00030301	linc|BROAD Institute lincRNA (XLOC_l2_015585), lincRNA [TCONS_l2_00030301]	5,57076931035877	0,774594437306689	0,00127070437863469	0,0197388139368938	0,0104661331777201
7592	47	48	275	ATTCTCCAGTCTTGCATTCGCAGTGCCCAGTGATGGCATTACTCTGCCGTATAGCCATTT	A_33_P3330683	XLOC_l2_008285	TCONS_l2_00014931	linc|BROAD Institute lincRNA (XLOC_l2_008285), lincRNA [TCONS_l2_00014931]	13,0780560666974	-0,645305715517573	3,92119715340752e-05	0,00739542316308559	0,0039212834154021
7594	47	50	844	CAGATGCTCCCATCCACTATTAATGCACTAGGTGGGAGGAGAGGGCGGCAATGACACTGC	A_23_P142294	ETHE1	NM_014297	ref|Homo sapiens ethylmalonic encephalopathy 1 (ETHE1), mRNA [NM_014297]	8,55250498185374	-0,643739017247601	0,000557896150691202	0,0147871938300183	0,00784063016372332
7605	47	61	3787	GATGCCCTTCTTCCATTCCCAGACAGCAGTGTGAGGGTGCAGGGACCAAGATGTCAAGCT	A_24_P63030	SFXN5	NM_144579	ref|Homo sapiens sideroflexin 5 (SFXN5), mRNA [NM_144579]	6,39001354437137	1,04034948133519	0,00386874894775614	0,0331017690714153	0,0175515876803531
7623	47	79	0	GATGAATCATTTGTCCCCGCTGCAGTTGTCCCTCTTGGGCAGGGTCAGGGGGTGTCTTAA	A_33_P3376075	A_33_P3376075	A_33_P3376075	Unknown	5,71948948692676	0,360954310996767	0,00533382518332361	0,0388637892097997	0,0206067900007072
7637	47	93	0	CTGTGCTAGGAGGCAAATGCTAGGCTCTGCCTTTATTTTTCTCAACACTACTTTTGATAC	A_33_P3229022	A_33_P3229022	A_33_P3229022	Unknown	7,65870338287815	-0,761758460020329	0,00339521730683004	0,0310772783822952	0,0164781397398068
7651	47	107	2458	TTGTCATGGCGGGTCTTCGTCCTAAACTGAGAAGAAAAGCATTCCTGTTTGATCACCGCC	A_24_P278299	ASB13	NM_024701	ref|Homo sapiens ankyrin repeat and SOCS box containing 13 (ASB13), transcript variant 1, mRNA [NM_024701]	6,9266697257867	-0,702473095239418	0,00159827683327898	0,021531204176807	0,0114165142399942
7654	47	110	3505	GACAGAACAGAATCTGCATTATCATATTATGAATTCCTGTTGCATATACAGCAACAAGTG	A_33_P3331085	SEC24A	NM_021982	ref|Homo sapiens SEC24 family member A (SEC24A), transcript variant 1, mRNA [NM_021982]	5,88983804138271	-0,429796493473187	0,00613291047033926	0,0420652938461697	0,022304327350239
7662	47	118	87	GTCAACTGAGAGACATGTCTACAGAACAGACCATGTGGCCAACTCCTCCTCCTCCCCATG	A_21_P0006903	lnc-BTRC-2	lnc-BTRC-2:1	linc|LNCipedia lincRNA (lnc-BTRC-2), lincRNA [lnc-BTRC-2:1]	6,73651446384349	0,785674862373462	0,00119915307851849	0,0192021656948788	0,0101815855859309
7663	47	119	922	AGGTCCCTACACTGTGTCATTCCGCCTGCCTGAGGTCCCTACAAACACTATGTCATTCCA	A_21_P0007038	lnc-BNIP3-2	lnc-BNIP3-2:1	linc|LNCipedia lincRNA (lnc-BNIP3-2), lincRNA [lnc-BNIP3-2:1]	5,74040316960671	0,356338350398248	0,00471150398523365	0,0363744752849017	0,0192868783209867
7672	47	128	1205	CATCTGCACCTTCTTGTGCAAGGAAGTCCTTGGCCTAAAGCCTTGGTTCTCAAACTGGGT	A_23_P119714	BABAM1	NM_001033549	ref|Homo sapiens BRISC and BRCA1 A complex member 1 (BABAM1), transcript variant 1, mRNA [NM_001033549]	7,87146696930242	-0,642943664321006	0,00688479651240036	0,0448198604562249	0,0237648842550211
7691	47	147	314	GCCTGCGACTCATGACCTCCTGCGTGCCTGCCTGCTGACCTATGACCCTTCAAGTTCCCA	A_22_P00005124	NAPA-AS1	NR_038452	ref|Homo sapiens NAPA antisense RNA 1 (NAPA-AS1), long non-coding RNA [NR_038452]	7,3905795499106	1,33147613730626	0,000550997655600469	0,0146846300424579	0,007786247653039
7697	47	153	2973	GTTGTGTTTGAAAACGTTTTGATTTTTGGAAACACATCAAAATAAATAATGGCGTTTGTT	A_24_P89971	SURF4	NM_033161	ref|Homo sapiens surfeit 4 (SURF4), transcript variant 1, mRNA [NM_033161]	7,71352616915391	-0,730365782458087	0,00586851732809513	0,041001709503445	0,0217403818461027
7698	47	154	1515	TTTTAAACAGAGCTTGTTCCCAATGCTGTTTTGTTTTGCCCTCTGCCATGTTCTTCCGGC	A_21_P0005111	ENST00000606723	ENST00000606723	Unknown	5,60193018792831	0,374707745819681	0,000438789247086404	0,0138805813240279	0,00735991601045056
7729	48	21	423	AGCACGTTCCCCGCCTTCAACCGGCTGCAAGGGGATCGCCTGCGCGTCCCGCTCGTTTCG	A_22_P00018950	TMEM231	NM_001077416	ref|Homo sapiens transmembrane protein 231 (TMEM231), transcript variant 1, mRNA [NM_001077416]	6,65545265678266	0,86792563162721	0,000135726435684637	0,00984821421648279	0,00522182953251166
7731	48	23	531	TAACTGATGATGTGCGGGTTCAGGAGGTACCCAAACTGAAGGTATGTGCACTGCGCGTGA	A_23_P142146	RPL18	NM_000979	ref|Homo sapiens ribosomal protein L18 (RPL18), transcript variant 1, mRNA [NM_000979]	13,6091168301829	-0,643526743294128	0,000454955794251943	0,0140396218823116	0,00744424426183273
7737	48	29	125	GCATGGCTACACTGGTGAATCTAAAATCATTGATGATCACAGAGCTGGGAAGATTGTTGT	A_24_P58242	ENST00000489168	ENST00000489168	ens|ribosomal protein S15a pseudogene 25 [Source:HGNC Symbol;Acc:HGNC:36848] [ENST00000489168]	6,18784398941393	1,39123075424633	0,00123767059765594	0,0195085585798637	0,0103440446247166
7738	48	30	314	ATGTATCAAGATGTAGAATAGTACAGCTAAGCACAAGGCTCCTCCCCAGTCAAAGAGGAG	A_22_P00006236	ENST00000543182	ENST00000543182	Unknown	6,14977457303337	0,776846466330635	0,000825518191015861	0,0167649534717743	0,00888929984926349
7761	48	53	1768	AAACGGGGATGCTTGCCCCTCTCCAGGACTATTGAGCCCAGAGAGAGCTGTCCTCTCATT	A_23_P164341	VAMP2	NM_014232	ref|Homo sapiens vesicle-associated membrane protein 2 (synaptobrevin 2) (VAMP2), mRNA [NM_014232]	8,32980108125245	0,841459934824167	0,00330092331448531	0,0306321177204285	0,0162421017089771
7763	48	55	560	TCCAAGTCTGGCTAGTACGTGAATTGGAGAAAAAGTTTGGGAAGCATGTTGTCTTTATTG	A_24_P15765	RPS7P5	NR_036695	ref|Homo sapiens ribosomal protein S7 pseudogene 5 (RPS7P5), non-coding RNA [NR_036695]	11,5893400807761	-0,704942460240678	0,000271913620731833	0,0121436927301008	0,00643896364740475
7764	48	56	2133	GAATTGGGTCTTAATCTCGTTCATCTCCTTCCCTCCTCCCTCCGTCGCCATCTTGGAAAG	A_22_P00007897	lnc-HSP90AA1-2	lnc-HSP90AA1-2:1	linc|LNCipedia lincRNA (lnc-HSP90AA1-2), lincRNA [lnc-HSP90AA1-2:1]	9,5138206069152	1,0756491497508	0,00296127425199019	0,0289109683704177	0,0153294947826668
7768	48	60	543	TCTGGTCCTCTTATTGATATACCTTCTGAGAAATCTGTTTTTATGGAAACTCAAATGCTG	A_24_P127121	ENST00000399148	ENST00000399148	Unknown	7,95793021800174	-0,873415817290278	0,000301014791091054	0,0123696607099734	0,00655877889966909
7786	48	78	1812	GCAGGAGAAGACTTTGAATTCTAACGACGAGCCGTGTTGAAACTTCTTTTGTATGTGTGT	A_24_P248053	TOP1MT	NM_052963	ref|Homo sapiens topoisomerase (DNA) I, mitochondrial (TOP1MT), transcript variant 1, mRNA [NM_052963]	8,40111834789609	-0,657606404434819	0,000264957882267472	0,0120109703368493	0,00636859010581932
7801	48	93	253	TGAGTCCGCCATGAAGAAGATAGAAGACAACACCACACTTGTGTTCACGGTGGATGTTAA	A_24_P333106	ENST00000479812	ENST00000479812	Unknown	11,0064197464054	-0,724914857856865	0,000842137674029834	0,0168608485988214	0,00894014642869716
7802	48	94	1927	CACCTGGCAGTTAACCGGGTACCAAGAAGTGGGAAGCCGGCTGAGCTGCTGAAGATGTTT	A_23_P92082	TKT	NM_001064	ref|Homo sapiens transketolase (TKT), transcript variant 1, mRNA [NM_001064]	11,3776484912097	-0,800810574631386	0,000846051649542209	0,0168631479665627	0,0089413656250016
7806	48	98	2479	TACCTTCCTTCTAAAAACCTGATTCATGCACAGCGTTTGACACACATGGAGTCTGCCAGT	A_23_P73457	RUFY1	NM_025158	ref|Homo sapiens RUN and FYVE domain containing 1 (RUFY1), transcript variant 1, mRNA [NM_025158]	7,75601736165123	-0,547922486492967	0,00263427417734888	0,0274049129482472	0,0145309373479669
7814	48	106	2226	TGTATGTCCTCTCTGTAATTGTTTTAATGTGTGCTTGAAATATCCAGAAAACCTATGGAG	A_23_P7172	PGM2	NM_018290	ref|Homo sapiens phosphoglucomutase 2 (PGM2), mRNA [NM_018290]	6,95052196831905	-0,723110863755505	0,00024823299872541	0,0116497534250198	0,00617706166255319
7825	48	117	1753	TCTGTGTGTGAGGTCTGAGCTCTGAGGCAGCAGTGTTAGCACAATAAAGAAACATTGAGA	A_33_P3393684	VSIG8	NM_001013661	ref|Homo sapiens V-set and immunoglobulin domain containing 8 (VSIG8), mRNA [NM_001013661]	5,55097345819105	0,497715254204333	0,00465521774751158	0,0361213899324156	0,0191526845942047
7835	48	127	1488	AGCTGATCCAGATTACCAAGAGAAATACCAAGAATTACTTGAAAGAGAGGACTTTTTTCC	A_24_P77681	PAIP1	NM_006451	ref|Homo sapiens poly(A) binding protein interacting protein 1 (PAIP1), transcript variant 1, mRNA [NM_006451]	7,3227071164823	-0,651977777947669	0,002868319280311	0,0284897665747792	0,0151061604880156
7838	48	130	1087	TGTTATGGCTTAAAAGCAAGTTTCAGTGAAGGTCACCTGGCCTGGTTGTGTGCACAATGT	A_23_P60283	XPA	NM_000380	ref|Homo sapiens xeroderma pigmentosum, complementation group A (XPA), transcript variant 1, mRNA [NM_000380]	6,41270001227824	-0,523042244803585	0,00286553573785157	0,0284897665747792	0,0151061604880156
7842	48	134	1581	ATCCACGACTGGAAGGGACTACTGATGTTCTGTGATACATCAGGTTTCAGCACACAACTT	A_23_P171143	TSPAN6	NM_003270	ref|Homo sapiens tetraspanin 6 (TSPAN6), transcript variant 1, mRNA [NM_003270]	7,75716522402022	-0,765211155195248	0,00660483142779989	0,0438547903594332	0,0232531740686265
7868	48	160	10665	AATGGTGTCTCAGACATATTCTGTTGGTGCATTGCTTTTCTGTATTCAACTTTCCTATGA	A_23_P354805	KLF12	NM_007249	ref|Homo sapiens Kruppel-like factor 12 (KLF12), mRNA [NM_007249]	5,51797681196144	-0,438416652901845	0,00114821367793126	0,0188706894980483	0,0100058265949214
7875	49	3	4453	CCACATGCGAGTATTAATAAATAAAGACACCATTGGCCTGACGCAGCTCCCTCAAACTCT	A_23_P74042	LPHN2	NM_012302	ref|Homo sapiens latrophilin 2 (LPHN2), transcript variant 1, mRNA [NM_012302]	6,04786974217644	0,641975235986918	0,00229651595683411	0,0255818553516747	0,0135642954992022
7954	49	82	2002	CCCGTCTCCCCTCCCCTTCCCACAAATATGTATATTATTATGTGTCAATTAAAAATAATA	A_33_P3257817	LOC102723701	NR_125821	ref|Homo sapiens uncharacterized LOC102723701 (LOC102723701), long non-coding RNA [NR_125821]	11,8142982249253	0,883505183479912	0,00388181176214848	0,0331039608404027	0,017552749824451
7957	49	85	2735	GTAATATGGGCCTGTTGTTTAGTGTCTCCTTCCTAAAGAGCACTTTTGTATTGTAATTTA	A_33_P3215948	MPZL2	NM_005797	ref|Homo sapiens myelin protein zero-like 2 (MPZL2), transcript variant 1, mRNA [NM_005797]	8,87026824471631	-0,677518671778117	0,00253957589175553	0,0268333167733807	0,0142278592750313
7961	49	89	1239	GGGCCGGGGGCGGTGGGCACATAGAGCTATAAATAAATATATATATATATATATATATAT	A_33_P3398917	C15orf59	NM_001039614	ref|Homo sapiens chromosome 15 open reading frame 59 (C15orf59), transcript variant 1, mRNA [NM_001039614]	7,46926318935963	0,898090148713365	0,00191614419977037	0,0235784042300164	0,0125020033918159
7983	49	111	4567	AAAGAGAGAGAGATGAAAAGAGTAGGAAAATGAGAAATCACCTTCGTTGAATCTTAAATA	A_23_P155463	LRRC2	NM_024512	ref|Homo sapiens leucine rich repeat containing 2 (LRRC2), mRNA [NM_024512]	6,9648056269294	1,86720066725597	0,000182803899287683	0,0108532315266554	0,00575472097410534
7987	49	115	3245	CCGGCCATTGATGTGTTGTCATTGAATCCAGGAGGATTTCTAGGGCACTGAAGTTTTGTT	A_23_P501435	CSRP2BP	NM_020536	ref|Homo sapiens CSRP2 binding protein (CSRP2BP), transcript variant 1, mRNA [NM_020536]	7,48031520921895	-0,765093935018343	0,00612316236824751	0,0420249351601135	0,0222829279194276
7996	49	124	493	GTTGTCACCCCGCCTCCCAACTTCGCAATTGCGATTCCCAGCCCAGGAGGTGTACAGATT	A_22_P00013536	lnc-RP11-422N16.3.1-1	lnc-RP11-422N16.3.1-1:1	linc|LNCipedia lincRNA (lnc-RP11-422N16.3.1-1), lincRNA [lnc-RP11-422N16.3.1-1:1]	7,81144497185179	0,937059057220489	0,00494227829791967	0,0372159372962204	0,0197330476553049
8055	50	19	2509	AGGATTTGAAGTAAGAACATAATTTTGGGGAGAGTTTTTTAGTGATTCACAGTATCCCTC	A_23_P101185	NARS	NM_004539	ref|Homo sapiens asparaginyl-tRNA synthetase (NARS), mRNA [NM_004539]	8,23409564232328	-0,536388675578166	0,00152975256806292	0,0211661651223968	0,0112229591778339
8056	50	20	718	AGGACAAAAGTTGTTGCCTTCCTAAGAACCTTCTTTAATAAACTCATTTTAAAACTCTGA	A_33_P3415957	GTF2A2	NM_004492	ref|Homo sapiens general transcription factor IIA, 2, 12kDa (GTF2A2), mRNA [NM_004492]	8,98051476160114	-0,507914667408231	0,00214850832720613	0,0248448038363239	0,0131734878578127
8061	50	25	1573	CAGGTGGGGCCCAGCCCGGAAAGGCCTGCGTGGGCTCACTGGAGATGCTGACCGCGTCTG	A_33_P3211654	THC2560209	THC2560209	tc|Q6IPX1_HUMAN (Q6IPX1) TBC1 domain family, member 3, partial (28%) [THC2560209]	5,69656648791676	0,421027806708663	0,00203547331730455	0,0242207962789982	0,0128426196395016
8069	50	33	518	CCTATGACCCTTTGGCTGACCTTACCGGAAGCCATGACGACAGCAGCCTTTTGCCATTAG	A_33_P3238455	SRSF6	NR_034009	ref|Homo sapiens serine/arginine-rich splicing factor 6 (SRSF6), transcript variant 2, non-coding RNA [NR_034009]	6,34295196310316	1,26027778158811	1,76388187637177e-05	0,00672591040355696	0,00356628692332248
8070	50	34	2227	CCTGTGCCCCCCACAGATGACTCCAAGGAAGCTCAGATGCCTGCAGTCATTAGGTTTTAG	A_33_P3219303	CEL	NM_001807	ref|Homo sapiens carboxyl ester lipase (CEL), mRNA [NM_001807]	6,2479454638709	0,633421756958907	0,000843891575444461	0,0168608485988214	0,00894014642869716
8100	50	64	1996	GACAACTGTTGCATGCCAAGTTTTTTGTGTGTGTGAAACACTTCAAAACTGATTTAAAAG	A_33_P3301174	TMED2	NM_006815	ref|Homo sapiens transmembrane emp24 domain trafficking protein 2 (TMED2), mRNA [NM_006815]	11,039309970955	-0,812437501189088	0,00143952268540585	0,0206724782520027	0,010961191041706
8104	50	68	2901	GGTAACTGTCAAGTCATGATGGAGACTTCAGGTTGTTCTGTATAAAATGCAAAATAAATG	A_33_P3215078	CS	NM_004077	ref|Homo sapiens citrate synthase (CS), mRNA [NM_004077]	10,3644135748523	-0,709433816690984	0,000159291726906023	0,0104548832936605	0,00554350434928869
8107	50	71	395	ATTAAAGAGAGAAATCAACTATTCAGGACCGGCCCCCACCTTTCCTCAGGAGTCATTTCT	A_22_P00003284	MIR205HG	NM_001104548	ref|Homo sapiens MIR205 host gene (non-protein coding) (MIR205HG), mRNA [NM_001104548]	6,75852942798404	0,516798800105035	0,00359292026904694	0,0319227483514166	0,0169264342180302
8111	50	75	1609	AGGAAGTTGTAGATTTCATTCAATCAAAGATCAGCCAGCGTGATGAAAATGGGGAGCTTC	A_23_P209477	PPM1G	NM_177983	ref|Homo sapiens protein phosphatase, Mg2+/Mn2+ dependent, 1G (PPM1G), mRNA [NM_177983]	6,9166546520709	-0,600451471233386	0,00426019812747251	0,0347070523104052	0,0184027587902761
8117	50	81	1795	ATACATATAGAGAGCGGAACCATAACTCATTGAATTTTGGAGAGGAATAAGCTTAGCGTT	A_24_P91852	DYNLT3	NM_006520	ref|Homo sapiens dynein, light chain, Tctex-type 3 (DYNLT3), mRNA [NM_006520]	6,96824717116002	-0,55727817525623	0,00602675938773718	0,041643605527973	0,0220807350861929
8118	50	82	2413	CCAACATATCCTGTTCCCCACTACTCATTCTTTTAGCAAATGACAGAAGCTAATTCCTAT	A_23_P252155	STRBP	NM_018387	ref|Homo sapiens spermatid perinuclear RNA binding protein (STRBP), transcript variant 1, mRNA [NM_018387]	7,43343792735087	-0,459652853327954	0,00579139181935817	0,0406935940526703	0,0215770094493503
8120	50	84	1945	TATATTGCCTGTTAATTTGACTGTAATGAATAGGGGGTAGAAACAAAAGGATCAAGTGTG	A_24_P392060	SIMC1	NM_198567	ref|Homo sapiens SUMO-interacting motifs containing 1 (SIMC1), mRNA [NM_198567]	6,06436415830209	-0,390677114249154	0,00336174858522018	0,0309239167856115	0,0163968226505242
8124	50	88	672	ATGAACATAGATGCAAGAATCCTCAACAAGACCAGGTGTGGTGGTTCATGCCTGTAATCC	A_33_P3421219	lnc-SHCBP1L-1	lnc-SHCBP1L-1:1	gb|Homo sapiens cDNA FLJ10580 fis, clone NT2RP2003533. [AK001442]	7,56431736811685	1,07961845703015	3,97104891820207e-06	0,00672591040355696	0,00356628692332248
8131	50	95	1106	TAAATGTTTAGCTTAAGGCCGGGCACAGTGACTCACACTATAATCCCAGCAATTTGGGAG	A_33_P3354499	LOC401480	XR_242443	ref|PREDICTED: Homo sapiens uncharacterized LOC401480 (LOC401480), misc_RNA [XR_242443]	6,82312253273937	0,896793697229228	0,000161474089726734	0,0104548832936605	0,00554350434928869
8135	50	99	468	TCAGGATGAGGCATTTGCCCTGCAGGATGTACCCCTGTCGTCTGTTGTCCGCTCCATCAT	A_33_P3228959	MRPL11	NM_016050	ref|Homo sapiens mitochondrial ribosomal protein L11 (MRPL11), transcript variant 1, mRNA [NM_016050]	9,46802153113581	-0,835762321098196	0,00142682439810211	0,0205810903896001	0,0109127343541973
8137	50	101	1387	ATGATTGTAAGTTTCTTGAGGCCTCTCCAGAACTATGAGTCAATTAAACCTCTTTCCTTT	A_33_P3278347	B3GALT5-AS1	NR_026542	ref|Homo sapiens B3GALT5 antisense RNA 1 (B3GALT5-AS1), transcript variant 1, long non-coding RNA [NR_026542]	6,89653281645175	0,970037186743882	5,96037901242042e-05	0,00821204137613022	0,00435427979504282
8159	50	123	3564	TACTGTTTATATATTTGAATGCTGCTACAACAGATGATCTTCATCCCTGAAGTTTTCAGC	A_24_P107859	SPRED1	NM_152594	ref|Homo sapiens sprouty-related, EVH1 domain containing 1 (SPRED1), mRNA [NM_152594]	5,70705260481219	-0,425891236748896	0,00796335906103421	0,0488084203494042	0,0258797427851632
8161	50	125	3523	GGAGAAGCAGCAAAAGGAAACACAGAGGCTGCCTTTCCGGCCTCGGCCGCCGAGACCAAA	A_23_P201295	CASZ1	NM_017766	ref|Homo sapiens castor zinc finger 1 (CASZ1), transcript variant 2, mRNA [NM_017766]	5,97126678833322	0,382874513173801	0,00440406068845173	0,035107669714831	0,018615178600374
8165	50	129	992	GTAAGTTTATTTCCAACATTAGCTCTAATTAGTTCATTTCCAATCCCAGAACACATGGAG	A_23_P87323	COMMD9	NM_014186	ref|Homo sapiens COMM domain containing 9 (COMMD9), transcript variant 1, mRNA [NM_014186]	6,08745644341522	-0,63110661659762	0,000748646691868906	0,0163453807209234	0,00866682932483447
8169	50	133	716	AATGTGAAACCCATATGCATGGATATTCTTAACAATTTGAAGAAATCGTCACAGCTTTCC	A_24_P238499	TYMSOS	NM_001012716	ref|Homo sapiens TYMS opposite strand (TYMSOS), mRNA [NM_001012716]	6,04259809871915	-0,48590685728252	0,00392613034609827	0,0333251251125116	0,0176700180014269
8174	50	138	1824	GCTTGCCTGACAGTGTTCTTAAAACTGGTTGTCTTTTACTAGGACTCATAATGATTGTCC	A_23_P3775	OGFOD1	NM_018233	ref|Homo sapiens 2-oxoglutarate and iron-dependent oxygenase domain containing 1 (OGFOD1), mRNA [NM_018233]	6,98963347065125	-0,622783411900516	0,00266582011836733	0,0275080261929441	0,0145856111979173
8179	50	143	276	AGGATGACAACCCTGCTGTCTTCCATGTCTGAGGAGCAGCTGTCCCGCTACGAAGTGTGT	A_33_P3312222	ENST00000512357	ENST00000512357	Unknown	5,09518207094451	0,278026350257377	0,00393297956243442	0,0333560799705895	0,0176864312301131
8186	50	150	2315	ATTTTCATTGGTCATTATGCTGAAAATGTTTCTATGTGGATATTTGCACTTACTGCTGGC	A_24_P156049	SLC39A6	NM_012319	ref|Homo sapiens solute carrier family 39 (zinc transporter), member 6 (SLC39A6), transcript variant 1, mRNA [NM_012319]	5,39428368274603	-0,406616271393035	0,0016547215577186	0,0219205257755755	0,0116229446625465
8211	51	11	2243	TTTCTGTGAAAACAGCAGTGAACAGGTTCAGTTTTGAACTGGCCCTGAGGAAATGGGTCA	A_33_P3362616	PRR3	NM_025263	ref|Homo sapiens proline rich 3 (PRR3), transcript variant 1, mRNA [NM_025263]	5,66909658396742	-0,442085117121443	0,00079149120944701	0,0165331467233272	0,00876638870027051
8213	51	13	566	ATCATTGAACGAGACAGAAAGCGACCATCCTGGTTCACCCAGAATTGACACCAAAGATGT	A_23_P111753	MRPL32	NM_031903	ref|Homo sapiens mitochondrial ribosomal protein L32 (MRPL32), mRNA [NM_031903]	9,98368623935298	-0,399255052673618	0,000952911963597865	0,0176072510600118	0,00933591223245681
8227	51	27	1605	TATTGCTGCATGCTTTAATTTCTTCCCTTTCAGCATCTGAGAACCTTAAAGCCAATGTCT	A_23_P148446	UBE2A	NM_003336	ref|Homo sapiens ubiquitin-conjugating enzyme E2A (UBE2A), transcript variant 1, mRNA [NM_003336]	8,02300767353326	-0,476615926676478	0,00513158011931346	0,0380477228483007	0,0201740862299228
8243	51	43	2915	TGGAAACTACATGAACTCAGGCTCAAGAAATGCCCAGTCTTTGGGATTTAAGATCAACTT	A_23_P85004	DIAPH2	NM_007309	ref|Homo sapiens diaphanous-related formin 2 (DIAPH2), transcript variant 12C, mRNA [NM_007309]	6,41050514481228	0,647774436080156	0,000546694556446697	0,0146846300424579	0,007786247653039
8248	51	48	1319	CTTGTAGGAGCCAAGTCGTGTTCTAAGTATTTATTTAAAACAAAAGAATCACGTTTTCCC	A_33_P3411397	SLC25A6	NM_001636	ref|Homo sapiens solute carrier family 25 (mitochondrial carrier; adenine nucleotide translocator), member 6 (SLC25A6), mRNA [NM_001636]	11,7953334251052	-0,552022666467533	0,00079749306515394	0,016564061460228	0,00878278065546055
8280	51	80	580	GGCAGGAACTGTGGGTTGTGTTGGTCCCCGAACCCCCATCGCCTATATGAAATATGGTTG	A_21_P0011456	PLA2G10	NM_003561	ref|Homo sapiens phospholipase A2, group X (PLA2G10), mRNA [NM_003561]	6,93172111099	0,542667415620254	0,00612261269821887	0,0420249351601135	0,0222829279194276
8295	51	95	453	TTGAAGGAGTGGCTAAGGTTGGACAATACACGTTCACTGCAGCTGCTGTCGGGGCCGTGT	A_23_P320185	NDUFA11	NM_175614	ref|Homo sapiens NADH dehydrogenase (ubiquinone) 1 alpha subcomplex, 11, 14.7kDa (NDUFA11), transcript variant 1, mRNA [NM_175614]	10,4949824832764	-0,716209611156881	0,00183949908938273	0,0230576935414444	0,0122259063866422
8303	51	103	236	GCAGGCAGGAAATATTAACTTATTTCATTGTCACACGAAACCAGAAGACATAAAACAGTT	A_21_P0010725	ENST00000457390	ENST00000457390	tc|Q16003_HUMAN (Q16003) Lymphocyte-specific protein 1 (Fragment), complete [THC2561048]	5,5448083076587	0,741161636813399	0,000324026366515593	0,0125135411985068	0,00663506881047529
8317	51	117	920	CAATACAGATAAACTGCAGGTTAACTCTCTCTCTGTCTCGCCCCTGGAAACTAGGCTTAA	A_21_P0002566	lnc-SOX11-3	lnc-SOX11-3:12	linc|LNCipedia lincRNA (lnc-SOX11-3), lincRNA [lnc-SOX11-3:12]	6,57455676146831	0,665070490507825	0,00446428702281775	0,0353373985881848	0,0187369879953547
8328	51	128	1026	GTCCGAACCTTCGATGCTTCACTTTTGACAGAAGGGATAACAGTCGCTTCCCTCCTGCCA	A_24_P130792	NSUN4	NM_199044	ref|Homo sapiens NOP2/Sun domain family, member 4 (NSUN4), transcript variant 1, mRNA [NM_199044]	6,12187495466407	0,52796199031183	0,00525533997223664	0,0385245380642224	0,0204269084900117
8355	51	155	1116	ACTGGCTTGATGGATCACCCCCAGGAGGGGAAAATGGTGGCAATGCCTTTTATATATTAT	A_23_P53288	CNPY2	NM_014255	ref|Homo sapiens canopy FGF signaling regulator 2 (CNPY2), transcript variant 1, mRNA [NM_014255]	11,0339004584423	-0,425364899373198	0,00454737241860805	0,0356292052947103	0,0188917129885793
8368	52	4	2373	AGACAACCTGGGAGACAGCCTGGATCAGCCACATCAACTCAGTTGTCCACCACAGGGGAA	A_23_P256021	LAS1L	NM_031206	ref|Homo sapiens LAS1-like (S. cerevisiae) (LAS1L), transcript variant 1, mRNA [NM_031206]	8,96211918600632	-0,474239517627751	0,00679648559034987	0,0445024547144161	0,0235965858569631
8372	52	8	4315	ATAAAGCCAAGGTGAAGGATGAATCACAGAGAAGATCTGCGAGGTTGTCTGCTAAACCTG	A_33_P3238976	TRMT5	NM_020810	ref|Homo sapiens tRNA methyltransferase 5 (TRMT5), mRNA [NM_020810]	8,49434558403924	0,739262310123612	0,000866279039877185	0,0169965096528974	0,00901207813966668
8412	52	48	5999	TTCGGGTTGCTAAAGCCATTATTCATAGAAAATTTCTGCCCCTACAGAAGTGTGTGCATG	A_24_P602871	SAMD5	NM_001030060	ref|Homo sapiens sterile alpha motif domain containing 5 (SAMD5), mRNA [NM_001030060]	5,88556522374076	-0,461482786599077	0,00193436711110494	0,0236317567630571	0,0125302925645067
8432	52	68	757	ATGAATTATGTGAAGAATTGCTTCCAGATGACTGACCAGAGGATTCAAGATCTCTGGCAG	A_24_P195724	ENST00000458237	ENST00000458237	ens|nucleophosmin 1 (nucleolar phosphoprotein B23, numatrin) pseudogene 8 [Source:HGNC Symbol;Acc:HGNC:7928] [ENST00000458237]	8,97339430806391	-0,676592417585297	0,000265413436706767	0,0120109703368493	0,00636859010581932
8435	52	71	1537	CTCCTCCGCAAAATCCTAGAAAGCTCATTCTAGCGGGAAATATTATTCACAGTTTAATGA	A_33_P3230189	SLITRK6	NM_032229	ref|Homo sapiens SLIT and NTRK-like family, member 6 (SLITRK6), mRNA [NM_032229]	5,33718012605135	0,477972202458026	0,000235358673197604	0,011567724782301	0,00613356752446429
8436	52	72	1117	GGGCCTGGCGAGGCCCCCAGGGCTGGCACTGGATCGACGAGGCCCCACTCCCGCCCCAGC	A_33_P3306207	KLRG2	NM_198508	ref|Homo sapiens killer cell lectin-like receptor subfamily G, member 2 (KLRG2), mRNA [NM_198508]	7,57997004476905	0,879921129691042	0,00144228733869187	0,0206724782520027	0,010961191041706
8451	52	87	9511	TTTCTATGAGGCTTTTCAGAAATTTACAGGATGCCCAGACTTTACATGTGTACCAAAAAA	A_33_P3333078	ARID1B	NM_020732	ref|Homo sapiens AT rich interactive domain 1B (SWI1-like) (ARID1B), transcript variant 2, mRNA [NM_020732]	5,74850593815798	-0,454421433577441	0,00234851487782222	0,0258273591783581	0,0136944692651601
8453	52	89	2507	AGGATTTAGTATGCTCCGTAGAGACAGTTCAGCCAGTCATTTCTGCATTGGAGAGACTTC	A_23_P149975	FAM107B	NM_031453	ref|Homo sapiens family with sequence similarity 107, member B (FAM107B), transcript variant 2, mRNA [NM_031453]	7,74136675778058	-0,778004618517639	0,00434877725903976	0,0349399074532048	0,0185262258305679
8468	52	104	3141	CGAGGAAGATTCTGTTTTGAGTATAGCCAGAGAAGAAAAGGATGGAGAAAAATCTAGGAC	A_33_P3335030	ANKRD36	NM_001164315	ref|Homo sapiens ankyrin repeat domain 36 (ANKRD36), mRNA [NM_001164315]	6,12898883893186	1,18237706845587	3,85491933484978e-05	0,00731269232892318	0,00387741695356625
8483	52	119	2784	TTGCACAAGAGGCTGGTCTGAATATGATTGTTCACATTAAGAGTGTTTATTCGTCGGTTC	A_24_P175059	ATG5	NM_004849	ref|Homo sapiens autophagy related 5 (ATG5), transcript variant 1, mRNA [NM_004849]	5,60470061122332	-0,347257770113806	0,00313718442111795	0,0297554156311875	0,015777246989108
8490	52	126	1462	ATGTGGCCTCTCCAGCATGACCCTGTCTGCATGTCGCCTCTCCAATGTGACCCTATCAAA	A_33_P3386686	LOC100132874	XM_005273698	ref|PREDICTED: Homo sapiens uncharacterized LOC100132874 (LOC100132874), mRNA [XM_005273698]	6,82898129677916	0,953526854288699	0,000124524467184136	0,00977660930860192	0,00518386238289185
8495	52	131	552	CCTTGGTGGTGGTCTCCATCGTGGCCCTGGCTGTCCTTATCATCACATGTGTGCTGATAC	A_33_P3408203	TGFA	NM_003236	ref|Homo sapiens transforming growth factor, alpha (TGFA), transcript variant 1, mRNA [NM_003236]	6,75503783950595	0,517050061370813	0,00050062580601943	0,0145471443647654	0,00771334846986829
8499	52	135	627	TTAAGCTCACAATAAGGAAGAAATAACAGATAAGTCCATTGGTGGACAGCCTTCTTCTCT	A_32_P59486	SDHD	NM_003002	ref|Homo sapiens succinate dehydrogenase complex, subunit D, integral membrane protein (SDHD), transcript variant 1, mRNA [NM_003002]	6,53091890508753	-0,693316853031427	0,000220114016378399	0,0113278866346915	0,00600639787779737
8517	52	153	3399	GCTCACCTTGGGGAAGGAAACCTCATGCCTCAGAGTAATTTCTTGTGAATGCAAAGCCTG	A_32_P827528	S1PR2	NM_004230	ref|Homo sapiens sphingosine-1-phosphate receptor 2 (S1PR2), mRNA [NM_004230]	6,52861139409323	-0,836590454106394	0,000679432020297617	0,01567786984319	0,00831289429275652
8545	53	17	155	TGGACAACATGGCGAAACCCCATCTCCACAAAAAATTAGCCAGGCAATGTGGTGCATGCC	A_33_P3297599	AF416714	AF416714	gb|Homo sapiens clone 3 unknown mRNA. [AF416714]	8,39270354328812	1,15868699551815	6,28663303271943e-05	0,00821204137613022	0,00435427979504282
8547	53	19	719	GGGTCCTTAAGGTGGCAAGTCCTTTATGGAGAGAAAACTTGACATTCAGATGATTGTTTT	A_23_P383435	ZNHIT3	NM_004773	ref|Homo sapiens zinc finger, HIT-type containing 3 (ZNHIT3), transcript variant 1, mRNA [NM_004773]	9,40598123699837	-0,589319311491424	0,000795090899232575	0,016564061460228	0,00878278065546055
8565	53	37	2585	GTTCTTTTCAGTGTTCACATCTTGTTCCCCATTTCTCACTTGTGTCACCAGCTGTTTGTG	A_23_P112135	TRAM1	NM_014294	ref|Homo sapiens translocation associated membrane protein 1 (TRAM1), mRNA [NM_014294]	8,83916559912707	-0,741923614032372	0,00474811274415754	0,0365294559340656	0,0193690538822593
8570	53	42	57	GAGTGTGCCTCCCTTATCCTCGCCTGTCTGTTTTGCCAGTTTTGGGACTGTCTCCTGATG	A_22_P00006716	lnc-FRMD4B-2	lnc-FRMD4B-2:3	gb|MGC7.1.1.1.1.H08.F.1 NIH_MGC_331 Homo sapiens cDNA clone MGC7.1.1.1.1.H08, mRNA sequence [DR731266]	5,64652488845453	0,358039855234161	0,00388950314343049	0,0331262616976899	0,0175645744327123
8573	53	45	1015	GGGATCAGTCATTAAAGGACACTCTTGAGTATTAGTAAACCCTCTTATGATGATTAAAAG	A_23_P251927	CHCHD3	NM_017812	ref|Homo sapiens coiled-coil-helix-coiled-coil-helix domain containing 3 (CHCHD3), mRNA [NM_017812]	6,17127397475759	-0,594620401626317	0,00514086527397292	0,038052456590521	0,0201765962073037
8577	53	49	1120	CCTTGAAGAATTCAGGATACAACTTCTTGTGTATGACAGCTTTCCTTCACACACTATTTT	A_23_P2143	SPCS2	NM_014752	ref|Homo sapiens signal peptidase complex subunit 2 homolog (S. cerevisiae) (SPCS2), mRNA [NM_014752]	8,85817115014956	-0,64506002235796	0,0031935539543214	0,0300632655572991	0,0159404785964242
8586	53	58	1925	GCCTGCCGCCAGGCCGCCCCCAACTCCGGGAGGCAGCCTCTGGCAAAATGGCCCCCGTCT	A_22_P00023865	lnc-FKBP3-3	lnc-FKBP3-3:1	linc|LNCipedia lincRNA (lnc-FKBP3-3), lincRNA [lnc-FKBP3-3:1]	8,42142816955838	0,953632923655872	0,00283570744087945	0,0283667288825977	0,0150409220762058
8587	53	59	159	TTAAAGATGTCACTGGGGCCGGGCTCACACCTGTCATCCCTGGACTTTGTGCAGCCAAGA	A_22_P00020315	ENST00000527984	ENST00000527984	Unknown	6,51500887768462	0,815885099471171	5,50163721875356e-05	0,00821204137613022	0,00435427979504282
8607	53	79	1444	ATGTTCCCTTGCCCTTTCTTACCTAGAACACCTGCTATAGTAAACGCAGACAGGAAACTG	A_23_P50146	SIGLEC15	NM_213602	ref|Homo sapiens sialic acid binding Ig-like lectin 15 (SIGLEC15), mRNA [NM_213602]	6,40150970671427	0,677395808737235	0,00149716507291879	0,0209754338028488	0,0111218274990039
8610	53	82	0	AGAGACCGGTCTGGACGACACAGTGAGACCCTGTCTCTATCCAAAAGAAGAAAAAAGTTA	A_33_P3407826	A_33_P3407826	A_33_P3407826	Unknown	6,73092328213249	0,79035883219252	0,000217102806509173	0,0112901442347532	0,00598638568327221
8620	53	92	969	CACGTTCTGCACATGTATCCCAGAACTTATAATAAAAAAGAAACCAGTAAGTGCTCAATA	A_33_P3358158	CRYBB2P1	NR_033733	ref|Homo sapiens crystallin, beta B2 pseudogene 1 (CRYBB2P1), transcript variant 1, non-coding RNA [NR_033733]	7,67856764588172	0,682360388463329	0,00240621688481632	0,0261294528407094	0,0138546487223667
8627	53	99	428	TGCAGGAAACAGGAATCCCTCATCAGTCCGTGATGACTCAGTCCCCTGCCCAGACTACAG	A_33_P3282291	FLJ40039	AK097358	gb|Homo sapiens cDNA FLJ40039 fis, clone SYNOV2000397. [AK097358]	6,60882208926172	0,755230620894149	0,000612936042291644	0,0151817653073437	0,00804984423519794
8629	53	101	387	TTACAAAGTTGAAAACTAAAGGCAGCCCCCAAAAAGGAATTCACTCTTGAATGCAGTGTT	A_22_P00007895	lnc-HSP90AA1-1	lnc-HSP90AA1-1:1	gb|DB451431 RIKEN full-length enriched human cDNA library, testis Homo sapiens cDNA clone H013053G02 5', mRNA sequence [DB451431]	5,43311524137683	0,336459140603403	0,0046410961947184	0,0360726349202421	0,0191268331700958
8650	53	122	1308	TTTTTCTTCTAGGTGATGAGTTTCTACTTCCTCTGGTTTTTACAACAGGAAATGAAATGG	A_23_P217475	IDS	NM_006123	ref|Homo sapiens iduronate 2-sulfatase (IDS), transcript variant 2, mRNA [NM_006123]	6,7296678358499	-0,616473534621516	0,00519370523873721	0,0382943166895387	0,0203048379555054
8655	53	127	3047	AGCACCATTGTTTAAATACCGCCTATGTACTCCCAAATGAATAAAACATAATTCTTGTCC	A_24_P69439	SLC25A32	NM_030780	ref|Homo sapiens solute carrier family 25 (mitochondrial folate carrier), member 32 (SLC25A32), transcript variant 1, mRNA [NM_030780]	7,295858913441	-0,648064342760021	0,00453153447139294	0,0355848150981008	0,0188681759254616
8669	53	141	699	TGACCCCCCCACCTCCCTCCTGGACGAGGCAGCTGGCCGGGCGGGGGGCTGACCCCCCCC	A_33_P3230037	AF336885	AF336885	gb|Homo sapiens FKSG58 (FKSG58) mRNA, complete cds. [AF336885]	10,7759597138529	0,96370905739705	0,00433621834416268	0,0349080020067456	0,0185093085703513
8672	53	144	1124	CTTCAGAGTGATCTCACATTGTGCCCGGTCGGAGTAAACACAGAATGCTATCGAATCTAT	A_23_P2446	TMEM5	NM_014254	ref|Homo sapiens transmembrane protein 5 (TMEM5), transcript variant 1, mRNA [NM_014254]	7,34145804139539	-0,603831436533397	0,00576289735151569	0,0406513079345348	0,0215545880340925
8694	54	2	203	ACAAGTGTTACCATGGCAAAACTGGAAGAGTCTACAATGTTACCCAGCATGCTGTTGGCA	A_23_P2725	RPL21	NM_000982	ref|Homo sapiens ribosomal protein L21 (RPL21), mRNA [NM_000982]	13,5485234590034	-0,332763873750176	0,0080307711976152	0,0490163459412029	0,0259899914020142
8695	54	3	1921	GAAGGAGGGCCCAGGCACTTTCTGTTTGAACCCCTGTCATGATCACAGTGTCAGAGACGC	A_23_P169629	SHMT2	NM_005412	ref|Homo sapiens serine hydroxymethyltransferase 2 (mitochondrial) (SHMT2), transcript variant 1, mRNA [NM_005412]	10,3266363727492	-0,599332026471968	0,00338128357428893	0,0310261238054156	0,0164510159918458
8696	54	4	4171	GCACTTTAGGGCTGTAAAATGCATGATTTTGTAACCCAGATTTTGCTGTATATTTGTGAT	A_24_P416159	RBL2	NM_005611	ref|Homo sapiens retinoblastoma-like 2 (RBL2), mRNA [NM_005611]	5,99710711749274	-0,362283385633701	0,00490821367455377	0,0370706471697548	0,0196560103106164
8708	54	16	512	ATTCCTCAGCAAGAAGAGCTCCCGCTGGCCCTCCATGCTGGACAAGAGCTCCCAGACGCT	A_33_P3318444	RNF222	NM_001146684	ref|Homo sapiens ring finger protein 222 (RNF222), mRNA [NM_001146684]	9,27433100237824	1,27567399581415	0,000140968780536822	0,00991443912469773	0,00525694403894937
8733	54	41	2771	TTTTTCTTTGAGAAAGGATTGAGATACGCTCCTGCTGTGCCCCCATCTTTCCTCCAAACT	A_21_P0011678	CS	NM_004077	ref|Homo sapiens citrate synthase (CS), mRNA [NM_004077]	9,24490991645112	-0,502945034339405	0,000222047106096999	0,01133397456807	0,00600962588945606
8737	54	45	336	GGCATCAAGTTTATTTGAATTCGAGATATAAACTGAACGTCTGCCAGAGAAGAATTGATT	A_22_P00015471	ENST00000511592	ENST00000511592	Unknown	6,43839878523173	0,717295501773832	0,00248461430979459	0,0265528490942166	0,0140791465868444
8744	54	52	142	TGCTGCCAAGCACAAGATATATTCTGGAAAAGAAGAGGAGGAGGAAGAAGAATGACTGTA	A_21_P0004387	LOC102467080	NR_104659	ref|Homo sapiens uncharacterized LOC102467080 (LOC102467080), transcript variant 2, long non-coding RNA [NR_104659]	5,04486967523144	0,273970042265022	0,00536358874144981	0,038967529159658	0,0206617961492295
8766	54	74	5563	TTTGGCCCTGCAAGCAAACCCACATATCTGCTCTGTATGTAATAAATGTCTTAACGTCGT	A_33_P3279841	MAPK8IP3	NM_015133	ref|Homo sapiens mitogen-activated protein kinase 8 interacting protein 3 (MAPK8IP3), transcript variant 1, mRNA [NM_015133]	7,83572551819305	1,0078575569995	0,00223344771197882	0,0252943186207723	0,0134118345798819
8770	54	78	2513	CATTTAATGGACAGTGATTCTAACAGTATAAAGTTCACAATATTCTATGTCCCTAGCCTG	A_24_P77676	HSPA9	NM_004134	ref|Homo sapiens heat shock 70kDa protein 9 (mortalin) (HSPA9), mRNA [NM_004134]	7,58785596388276	-0,633868634529283	0,000878796612232328	0,0170993459316387	0,00906660513365164
8800	54	108	560	TGGAAGTGCAAGAAGGAGGATGAGTCAAAAGGTGGCTACTCCAAAGACGTCCTCCTACGG	A_23_P140698	DNAJC17	NM_018163	ref|Homo sapiens DnaJ (Hsp40) homolog, subfamily C, member 17 (DNAJC17), mRNA [NM_018163]	5,99069352167845	-0,318382125674898	0,00136611045551546	0,0202479528600088	0,0107360944728779
8830	54	138	743	CCAATTTCGGGGCAACCATGTGGAGATGATCAAAATGCTTCACCTTCAAAACTCTCAAAG	A_24_P204214	NCOR1	NM_006311	ref|Homo sapiens nuclear receptor corepressor 1 (NCOR1), transcript variant 1, mRNA [NM_006311]	7,88949075103231	1,10179419481182	8,28427322510301e-05	0,00883330937217846	0,00468369541274327
8860	55	4	424	GCTTGAAGGGAAGAATGGTTTGAGCACCGAGGACAAGAATTAATTCCCCAGGCCTGGGTT	A_22_P00003909	lnc-CERK-1	lnc-CERK-1:1	gb|602426408F1 NIH_MGC_14 Homo sapiens cDNA clone IMAGE:4564465 5', mRNA sequence [BG327427]	6,8695704895132	0,808191621579564	0,0032728118403379	0,0304844899504153	0,0161638248729611
8879	55	23	444	TGATGTCTGGAGGCTGATTTTCCTGTTCTCTGTTCTCCACTGGAAAGGTTGTTTACGACA	A_23_P10463	NDUFS5	NM_004552	ref|Homo sapiens NADH dehydrogenase (ubiquinone) Fe-S protein 5, 15kDa (NADH-coenzyme Q reductase) (NDUFS5), transcript variant 1, mRNA [NM_004552]	12,6676158717745	-0,633252756669181	0,000958299413113432	0,017635303582101	0,00935078655231693
8918	55	62	738	CCCATCACAAGCCCGGGGAGGGATCCCGCCTTTGAAAATAAAGCTGTTATGGGTGTCATT	A_23_P38864	RABAC1	NM_006423	ref|Homo sapiens Rab acceptor 1 (prenylated) (RABAC1), mRNA [NM_006423]	12,0103596620407	-0,398025392267263	0,00798358057634589	0,0488512975686334	0,0259024776206086
8927	55	71	1679	CCCATTTTTGCTAAACTCAATTTCTGGTTTTGGTATATATCCATTCCAGCTTAATGCCTC	A_23_P145074	PNRC1	NM_006813	ref|Homo sapiens proline-rich nuclear receptor coactivator 1 (PNRC1), mRNA [NM_006813]	8,58571976502177	-0,723957620264662	0,00771867878892942	0,0478701865662781	0,0253822620470891
8950	55	94	1585	AGGTCCCTACACTTGGCCTGTTTTTCCAACCTATTTAATAGACATTAAAGCTAAACACAC	A_33_P3350074	SLC25A19	NM_001126121	ref|Homo sapiens solute carrier family 25 (mitochondrial thiamine pyrophosphate carrier), member 19 (SLC25A19), transcript variant 1, mRNA [NM_001126121]	8,50587130426396	-0,637684084125471	0,000933081208549618	0,0175473047104074	0,00930412681310573
8994	55	138	3100	GTTTCCTCTGCATTGGGTTTGAAGTAGTTTAGTTATGTCTTTTTCTCTGTATGTAAGTAG	A_24_P309415	TMEM123	NM_052932	ref|Homo sapiens transmembrane protein 123 (TMEM123), mRNA [NM_052932]	8,43902255982078	-0,857987029218425	0,000942903182612591	0,0175692216203652	0,00931574784054919
8996	55	140	4608	CCCAGCTAGCTCTTGCCTCACTGCGGCCTCCCCAGTCCAAAGCTCCTGCCTTTCGGCCAC	A_33_P3248900	LINC01002	NR_028324	ref|Homo sapiens long intergenic non-protein coding RNA 1002 (LINC01002), long non-coding RNA [NR_028324]	8,92857896575878	0,922347798203537	0,00117297718646464	0,0190167194029387	0,0100832561931434
9002	55	146	2123	TTTGGCCTTAACACCCAGGAACTTTTCTATTACAATCGCTTAGGAAGTAAAGCCTTGTCT	A_23_P4679	ERF	NM_006494	ref|Homo sapiens Ets2 repressor factor (ERF), transcript variant 1, mRNA [NM_006494]	5,84361826311611	-0,620858785165635	7,13466922241299e-05	0,00837374055355723	0,0044400177289982
9030	56	10	1302	CTCGTGTGGTCTCCAGCAAGGGATTCGGGCGAAGACAAACGGATGCACCCGTCTTTAGAA	A_23_P399001	CXXC5	NM_016463	ref|Homo sapiens CXXC finger protein 5 (CXXC5), mRNA [NM_016463]	8,1133327906061	0,588521946780522	0,000913700636943284	0,0173968284827026	0,0092243396362128
9041	56	21	480	AGCTCGAAAGCCACTCTGTAATTTAGTTCTTACTGTCACCACAGCCCTACACATTAGCAT	A_32_P226768	FOXP4-AS1	NR_126415	ref|Homo sapiens FOXP4 antisense RNA 1 (FOXP4-AS1), transcript variant 1, long non-coding RNA [NR_126415]	6,14658707770847	-0,35874114924396	0,00533515290709034	0,0388647843385898	0,0206073176489478
9051	56	31	792	CTGGTTGTAGACAGAGAATCCTCTCATGATGAATGTCAGGATGCTCTAAACATTCTCCCA	A_33_P3215906	NBPF9	NM_001037675	ref|Homo sapiens neuroblastoma breakpoint family, member 9 (NBPF9), transcript variant 2, mRNA [NM_001037675]	6,07659048626017	0,741959251411823	0,000392760630255017	0,0135348779584253	0,00717661333198415
9054	56	34	4552	ACTTCAGTTGTAAAACCAGCCAAAAGTTTCTGGATGAAGGTCAAGTTTGACCTTTTAGGA	A_23_P151870	GLCE	NM_015554	ref|Homo sapiens glucuronic acid epimerase (GLCE), mRNA [NM_015554]	5,6376689504068	-0,356524621107723	0,0037362839598445	0,0325067238159	0,0172360761754114
9068	56	48	1996	TTTTTCATTTTCCCGATGTGTTATTTTGCTGTTGCTGCTCTGCCAAGGCTTGCTGAAGGC	A_33_P3209386	TXNDC17	NM_032731	ref|Homo sapiens thioredoxin domain containing 17 (TXNDC17), mRNA [NM_032731]	6,1900811210199	-0,523126039211972	0,00311156532039657	0,0296680751823201	0,0157309363661612
9074	56	54	445	ATGGTTGCTGAGCTGCCCCATGCCTTCTGAAACAGCTTGTTGGTTGCCCCTCTGATCCTG	A_32_P93328	NDUFB2-AS1	NR_024454	ref|Homo sapiens NDUFB2 antisense RNA 1 (NDUFB2-AS1), long non-coding RNA [NR_024454]	6,21417536207391	0,480412903271827	0,00178698708060762	0,0228087258879373	0,0120938959919508
9092	56	72	3030	CTTGTCATTGGAAACACTGCCTTTGTCTTACTGGCAAGTTCTGGAGCTCTTGTGTCATTG	A_23_P32938	DDX10	NM_004398	ref|Homo sapiens DEAD (Asp-Glu-Ala-Asp) box polypeptide 10 (DDX10), mRNA [NM_004398]	7,35639177065595	-0,873363983710432	0,00150987434413045	0,0210613738122274	0,0111673955653693
9098	56	78	455	GAGTTTGCCTCCGCTTCCAGAACTAAGCCACCCAGACACCATCATCTCGAAAACCCCAGC	A_22_P00002539	PLSCR3	NM_020360	ref|Homo sapiens phospholipid scramblase 3 (PLSCR3), transcript variant 1, mRNA [NM_020360]	5,64144432850879	0,327587128790794	0,00777108963982596	0,0480855514447641	0,0254964552051605
9133	56	113	597	ACCAAAGCCCATGTAAGGAGCTGAGTTCTTAAAGACTGAAGACAGGCTATTCTCTGGAGA	A_23_P116694	RPS26	NM_001029	ref|Homo sapiens ribosomal protein S26 (RPS26), mRNA [NM_001029]	14,8961719101559	-0,498863799574988	0,00547125144947224	0,0393189640102331	0,0208481378393214
9154	56	134	808	TCCTCACTGAGAAAATCACTCCTCTGGAGATTGAGGTGCTGGAAGAAACAGTCCAAACAA	A_23_P9362	PSMB7	NM_002799	ref|Homo sapiens proteasome (prosome, macropain) subunit, beta type, 7 (PSMB7), mRNA [NM_002799]	11,2295195695929	-0,536228038010185	0,00148593719206977	0,0209611581075886	0,0111142580812934
9174	56	154	1147	TACGTTCGTCGCCGGCCGGCCCACGCCTCGCCGCTATCCCCCCGCCGGCGCCGCGTCTCC	A_33_P3546363	TUSC8	BQ950045	gb|AGENCOURT_8883169 Lupski_sciatic_nerve Homo sapiens cDNA clone IMAGE:6199956 5', mRNA sequence [BQ950045]	9,98634068164627	0,857847989645855	0,00156070382242833	0,0213422650118153	0,0113163328172597
9175	56	155	987	AGAAAGACTTGGAGATGGACCCCACCGACTGCACACCACCCAAGTACATCCTGCTAGGGA	A_22_P00018253	CLUHP3	NR_024034	ref|Homo sapiens clustered mitochondria (cluA/CLU1) homolog pseudogene 3 (CLUHP3), long non-coding RNA [NR_024034]	5,97603049415909	0,762439931375251	6,65849034522518e-05	0,00821204137613022	0,00435427979504282
9176	56	156	152	CTGCTTTCACAGAATTATTCCCGGGGTTATGTGTCAGCGTGGTGACTTCACAAGTCATAA	A_24_P161403	ENST00000469748	ENST00000469748	tc|1M9E_A Chain A, X-Ray Crystal Structure Of Cyclophilin AHIV-1 Ca N- Terminal Domain (1-146) M-Type H87a Complex. {Homo sapiens} (exp=-1; wgp=0; cg=0), complete [THC2552249]	10,6599049739413	-0,518803609065753	0,0033233585767526	0,0307267054809532	0,0162922550820115
9178	56	158	1802	AGGGAATACATGATAAAGTAACTGGTTTGATTTCTCGTTCATTGTACACTGCCTCTGAAC	A_23_P13852	STRAP	NM_007178	ref|Homo sapiens serine/threonine kinase receptor associated protein (STRAP), mRNA [NM_007178]	10,4824311006384	-0,73819814573242	0,001703945638323	0,0223278467016879	0,0118389188883735
9182	56	162	2622	TCTATGAATGCAGCGCCTACTCTGGTCACAACACCAAAGAGTCCCTGCTCCATCTGGCCA	A_33_P3314151	CRACR2A	NM_001144958	ref|Homo sapiens calcium release activated channel regulator 2A (CRACR2A), transcript variant 1, mRNA [NM_001144958]	6,05804341652712	0,641656472160061	0,00144143201787442	0,0206724782520027	0,010961191041706
9188	57	4	44	TTAGAATTCTGTAACAGAAAAGCTCCCCACCCCCTACTGTGACCCAAGCAGTTACTTAAA	A_21_P0002619	lnc-AC007405.7.1-2	lnc-AC007405.7.1-2:1	linc|LNCipedia lincRNA (lnc-AC007405.7.1-2), lincRNA [lnc-AC007405.7.1-2:1]	7,83832116001983	0,863906118788705	0,00226867806290296	0,0254226902495007	0,0134799012107751
9198	57	14	397	CCCATATGGCTTCGAGGTTGGAAAGGGAATGAATTGCAACGTTGTATCCGAAAGAGGAAA	A_23_P99138	MRPL51	NM_016497	ref|Homo sapiens mitochondrial ribosomal protein L51 (MRPL51), mRNA [NM_016497]	11,1171130696104	-0,764937247803667	0,000328185392552859	0,0125681138359327	0,00666400492046573
9201	57	17	325	GGCAAAATGAAAGGTTCTGCCATTATAGGACCAGTAGCAAAGGAGTATGCAGACTTGTGG	A_21_P0012200	ENST00000320371	ENST00000320371	ens|ribosomal protein L23 pseudogene 2 [Source:HGNC Symbol;Acc:HGNC:10324] [ENST00000320371]	13,5324015449264	-0,327342530913974	0,00312609107601027	0,0297110689274871	0,0157537329872837
9247	57	63	4532	GGTAGAATGTTCAGGTTTCACCATGGATTTTCTACTTATTTCGTTTTTGGAATCACCTTA	A_23_P58967	ZC3H11A	NM_014827	ref|Homo sapiens zinc finger CCCH-type containing 11A (ZC3H11A), mRNA [NM_014827]	8,09130383992372	-0,587325890525645	0,00355320974571578	0,0316933098915294	0,0168047788093036
9250	57	66	550	TAGGGATTATTACTCACTGCAACTTAGCCTAGCATTAAGTTGCTTGACTAATACAAGTTT	A_32_P217655	LOC645166	NR_027355	ref|Homo sapiens lymphocyte-specific protein 1 pseudogene (LOC645166), transcript variant 2, non-coding RNA [NR_027355]	7,67922305889523	-0,663900486819506	0,00136773522071222	0,0202479528600088	0,0107360944728779
9275	57	91	209	TAAGAACAGCTAAAAGAGCACACCCCAGCCACCAATTAAGAAAGCGTTCAAGCTCAACAC	A_21_P0003290	lnc-MINA-3	lnc-MINA-3:2	linc|LNCipedia lincRNA (lnc-MINA-3), lincRNA [lnc-MINA-3:2]	14,3401556560067	1,21431186802183	0,000769532264676364	0,0163988578319092	0,00869518455262708
9282	57	98	227	AATAGTGGCCCTTTTGCCTCTCTGCAACACAGGAAAAATTCTGTTAGCCTGCATCAGAAG	A_21_P0004883	lnc-UBR2-1	lnc-UBR2-1:1	linc|LNCipedia lincRNA (lnc-UBR2-1), lincRNA [lnc-UBR2-1:1]	6,57682851301779	0,838048306518628	0,000456755390741623	0,0140396218823116	0,00744424426183273
9285	57	101	485	AGCTCTCTATGGACCAGTAATCTGATAAATAACCGAGCTCTTCTTTGGGGATCAATATTT	A_23_P81690	COX7A2	NM_001865	ref|Homo sapiens cytochrome c oxidase subunit VIIa polypeptide 2 (liver) (COX7A2), transcript variant 1, mRNA [NM_001865]	12,9364445526474	-0,682087096773175	0,00364452615043051	0,0321301267863406	0,0170363927152854
9286	57	102	477	ATAGCTCTGCAGAGAGAGAGATCAGATCTTGCAAGTGCAGAGAACAAGACACCTGGATTT	A_22_P00018488	lnc-SNX24-1	lnc-SNX24-1:1	gb|DA967691 STOMA2 Homo sapiens cDNA clone STOMA2006371 5', mRNA sequence [DA967691]	5,58570976381221	0,807018346419451	0,002314054871786	0,0256638281293792	0,0136077600159227
9290	57	106	30	GCTGAATCCCGTTCGTGGACCGCCGTTGCCTCTTCGCGGGATCGTTGGCCACAATAGCAG	A_22_P00008997	ENST00000430429	ENST00000430429	gb|AGENCOURT_13902527 NIH_MGC_147 Homo sapiens cDNA clone IMAGE:30346311 5', mRNA sequence [CB990033]	5,90007652638992	0,473937556354091	0,00774788223636737	0,0480056782393077	0,0254541039469587
9302	57	118	401	CTCACTGCCAAGAAGGAGGTCAGCAAGGCCCCTGAAGACAAGAAGAAGAGACTGGAAGAT	A_33_P3218760	UPF2	NM_080599	ref|Homo sapiens UPF2 regulator of nonsense transcripts homolog (yeast) (UPF2), transcript variant 1, mRNA [NM_080599]	9,62382238425372	1,35102159733827	2,0561480800418e-05	0,0069162886139798	0,00366723137270995
9310	57	126	2746	TTTTTAGTGGCATGCAGGCTATACCTCAGTATTTGTGGACATGCACCCAGGAATATGTAC	A_23_P69383	PARP9	NM_031458	ref|Homo sapiens poly (ADP-ribose) polymerase family, member 9 (PARP9), transcript variant 1, mRNA [NM_031458]	5,72411934898783	-0,342947236113547	0,00428795534540392	0,0347699958309256	0,0184361334028819
9313	57	129	405	ATTGTGCAGATGCTCTTCTGAAGGCAGGAGCAGATGTGAATAAAACTGACCATAGCCAGA	A_33_P3381816	INVS	NM_183245	ref|Homo sapiens inversin (INVS), transcript variant 2, mRNA [NM_183245]	5,8851649485624	0,689409895492761	0,000932206906800014	0,0175409728691297	0,00930076947389147
9318	57	134	276	TGCTGTTTCACTATGCTGCAAATATTCCCAGCCTTTTCCCCTTGATGCCCAAAATAAATT	A_21_P0006079	LINC01506	NR_109769	ref|Homo sapiens long intergenic non-protein coding RNA 1506 (LINC01506), long non-coding RNA [NR_109769]	6,62687604730213	0,965714573732493	0,000400979722891575	0,0135348779584253	0,00717661333198415
9327	57	143	2131	GACGCCAGTTGGTGGTCTTGAGTTTTCTCTTTCTTGCAAGATGAAATTTTATTTTCCACA	A_23_P121182	HACL1	NM_012260	ref|Homo sapiens 2-hydroxyacyl-CoA lyase 1 (HACL1), transcript variant 1, mRNA [NM_012260]	7,35802046433661	-0,609749731776581	0,00620185853591101	0,0423423813161131	0,0224512477463468
9343	57	159	575	TCTGGAACTCGAGAAAGAATTCCACTTTAACCGCTACCTCACTCGCCGCAGGCGCATAGA	A_23_P162355	HOXC5	NM_018953	ref|Homo sapiens homeobox C5 (HOXC5), transcript variant 1, mRNA [NM_018953]	5,12967382440911	0,276429948478499	0,00282832574815518	0,0283336237368153	0,0150233686980883
9344	57	160	819	ACCCCTTCCCTAGAAATTTCTGCATAAACCGCCCCTTAATCTGTATGCAATTAAAAGTGT	A_33_P3302210	LOC100129129	XR_113108	ref|PREDICTED: Homo sapiens uncharacterized LOC100129129 (LOC100129129), misc_RNA [XR_113108]	6,30315050537516	0,749828687262132	0,00168225907608087	0,0221593658192841	0,0117495850834765
9350	58	2	1061	GAGGATGCTGGAAACAACGTGGAGGTAGATGAGTCTTTGTTCCAAGAAATGGATGACTTG	A_23_P167828	RWDD1	NM_016104	ref|Homo sapiens RWD domain containing 1 (RWDD1), transcript variant 2, mRNA [NM_016104]	8,59739495154913	-0,767027343582194	0,00216709046115602	0,0249322382110715	0,013219848283183
9359	58	11	1962	AAGGAGAATGTAGCAACCACTGATACACTGGAAAGCACAACAGTTGGCAGTTCTGTCTAG	A_33_P3449417	KARS	NM_001130089	ref|Homo sapiens lysyl-tRNA synthetase (KARS), transcript variant 1, mRNA [NM_001130089]	9,30534963530612	-0,644871351515238	0,00104657840472996	0,0183120185293794	0,00970960186838472
9385	58	37	1179	AGAGGATTTCTTTAGTGTCATTGCCGATTTTGGCTATAACAGTGTCTTTCTAGCCATAAT	A_23_P9061	EIF3H	NM_003756	ref|Homo sapiens eukaryotic translation initiation factor 3, subunit H (EIF3H), mRNA [NM_003756]	12,2128796813975	-0,748077135182763	0,000581749229877859	0,0148885401407265	0,00789436713030771
9401	58	53	2913	GGGACACCCTCTGCCCCCAGCCGCAGCCTGTCAGAGCTCTGCCTGGCTGTTCCAGCCCCA	A_33_P3272539	PLEKHG5	NM_001265594	ref|Homo sapiens pleckstrin homology domain containing, family G (with RhoGef domain) member 5 (PLEKHG5), transcript variant 8, mRNA [NM_001265594]	7,80116782218397	0,811172174096933	0,000412395986377049	0,0135894769056546	0,00720556339225081
9406	58	58	379	AGTGGAGAAGTTGAAAACAATTCAGACAACTCGGGAAGGTACCAAGGATTGGAGCACAGA	A_23_P84705	TNFRSF13B	NM_012452	ref|Homo sapiens tumor necrosis factor receptor superfamily, member 13B (TNFRSF13B), mRNA [NM_012452]	5,08135813398433	0,222130797798624	0,00766839651513814	0,0477345111327218	0,0253103227116718
9413	58	65	4631	AAGAGTCTGACCCTGTTTCCTTGGAGAGGGAGGACAAAGTCCCTGGCCCTCTAGAGATCC	A_33_P3358233	NES	NM_006617	ref|Homo sapiens nestin (NES), mRNA [NM_006617]	6,06594500573722	0,448322633573126	0,0033340192673358	0,0307820727664875	0,0163216125391486
9419	58	71	477	AGGGGCGCCCTCTGCCTTCCATACCCCACGCTTATAAAACATAACTAAGCCAAGAGTGGA	A_33_P3258801	SLURP1	NM_020427	ref|Homo sapiens secreted LY6/PLAUR domain containing 1 (SLURP1), mRNA [NM_020427]	5,77064949474554	0,36334316049484	0,00624987029725905	0,0425455389232148	0,0225589682293905
9426	58	78	3028	ATTGGAAAGCAGACATTGAAAGTTTTCTTTTCTATCTTTGTTATGAATGTGCTATGGCCC	A_23_P408996	MBOAT1	NM_001080480	ref|Homo sapiens membrane bound O-acyltransferase domain containing 1 (MBOAT1), transcript variant 1, mRNA [NM_001080480]	6,30461172137426	-0,594724303524681	0,00567014117767699	0,0402273029670025	0,0213297674105031
9437	58	89	4025	TTGGGGCATGACCCAGCCTATGGTTTGCCATACTCCCTCTTTTTCTCCGTTTTTTCATTA	A_23_P113184	FTO	NM_001080432	ref|Homo sapiens fat mass and obesity associated (FTO), mRNA [NM_001080432]	7,10504133653165	-0,847779000054366	0,000582220473055866	0,0148885401407265	0,00789436713030771
9441	58	93	1526	CCAGATTCTACTTAATGGGGTTTATATGGACTTTCTTCTCATAAATGGCCTGCCGTCTCC	A_23_P141636	EIF4A3	NM_014740	ref|Homo sapiens eukaryotic translation initiation factor 4A3 (EIF4A3), mRNA [NM_014740]	10,0400037235247	-0,688470931421245	0,000276718550989018	0,0121805688551812	0,00645851651605248
9444	58	96	1212	TTTGTGATGTCACTTGACCCCATTTATGTGTAGGAGCACTACACCATTGGTTTCCAATAC	A_23_P42498	SNX3	NM_003795	ref|Homo sapiens sorting nexin 3 (SNX3), transcript variant 1, mRNA [NM_003795]	9,68036134781708	-0,726258109766432	0,00126450241886438	0,0197388139368938	0,0104661331777201
9446	58	98	535	GTAGAGGAAAAAACCAAATGACCGCACTGTGATGTGAATGGCACCGAAGTCAGATGAGTA	A_23_P8185	DYNLT1	NM_006519	ref|Homo sapiens dynein, light chain, Tctex-type 1 (DYNLT1), transcript variant 1, mRNA [NM_006519]	9,91927794327033	-0,719033024673003	0,00269174902040563	0,0276010015832165	0,0146349096420869
9453	58	105	389	TTCTCCTATTCCAGTCCACCGGGGCCTCTCCTCCAGGCAGGAAACATGATCTCCTTTTGA	A_33_P3877739	SMCR2	AI821758	gb|ag52h12.x5 Gessler Wilms tumor Homo sapiens cDNA clone IMAGE:1126631 3', mRNA sequence [AI821758]	7,04852095328473	0,92844129099376	6,54885993635778e-05	0,00821204137613022	0,00435427979504282
9460	58	112	233	AGAATGCCCCCCAAGAACTTAGAAGAGATGGACATTTGCATTATTCTCTGTAATGACTGC	A_21_P0007654	lnc-TMEM132B-2	lnc-TMEM132B-2:3	linc|LNCipedia lincRNA (lnc-TMEM132B-2), lincRNA [lnc-TMEM132B-2:3]	5,75700470702592	0,525514932991231	0,000325991541440724	0,0125295844928508	0,00664357546420587
9464	58	116	3103	AAATTGTGAAACTCCCTGTTGTGTTCTGTACCAGTGCATGAAACCCCTGTCACATATCCC	A_33_P3257714	RPS23	NM_001025	ref|Homo sapiens ribosomal protein S23 (RPS23), mRNA [NM_001025]	8,11827104909434	-0,838643675084737	0,000387650068498245	0,0134412820775353	0,00712698588438715
9483	58	135	3887	TCATCTAATTGTTTTTGTCTAGGTCGAGAATGAATGTTAGCTGATGAAATAAACCCTGAC	A_24_P8220	HS6ST1	NM_004807	ref|Homo sapiens heparan sulfate 6-O-sulfotransferase 1 (HS6ST1), mRNA [NM_004807]	7,14264559938033	-0,579913871578927	0,00328016206239411	0,030526277173929	0,0161859817587709
9493	58	145	1602	TCACCTGTTGTTACAGTGCCTTCTCCCAGGGGCTGGGTGAGGGCACATTCAGGACTAGAA	A_33_P3302305	BCKDHA	NM_000709	ref|Homo sapiens branched chain keto acid dehydrogenase E1, alpha polypeptide (BCKDHA), transcript variant 1, mRNA [NM_000709]	8,22589203107409	-0,60965274352891	0,00101938470525117	0,0181058705296326	0,00960029578613637
9498	58	150	526	TAGAGCTGGAGCGCGAGTTCGCTTCTAATATGTACCTGTCCCGCCTACGTCGCATCGAGA	A_32_P470728	GSX1	NM_145657	ref|Homo sapiens GS homeobox 1 (GSX1), mRNA [NM_145657]	5,96246500874458	0,870704056700596	5,27872664337871e-05	0,00806552765004547	0,00427659365977302
9503	58	155	2458	AAGGAAGGCCATCAGGAGGATTCGTGATTAGTGGAGTACTATCTCCAGACACAATATCGT	A_23_P167194	CENPC	NM_001812	ref|Homo sapiens centromere protein C (CENPC), mRNA [NM_001812]	7,42098230825751	0,729129049231744	0,000759037944446614	0,0163598990104652	0,00867452737357959
9533	59	21	2416	TCATTACCTTCCCTCCCTGGGCCTCCATTCTTCTGGGAAACACAAAGCAATAATAAAAGG	A_24_P131580	ALPPL2	NM_031313	ref|Homo sapiens alkaline phosphatase, placental-like 2 (ALPPL2), mRNA [NM_031313]	7,91994430271949	0,647330606398039	0,00613928665950006	0,0421001776221454	0,0223228238134141
9542	59	30	536	TTTGCTTCTCGTTGCGGGTTGTGTTTCCTGCTTCGTGGGCCTGGCCGTTTGCGTTTGGAT	A_33_P3226710	C7orf13	NR_026865	ref|Homo sapiens chromosome 7 open reading frame 13 (C7orf13), long non-coding RNA [NR_026865]	5,47493047434227	0,36070012748066	0,00584937532687087	0,0409030043217194	0,0216880452882642
9550	59	38	401	ATTCCAACCTCAACCAAATGAGGGATGGCTGGGGATGCAACCACAAAGATACTGTATCTT	A_22_P00011269	lnc-OR51B6-1	lnc-OR51B6-1:1	linc|LNCipedia lincRNA (lnc-OR51B6-1), lincRNA [lnc-OR51B6-1:1]	6,06873993803405	0,70439137865757	0,000421881215131697	0,0136288517696208	0,0072264411699857
9552	59	40	1675	GTGAGACGGGTACTTTGGTGGACATGAAGGAACTGGGCATATGGGAGCCATTGGCTGTGA	A_23_P160631	CCT3	NM_005998	ref|Homo sapiens chaperonin containing TCP1, subunit 3 (gamma) (CCT3), transcript variant 1, mRNA [NM_005998]	10,7436806408952	-0,664805108314166	0,000459123346463971	0,0140396218823116	0,00744424426183273
9601	59	89	542	TTTTTTGTTGGATATGGAGTTACTCTTTCCATGGCTTACAGGTTGCTGAAAAGTAAATTG	A_23_P36658	MGST1	NM_145791	ref|Homo sapiens microsomal glutathione S-transferase 1 (MGST1), transcript variant 3, mRNA [NM_145791]	8,97359010662699	-0,895941653780445	0,00153279337892721	0,0211661651223968	0,0112229591778339
9615	59	103	638	TTCTTAATGACTGGGTAGCTGTGATGCTCTTGGAACCGTGGGTGCCCGTAGCTTTCCCCA	A_21_P0009788	lnc-ZNF793-1	lnc-ZNF793-1:2	linc|LNCipedia lincRNA (lnc-ZNF793-1), lincRNA [lnc-ZNF793-1:2]	6,90780863183902	0,883802595029555	0,000460975626883163	0,0140567408915363	0,00745332129305606
9617	59	105	8258	ACATTTGGAATTGCACTTTAATTGATTAATCCTCAATTCATGTGGCCTTACGGGATGGTG	A_23_P212339	FYCO1	NM_024513	ref|Homo sapiens FYVE and coiled-coil domain containing 1 (FYCO1), mRNA [NM_024513]	6,26526049033021	-0,647451280240724	0,00528857507480366	0,0386853314233959	0,0205121661309512
9619	59	107	5918	GGAGATTTCTTGCTCTGAAATGTTAAGCTCTAACTGATCCATTTCTGTGTCCTTTAGCCT	A_24_P916141	DCAF7	NM_005828	ref|Homo sapiens DDB1 and CUL4 associated factor 7 (DCAF7), transcript variant 1, mRNA [NM_005828]	6,77828497132128	-0,704824049401156	0,00208656822561866	0,0244888637657248	0,0129847573599172
9632	59	120	855	AAGAAGATCGATGTCTACCTCCCTCTGCACTCGAGCCAGGACAGACTGCTGCCAATGACC	A_33_P3397755	MAPKAP1	NM_001006618	ref|Homo sapiens mitogen-activated protein kinase associated protein 1 (MAPKAP1), transcript variant 6, mRNA [NM_001006618]	6,08300435152609	0,345096437468725	0,00671772976388077	0,0442531974027664	0,0234644218765139
9635	59	123	6856	CTTAACTTGCCTCCTGGGAAATAATGATCTAGCATTTACTTGGAACAATGATTAATCATG	A_22_P00020023	PDP2	NM_020786	ref|Homo sapiens pyruvate dehyrogenase phosphatase catalytic subunit 2 (PDP2), mRNA [NM_020786]	6,43738220781577	-0,549336128610586	0,00110362001327967	0,0186825423235852	0,00990606511020208
9648	59	136	323	AATGAGCCCATGAGCACAAGTCAGAAAAAGGAAAATGTACTTTCATCAGAAGCAGTAAAG	A_19_P00321202	CRYBG3	NM_153605	ref|Homo sapiens beta-gamma crystallin domain containing 3 (CRYBG3), mRNA [NM_153605]	6,50398379746978	1,09591396009887	0,000278380159024869	0,0121805688551812	0,00645851651605248
9655	59	143	244	TCAGAATTACAAGGTGAGATCAGCCGCCCGGCCAAGCTATCTTCTCGCTAGCAGGTGAGG	A_19_P00320611	LOC101927151	XR_424964	ref|PREDICTED: Homo sapiens uncharacterized LOC101927151 (LOC101927151), transcript variant X2, ncRNA [XR_424964]	5,9970266184756	0,505245737537076	0,00140987428865348	0,020426899773617	0,0108309776930933
9662	59	150	0	GGGCAGCCGGAGGACGTCCTCCGCATCATACCCCTCCCCTTCCCCAGAAGGCTTTTTTTT	A_33_P3333708	A_33_P3333708	A_33_P3333708	Unknown	8,43056532643695	1,20006826553774	0,000297033652517041	0,0123146302596265	0,00652960004302639
9674	59	162	3816	CTCCACGTCCCCGCTCTGCCACCTACTCTCTGTGGGATCTGAATAAAGAGACTTAACCTT	A_33_P3263284	LOC100130238	NR_024563	ref|Homo sapiens uncharacterized LOC100130238 (LOC100130238), long non-coding RNA [NR_024563]	8,05926929460002	1,13941890780811	0,000873833769003449	0,0170829527951136	0,00905791298271385
9681	60	5	2538	CCAGCCTGGGCGACAGAGTGAGTCTCTTGTCTCTCAAAAATTAAAATAAAATAAATAAAT	A_33_P3363515	XRCC3	ENST00000557439	ens|X-ray repair complementing defective repair in Chinese hamster cells 3 [Source:HGNC Symbol;Acc:HGNC:12830] [ENST00000557439]	12,1038368390753	1,23301654093158	0,000122072317145079	0,00977660930860192	0,00518386238289185
9695	60	19	1640	CATTAACTCCCCATCGCCAGCTGATGACTCAAGATTCCAAGGAGTTCTGCTCATTCTAAT	A_23_P163227	CKMT1A	NM_001015001	ref|Homo sapiens creatine kinase, mitochondrial 1A (CKMT1A), mRNA [NM_001015001]	9,36582196620732	-0,689211210773236	0,00229511224220413	0,0255807903410013	0,0135637307974131
9705	60	29	1255	TTTGTGTCCCACTTCATGCCTGTCATGTTCTCCCTGACTTGGAACATGGCCTGTCGGATT	A_23_P9582	TUFM	NM_003321	ref|Homo sapiens Tu translation elongation factor, mitochondrial (TUFM), mRNA [NM_003321]	9,93967474476097	-0,743522642772382	0,000682530494398453	0,0157244799168388	0,0083376084037356
9712	60	36	1194	GCAGCAGCAGCAGCTGATTCAGCAGCAGCATAAGATCAACCTCCTTCAGCAGCAGATCCA	A_33_P3325110	SOX13	NM_005686	ref|Homo sapiens SRY (sex determining region Y)-box 13 (SOX13), mRNA [NM_005686]	7,36243385191687	1,78403731103218	0,00238236403919949	0,0259885569612173	0,0137799413441184
9725	60	49	1896	ATGAGAAGATGCTCCAGCTGCAGTCCAAAGCCCAACACCCCCAAGTGTGCCACGTGTGAT	A_33_P3263603	ENST00000592994	ENST00000592994	ens|capicua transcriptional repressor pseudogene 19 [Source:HGNC Symbol;Acc:HGNC:48829] [ENST00000592994]	5,83627202734297	0,415721953454561	0,00437407964711264	0,0349596033087225	0,0185366691858554
9738	60	62	1275	ATGCTTTTACGAGTTAGAAGAGTTGGGATAATTTGCCATCTGGAGTTTCTCTGCCTTGCT	A_19_P00322977	LINC-PINT	NR_109854	ref|Homo sapiens long intergenic non-protein coding RNA, p53 induced transcript (LINC-PINT), transcript variant 7, long non-coding RNA [NR_109854]	5,83703303907423	0,847052885155134	0,0015440277142572	0,021229893072391	0,0112567497193485
9741	60	65	759	TTCTGTCACTACACCTCCCACCCTCTCCATCACCTGCTCTGCTCTTATAAGGATCCGAGT	A_21_P0013270	LINC01347	NR_029401	ref|Homo sapiens long intergenic non-protein coding RNA 1347 (LINC01347), long non-coding RNA [NR_029401]	8,22461834811334	1,83923709050782	2,43749966203212e-05	0,00703811849316671	0,00373182936449772
9753	60	77	516	GAGAGAAAACCCCCTGGGTCCCAAGCCAAAAAGAATAAAATTCTCCAGAATAGCCAACAA	A_33_P3282364	LOC102725343	XR_424311	ref|PREDICTED: Homo sapiens uncharacterized LOC102725343 (LOC102725343), ncRNA [XR_424311]	5,2721213476862	0,323486128776893	0,00490500719573455	0,0370635884164954	0,019652267540057
9754	60	78	1792	TGAACTATGAATTGTCTCTAGTAGAGATAAATTTCTGCAAACATATCTCAGTCTTCCCTC	A_23_P97853	TMEM254	NM_025125	ref|Homo sapiens transmembrane protein 254 (TMEM254), transcript variant 1, mRNA [NM_025125]	6,18577313480184	-0,406493966586442	0,00199453011022366	0,0239519795496421	0,0127000846473368
9760	60	84	3167	AGAAGTTCTTATAGAAAGGACACAAGTTTGTTTCCTGGCTTTACCTTGGGAAAATGCTAG	A_23_P23924	CAPN2	NM_001748	ref|Homo sapiens calpain 2, (m/II) large subunit (CAPN2), transcript variant 1, mRNA [NM_001748]	11,1028832466858	-0,70372621760958	0,00650391012828442	0,0434445203959429	0,023035636171444
9767	60	91	3757	CCTGAGTCATGTGACCCATTCTCTAAAGACTAGAATATTTAACTTAAATCAGTGAGAAAC	A_33_P3357620	PAGR1	NM_024516	ref|Homo sapiens PAXIP1 associated glutamate-rich protein 1 (PAGR1), mRNA [NM_024516]	6,17598902795437	-0,521766293144315	0,00742273422891769	0,0469267530364516	0,0248820242415624
9778	60	102	682	CCAAAATAAGATTTCTTCTCTGTAGCCTACTTGTCTGGTTTATCCCTTACAGAATATTAG	A_33_P3413597	NDUFB3	NM_001257102	ref|Homo sapiens NADH dehydrogenase (ubiquinone) 1 beta subcomplex, 3, 12kDa (NDUFB3), transcript variant 2, mRNA [NM_001257102]	10,5761022023123	-0,483854506582203	0,00149159524343694	0,0209741309748279	0,0111211366990592
9791	60	115	3077	TTCCCTGAGGCTACTTTATTTTGGTATGGCTGAAAAATCCTAGATTTTCTAAACAAAACC	A_24_P38815	TPP1	NM_000391	ref|Homo sapiens tripeptidyl peptidase I (TPP1), mRNA [NM_000391]	6,30565074152789	-0,691183077359937	0,006425023944701	0,0431626280868275	0,02288616810014
9802	60	126	1931	CTTATTGGACAATCTTCTGATGACTGCAGTGATGATGTATGTGGCGCTGTTGTTAATGTT	A_24_P349560	EIF4E	NM_001968	ref|Homo sapiens eukaryotic translation initiation factor 4E (EIF4E), transcript variant 1, mRNA [NM_001968]	5,93463044002646	-0,57902331576043	0,00333595100227718	0,0307820727664875	0,0163216125391486
9813	60	137	3092	AAGGGTCCGTGGACCAGGAGGATTGCCTTTAATATTTTGTAATATTCTGTTTTGTTAATA	A_23_P28869	PTPRA	NM_002836	ref|Homo sapiens protein tyrosine phosphatase, receptor type, A (PTPRA), transcript variant 1, mRNA [NM_002836]	7,60120283809113	-0,459903691981014	0,00414278118554248	0,0342117601928322	0,0181401395021584
9830	60	154	4259	CGACTATTATGTTGGCCTTGAACGGGGACTGCAGAGCCCTCAGTTTGTCTCCCTTGTTCC	A_23_P13914	DHX37	NM_032656	ref|Homo sapiens DEAH (Asp-Glu-Ala-His) box polypeptide 37 (DHX37), mRNA [NM_032656]	6,59785826302605	-0,494421288848645	0,00821986908786156	0,0496846773988045	0,0263443615310645
9836	60	160	1500	CATCAACCTAATATTTCTATGGTAAATCCTTGCAAACATGGAAACAATGCATTTGGCCCA	A_33_P6817354	FGD5-AS1	NR_046251	ref|Homo sapiens FGD5 antisense RNA 1 (FGD5-AS1), transcript variant 1, long non-coding RNA [NR_046251]	6,0986836669785	-0,595668206717691	0,00178862123523717	0,0228087258879373	0,0120938959919508
9855	61	15	2403	CCCTTTCTCTGAAAAACCTGTTCTCAGGAAGGATCTGATAAACTCATTTACTCTCAGGTG	A_33_P3303810	LAD1	NM_005558	ref|Homo sapiens ladinin 1 (LAD1), mRNA [NM_005558]	10,3153016879214	-0,633190985864083	0,00335935518025536	0,0309106150088472	0,0163897696346965
9863	61	23	2749	GCTTATTTATTTGTTTACAGTTAGACTATCTGAGTAAATGGTTCTTTGTGGACCTAGGCA	A_23_P74320	SCYL3	NM_020423	ref|Homo sapiens SCY1-like 3 (S. cerevisiae) (SCYL3), transcript variant 1, mRNA [NM_020423]	5,77418639734568	-0,278728835248947	0,00804561764175544	0,0490769138932878	0,0260221064143371
9870	61	30	1100	AAGGGGGAAAATGTGATTTGTGCCTGATCTTTCATCTGTGATTCTTATAAGAGCTTTGTC	A_23_P117082	HEBP1	NM_015987	ref|Homo sapiens heme binding protein 1 (HEBP1), mRNA [NM_015987]	8,35652705383941	-0,509415774159351	0,00044598931698825	0,0139197316883334	0,00738067475148173
9890	61	50	1700	GAAATTCTTCTGTAAGCCTGTCTGAGTGTATGTGGAAACGATTGTCAAATCTAAAATATC	A_23_P62807	SCCPDH	NM_016002	ref|Homo sapiens saccharopine dehydrogenase (putative) (SCCPDH), mRNA [NM_016002]	8,72970505931278	-0,740873310612026	0,000507039568295651	0,0146145645179775	0,00774909673238474
9906	61	66	185	AAAGCCTTGATGGTCCAGCCCTCGACTCTCCTTCAAAATTGAAGGAAGAAATGATGTGGA	A_21_P0009632	lnc-LMAN1-1	lnc-LMAN1-1:1	linc|LNCipedia lincRNA (lnc-LMAN1-1), lincRNA [lnc-LMAN1-1:1]	5,55975100787216	0,644172056257217	0,0020269898245451	0,0241815809854689	0,0128218264709763
9913	61	73	1019	TGTTTCCATTATGACACAGCAGCTCCTTTGTAAGTACCAGGTCATGTCCATCCCTTGGTA	A_23_P150365	REXO2	NM_015523	ref|Homo sapiens RNA exonuclease 2 (REXO2), mRNA [NM_015523]	9,40882870053733	-0,614424287679267	0,00241683902320286	0,0262069204549894	0,0138957244612944
9924	61	84	1354	CTTTGGAGAACTTTTCCGAACACACTTCTTTCTCAACGCAGGAAACCTCTGCAACCTCAA	A_23_P29318	SAMM50	NM_015380	ref|Homo sapiens SAMM50 sorting and assembly machinery component (SAMM50), mRNA [NM_015380]	7,80375663191603	-0,849512669277459	0,00668998690346816	0,0441685335261754	0,02341953045545
9926	61	86	2254	CTGTTTATTGTTGGCGCTTGTTGAAAACGAGCTTTCTTTCCCATGATAGTGCTTCGTTTT	A_23_P142849	RND3	NM_005168	ref|Homo sapiens Rho family GTPase 3 (RND3), transcript variant 2, mRNA [NM_005168]	7,01556937794691	-0,619807970389698	0,00621129674751655	0,0423813967301709	0,0224719349325585
9935	61	95	2554	AAGCTTATGGACATGCGCAATAGTTGATTCAGCTTCAATCAATAAGAACATAAATATGGC	A_23_P422981	FBXO36	NM_174899	ref|Homo sapiens F-box protein 36 (FBXO36), mRNA [NM_174899]	5,61949561523981	-0,40133946255481	0,00369326913546524	0,0323837985808252	0,0171708973918579
9939	61	99	3323	AAATGTCGAAGGCTCCTTCCTCTGTGTCTGCCCCAACAGCCCGGAAGAGTTTGACCCCAT	A_33_P3348091	LTBP4	NM_001042544	ref|Homo sapiens latent transforming growth factor beta binding protein 4 (LTBP4), transcript variant 1, mRNA [NM_001042544]	6,25741708699467	0,673947051745731	0,00146792745189298	0,0208332043933729	0,0110464130416751
9942	61	102	632	GCATCCCCTCAGAGGACTGAGGCATAGTCTCTCATCTGCTATTGAATAAAGACCTTCTAT	A_23_P42884	MRPS24	NM_032014	ref|Homo sapiens mitochondrial ribosomal protein S24 (MRPS24), mRNA [NM_032014]	11,9363203001924	-0,690562861408957	0,000345952538813319	0,0127959229639687	0,00678479640676006
9945	61	105	4399	GGCAGTTATATTCTGCATCAAGCCTTAGAAGAGGAAGCAAAGGCAGATTCAGGGACCAAA	A_23_P75038	DCLRE1A	NM_014881	ref|Homo sapiens DNA cross-link repair 1A (DCLRE1A), transcript variant 2, mRNA [NM_014881]	6,80893639678826	-0,451756956452673	0,00574782618103043	0,0405882789925979	0,0215211681283944
9973	61	133	5347	ACAAAGATCAGCTCAGGATGGGTCATAGGCCTAATGGTAAAAGGTAAAACTGTGAGGCAG	A_24_P136551	NPLOC4	ENST00000374747	ens|nuclear protein localization 4 homolog (S. cerevisiae) [Source:HGNC Symbol;Acc:HGNC:18261] [ENST00000374747]	5,6229740809317	0,416533756539532	0,00805288737058575	0,0491120764724247	0,0260407507076211
9975	61	135	2445	TTTTGTTTTGCGTTTTACAGCCGTGGGGGGAAGCACATAATCCCGCCCCAGGGCCCACTA	A_23_P60627	ALOX15B	NM_001141	ref|Homo sapiens arachidonate 15-lipoxygenase, type B (ALOX15B), transcript variant d, mRNA [NM_001141]	6,38690062733796	0,740499368134918	0,00219294186735559	0,0251076823012389	0,0133128741974455
9981	61	141	90	TGAACGTGACTGGAGATGCCAAGGCTTTCCTCGACTTCTGCCACTGCCCATGGTTCATGG	A_21_P0006775	ENST00000432108	ENST00000432108	Unknown	5,45942027064484	0,351507235299088	0,00495526081096181	0,0372620995022037	0,0197575242929156
9990	61	150	608	GCTGATTTCCTCAAATAGAGATACCCCTTTGAGTGATAAATTTGCAAAATGCTGTCTTCA	A_21_P0000131	CAMTA1	NM_001195563	ref|Homo sapiens calmodulin binding transcription activator 1 (CAMTA1), transcript variant 2, mRNA [NM_001195563]	8,25346786699729	-0,553513420965756	0,0023463104717988	0,0258273591783581	0,0136944692651601
9995	61	155	2395	CCTTGGAAATCCGTCTAGTTAACATTTCAAGGGCAATACCGTGTTGGTTTTGACTGGATA	A_23_P5551	NCL	NM_005381	ref|Homo sapiens nucleolin (NCL), mRNA [NM_005381]	10,8731710175211	-0,808220626417775	0,00209821081225541	0,0245161894828617	0,0129992463051824
10009	62	5	330	GCCCTTCTTGCTGGAGCTGGTGCAGCAGCTGCGGGAGAAGGAGCCGGGCCTCATGCCCCA	A_33_P3274245	ENDOV	NM_173627	ref|Homo sapiens endonuclease V (ENDOV), transcript variant 1, mRNA [NM_173627]	5,79036510675171	0,546431238227364	0,000349666671276261	0,0128478875567588	0,00681234965035445
10010	62	6	342	ATTATTGAGCCTTCTCTCCGCCAGCTTGCCCAGAAATACAACTGCGACAAGATGATCTGC	A_24_P173325	UBA52	NM_001033930	ref|Homo sapiens ubiquitin A-52 residue ribosomal protein fusion product 1 (UBA52), transcript variant 1, mRNA [NM_001033930]	13,8387270541898	-0,463376892243412	0,00236733135447717	0,0258764782023052	0,0137205136996349
10016	62	12	17	GTGGCCAGCACGTCTTGCCAAGACCCCACCACCCCACCCACCCGCATCTGTGGCCTTCTG	A_22_P00014157	ENST00000434139	ENST00000434139	ref|PREDICTED: Homo sapiens uncharacterized LOC101928895 (LOC101928895), ncRNA [XR_241053]	8,03624753454187	0,912603323790846	0,000320406713184727	0,0125135411985068	0,00663506881047529
10019	62	15	11	TAATCGCTGTTCATTCTCCGGTGCGCTGTCCCGCCATGGTCTGACCCCACTTCAATCTTA	A_22_P00000406	LOC102724508	NR_110881	ref|Homo sapiens uncharacterized LOC102724508 (LOC102724508), transcript variant 2, long non-coding RNA [NR_110881]	5,69148673704954	0,349942628278095	0,00823135367060733	0,0497356680675141	0,0263713983698149
10020	62	16	840	TCCCCGTCCACGTTACCGCATTCAGAGCTTGGGTCACCTGGACACTGAACTCAGGTGAAT	A_32_P219148	lnc-LONRF1-2	lnc-LONRF1-2:1	gb|Homo sapiens cDNA clone IMAGE:5199989. [BC030211]	5,58059940049639	0,442997910994377	0,00555411882198485	0,0396976536525129	0,0210489308678081
10046	62	42	4711	CTGGATTGGATGTTAAGTAAATGCTTGTTCAGTGCCGGTACATTTACTTAAATCTGTTTT	A_33_P3294578	PRKCI	NM_002740	ref|Homo sapiens protein kinase C, iota (PRKCI), mRNA [NM_002740]	8,21530123832603	-0,821926857852351	0,00262192889099554	0,0273460102859493	0,0144997053240924
10047	62	43	1093	CACCCAAGTCTCATCTTGAATTTTAATCCTCATAATTCCCAGGTGTTGTGGTAGGTAATT	A_23_P148821	DPH5	NM_001077394	ref|Homo sapiens diphthamide biosynthesis 5 (DPH5), transcript variant 1, mRNA [NM_001077394]	6,50149460814032	-0,641706850094302	0,0034150418616143	0,0311593920192258	0,0165216789444708
10068	62	64	4581	AGCTGAATCTGTCTCCCAAATTGCAATTCCTAAGACCTCAATAAAAACACCTTGTCTTGC	A_22_P00001744	CENPN	NM_001100624	ref|Homo sapiens centromere protein N (CENPN), transcript variant 2, mRNA [NM_001100624]	6,29283631456109	-0,594994544876972	0,0039479848513261	0,0333976794734426	0,0177084885805891
10077	62	73	1985	TTGGGGAAAGGAACGAACCCTGGCTGGAGGGGATAGGAGGGCTTTTAATTTATTTCTTTT	A_23_P258093	AGPAT1	NM_006411	ref|Homo sapiens 1-acylglycerol-3-phosphate O-acyltransferase 1 (AGPAT1), transcript variant 1, mRNA [NM_006411]	8,24331906232169	-0,537756517942283	0,00307048360132144	0,0294664745506077	0,0156240414399028
10087	62	83	0	CCTCGCGGAGCGATCGATGGCTTGGGCTCGTCGCACACGCCTGCCCAGCCTCTGCGCTCG	A_33_P3362548	A_33_P3362548	A_33_P3362548	Unknown	5,80458347782336	0,712574096723936	0,00119943176800005	0,0192021656948788	0,0101815855859309
10089	62	85	445	ATTGGCCAAGTTATCATGTCCATCCGCACCAAGCTGCAGAACAAGGAGCATGTGATTGAG	A_24_P754803	ENST00000436473	ENST00000436473	ens|ribosomal protein L10 [Source:HGNC Symbol;Acc:HGNC:10298] [ENST00000436473]	14,5733716668055	-0,49105489953525	0,00485152540157614	0,0369245558205333	0,0195785481326987
10097	62	93	1162	AACCCCATCTCTATTAAAAATACAAAAAATTAGCCTGGTGTGGTGGCAGGCGCACGAAAT	A_23_P144531	ALPK1	AK026323	gb|Homo sapiens cDNA: FLJ22670 fis, clone HSI08684. [AK026323]	10,1853017167141	1,1675307777645	6,74520990806331e-05	0,00821204137613022	0,00435427979504282
10123	62	119	437	AGCCCATCCGTCTTCCCCTTGACCCGCTGCTGCAAAAACATTCCCTCCAATGCCACCTCC	A_22_P00001057	ENST00000479229	ENST00000479229	Unknown	6,40234183031785	0,678687283390728	0,000550430090315319	0,0146846300424579	0,007786247653039
10124	62	120	951	AGGTGTTGTGGAATGTTCCTTCGTTAAGTCACAGGAAACGGAATGTACCTACTTCTCCAC	A_23_P31372	MDH2	NM_005918	ref|Homo sapiens malate dehydrogenase 2, NAD (mitochondrial) (MDH2), transcript variant 1, mRNA [NM_005918]	9,94969388714214	-0,890370150066477	0,000594593922241609	0,0150274287334618	0,00796801018267558
10125	62	121	380	AGAAACTGAAGTACCTTCTGCTCACGTATTATGACGCCAATAAGAGAGACAGGAAGGAAA	A_33_P3261648	ANKRD36B	NM_025190	ref|Homo sapiens ankyrin repeat domain 36B (ANKRD36B), mRNA [NM_025190]	6,55871444352971	1,46073016265904	0,000389717998089412	0,0134856696432472	0,00715052155252103
10133	62	129	3035	TTTTTCAGGAAATCCGACGATGACTCTTGGGTGAGCAACGGCACCTATTTGGAACTTAGA	A_23_P215525	OSBPL3	NM_015550	ref|Homo sapiens oxysterol binding protein-like 3 (OSBPL3), transcript variant 1, mRNA [NM_015550]	7,77168441203133	0,479852407589704	0,00803188312492353	0,0490163459412029	0,0259899914020142
10138	62	134	322	GAGAGAGAGAGTAAATAAACTTGTGTAAGTTAATTGCATCAACTACAAATAAGACCTGTA	A_22_P00023014	lnc-MFSD9-4	lnc-MFSD9-4:1	tc|1ITB_B Chain B, Type-1 Interleukin-1 Receptor Complexed With Interleukin-1 Beta. {Homo sapiens} (exp=-1; wgp=0; cg=0), partial (15%) [THC2722165]	8,1217867729876	2,19541404627654	0,000136761576339597	0,00984821421648279	0,00522182953251166
10142	62	138	193	ACAGAAAATGCTGTGCTGGCCTGGCCCTCCCACAAACACTCCAGTTTCACGGGCTGAAGA	A_19_P00319640	LINC01104	ENST00000441036	ens|long intergenic non-protein coding RNA 1104 [Source:HGNC Symbol;Acc:HGNC:49226] [ENST00000441036]	6,1709108108516	0,433526019707392	0,00199683793871844	0,0239708713261609	0,012710101654926
10167	62	163	33	GGGCCAGGATTTGGTAGCTGGTGCTGAGAGAAAACCTTTGTTGGCATCCTTGCCCTGGGA	A_21_P0000325	SNORA37	NR_002970	ref|Homo sapiens small nucleolar RNA, H/ACA box 37 (SNORA37), small nucleolar RNA [NR_002970]	6,96477425338706	1,22548314378424	0,000717324503254529	0,0160747691567231	0,00852334265540198
10201	63	33	119	AATAGGAGCTTGCTCCGTCCACTCCACGCATCGACCTGGTATTGCAGTACCTCCAGGAAC	A_33_P3279708	RNU2-1	NR_002716	ref|Homo sapiens RNA, U2 small nuclear 1 (RNU2-1), small nuclear RNA [NR_002716]	9,95513774963382	1,15429498128367	0,00793039918672385	0,0486835493253859	0,0258135322837829
10211	63	43	1	AGAATTCCCTCCCACCCCCAGATTTTCGCAGGGTTTTGTTGATTTCCCCTCAACTTTCCA	A_19_P00320966	LINC00861	ENST00000518964	ens|long intergenic non-protein coding RNA 861 [Source:HGNC Symbol;Acc:HGNC:45133] [ENST00000518964]	7,62741551732129	1,18837273478278	0,00153152062250769	0,0211661651223968	0,0112229591778339
10227	63	59	1814	AGAAGTGCTTAAAGGAGCTGATGGAGCTGAAAACCAAGGCTCGAGAACTACAGGAAGAAT	A_33_P3404097	PGM5P2	NR_002836	ref|Homo sapiens phosphoglucomutase 5 pseudogene 2 (PGM5P2), non-coding RNA [NR_002836]	11,504784892734	1,48215852107278	0,00034871929160536	0,0128275231640357	0,00680155181584399
10229	63	61	0	GGAAGGCTTCCTAATCAACCCTGCCCCGAAAGAGAGAATTACTCCTTTGCCACCTTTTGA	A_33_P3416707	A_33_P3416707	A_33_P3416707	Unknown	5,66919859031858	0,266615812054146	0,00813507114872458	0,0494285105103511	0,0262085338780532
10233	63	65	4599	CTTTTCATGGAAAGAGCTCTATGTAACAGCATAATAAAACTGCCTACCTAGCAGCATAAA	A_33_P3407945	TMEM19	NM_018279	ref|Homo sapiens transmembrane protein 19 (TMEM19), mRNA [NM_018279]	6,27138258049688	-0,511016025771073	0,00817838908602333	0,0496013683505645	0,0263001884821378
10252	63	84	1458	TCACTGGCTCTTCTCAGGACAACTAAGCCTGCTGGTCAGGGCTGGCTTTCAGCCTTCCTA	A_23_P26557	C16orf59	NM_025108	ref|Homo sapiens chromosome 16 open reading frame 59 (C16orf59), mRNA [NM_025108]	7,19981354333772	-0,619214269231544	0,0060811083893534	0,0418507497422111	0,0221905693923544
10253	63	85	354	GCCTGGGATGTTGAAGAATTAGTTTTTTCTCTTGGAACTTGCTTTCCTTACTTGTAAAAT	A_22_P00025102	ENST00000427950	ENST00000427950	Unknown	5,53845867412807	1,48653572349008	6,70443669108702e-05	0,00821204137613022	0,00435427979504282
10258	63	90	65	AAAGACAGATTGGATAACTTGCTGAACTTGGTGGAGGAGAAGGACTTGAACTTAGCAGCC	A_22_P00000439	lnc-AC078802.1-1	lnc-AC078802.1-1:1	gb|Homo sapiens cDNA FLJ34564 fis, clone KIDNE2002845. [AK091883]	5,41989510210553	0,365902719198989	0,00233649723562891	0,0257872834625963	0,0136732198740013
10273	63	105	4098	CTTTCAACTGAGAAGCCTAAAACAAACAAAAACCTTGTGTGTTATCCTGATATAGTTGAC	A_33_P3415663	MBLAC2	NM_203406	ref|Homo sapiens metallo-beta-lactamase domain containing 2 (MBLAC2), mRNA [NM_203406]	5,52290027402037	-0,291297924169037	0,00404418030330056	0,0337599215016572	0,0179005605724516
10281	63	113	1516	TCTTCAGTCCTGTGTGCTTTCAGAAAACCATTTTCTCTGCAAAGAAAGGAAACAGATTTG	A_23_P89199	COPS3	NM_003653	ref|Homo sapiens COP9 signalosome subunit 3 (COPS3), transcript variant 1, mRNA [NM_003653]	8,47074315725107	-0,786300041801705	0,000700469513306933	0,0158714717223463	0,00841554803158726
10302	63	134	3074	GTCTATCTGCAGTAATTGAGGACCCATAAAATTTAGATAACTACATGTCTTTGCTCTTAG	A_24_P124370	PARVA	NM_018222	ref|Homo sapiens parvin, alpha (PARVA), mRNA [NM_018222]	5,87510251717554	-0,395056043327559	0,00169734677353512	0,0222771643310152	0,0118120455188327
10308	63	140	91	CAGCAGGCCCTCCACTCCTAGCACACAGGCCGGATTGAATCTTCAGGAAAGAAGAGCACA	A_22_P00004633	ENST00000414483	ENST00000414483	tc|Q87ES2_XYLFT (Q87ES2) Leucine aminopeptidase, partial (4%) [THC2726183]	5,79558751085355	0,506894410461284	0,00103032285140665	0,0181715535111871	0,00963512294620066
10312	63	144	5644	GTGCCAAGTGTCTTTCATTTGGAAGTGAACTTACTCCAGTTATTGAATGTTTATCATATC	A_33_P3257993	RNF125	NM_017831	ref|Homo sapiens ring finger protein 125, E3 ubiquitin protein ligase (RNF125), mRNA [NM_017831]	5,99658402033661	-0,521828710067064	0,00594858721717547	0,0413662625153455	0,0219336791934047
10326	63	158	854	ATGATGCATTATCATCCTTCTAAGGCAGCAACAGCTGCTTCCTGCTTGTCTCAGAAGGTT	A_19_P00810205	ENST00000399411	ENST00000399411	ens|CCNB2 pseudogene 1 [Source:HGNC Symbol;Acc:HGNC:50850] [ENST00000399411]	6,55482413417247	-0,692096222994103	0,00631331038548531	0,0427926000840057	0,0226899677423373
10331	63	163	1363	ATGAGATCTTGGACTCTGCCTCTCACGACTGCCCCTTAGTCACTCAGACATACGGCGCAG	A_33_P3356607	WIPI2	NM_001033518	ref|Homo sapiens WD repeat domain, phosphoinositide interacting 2 (WIPI2), transcript variant 3, mRNA [NM_001033518]	8,66255979008859	0,585003528426245	0,00014538518651131	0,0100500590370572	0,00532885393530096
10335	64	3	1487	GGGCCTTTGGTCAAATATTCTTCTGATTACTTCCAAGCCCCCTCTGACTACAGATACTAC	A_23_P15357	LGALS3BP	NM_005567	ref|Homo sapiens lectin, galactoside-binding, soluble, 3 binding protein (LGALS3BP), mRNA [NM_005567]	8,29058242511695	0,801188981715176	0,00117736984795297	0,0190551703368103	0,0101036440744008
10342	64	10	247	AAGACAAGAACAGATTTTAGTATATGTGCTGCCATTTGAGACCAGCCTGGCCAACATTGT	A_21_P0006569	LOC102724491	XR_433775	ref|PREDICTED: Homo sapiens uncharacterized LOC102724491 (LOC102724491), ncRNA [XR_433775]	7,90214802241118	1,06479517282157	3,37322241875649e-05	0,00731269232892318	0,00387741695356625
10353	64	21	818	TCTAGGAACAACCAACATTGACTTGCCAGCTAGTCTCAGAACTGTTCCTTCAGCCAAAGA	A_23_P34396	RSRP1	NM_020317	ref|Homo sapiens arginine/serine-rich protein 1 (RSRP1), mRNA [NM_020317]	6,99621468029602	1,2295137981259	0,000143962998388449	0,010015404501958	0,00531047902276974
10390	64	58	1543	CAAGCACATTACAGGGTACCTGATTGCTACACGTTCAGAATGCATTTGCTGTTATCCTGC	A_21_P0011433	BCAP31	NM_001139457	ref|Homo sapiens B-cell receptor-associated protein 31 (BCAP31), transcript variant 1, mRNA [NM_001139457]	9,68151906144069	-0,750192762412055	0,00144206341275236	0,0206724782520027	0,010961191041706
10395	64	63	1949	AGCACTCTGGTAGCTGTTAACTGCAAGTTTAGCTTGAATTAAGGGATTTGGGGGGACCAT	A_23_P165840	ODC1	NM_002539	ref|Homo sapiens ornithine decarboxylase 1 (ODC1), transcript variant 1, mRNA [NM_002539]	10,2893601691604	-1,0026411478342	8,75466475373649e-05	0,00906816512967982	0,00480822324118433
10435	64	103	2756	AGGCTTAAAACCAATGTCACCACTTGGGCTTAACTGGGTAATTTGTGGTCTAGGCCTTTT	A_23_P18598	PI4K2B	NM_018323	ref|Homo sapiens phosphatidylinositol 4-kinase type 2 beta (PI4K2B), mRNA [NM_018323]	6,15449571608764	-0,634090495769803	0,00315533647096673	0,0298412517028123	0,0158227599444431
10442	64	110	1956	TTGGTCAAAAAATGCTTAGAACTCTTTACAGAACTGGCGGAAGATAAAGAGAACTGCAAG	A_32_P199252	HSP90AA1	NM_001017963	ref|Homo sapiens heat shock protein 90kDa alpha (cytosolic), class A member 1 (HSP90AA1), transcript variant 1, mRNA [NM_001017963]	8,3399074126888	-0,64710459401111	0,000841136803137342	0,0168608485988214	0,00894014642869716
10443	64	111	3681	GTAACAGTTTACTGGTTGTTCCATTCCTGAATATGCAGGCTAATTTGTACAGATAGGGAT	A_23_P502797	WDFY1	NM_020830	ref|Homo sapiens WD repeat and FYVE domain containing 1 (WDFY1), mRNA [NM_020830]	5,80548030623821	-0,431566970903784	0,00256839725883517	0,0270120897398642	0,0143226502630701
10444	64	112	2169	CAGCATCATCAAGGACTTCACCAAGCAGAAATACCCGGAGCACGCCATCCACAAGGTGCT	A_23_P132277	MCM5	NM_006739	ref|Homo sapiens minichromosome maintenance complex component 5 (MCM5), mRNA [NM_006739]	7,92176322977599	-0,776282727344604	0,00208161927215117	0,0244541960350362	0,012966375450674
10449	64	117	986	CTATAATGGTTGGAACTAAATGTCACCAAGGTGGCTTCTCCTTGGCTGAGAGATGGAAGG	A_32_P95739	TPI1	NM_000365	ref|Homo sapiens triosephosphate isomerase 1 (TPI1), transcript variant 1, mRNA [NM_000365]	11,8838853802508	-0,855194435966311	0,000320567834980311	0,0125135411985068	0,00663506881047529
10454	64	122	1119	TGGAAGAAAGGGGAAGGGCTCCCCAACTTTGACAACAACAATATCAAGGGCTCTTTGATA	A_23_P166899	DNAJB11	NM_016306	ref|Homo sapiens DnaJ (Hsp40) homolog, subfamily B, member 11 (DNAJB11), mRNA [NM_016306]	8,67618400453423	-0,479713576923617	0,00413979620342188	0,0341957646899365	0,0181316581889404
10463	64	131	826	GACATTTTCAGACTTTTCTTTCTGTCACTTGGAGTGTCTATGCCTCTCATGTTTCCCTAA	A_19_P00802936	BRK1	NM_018462	ref|Homo sapiens BRICK1, SCAR/WAVE actin-nucleating complex subunit (BRK1), mRNA [NM_018462]	10,5419854691419	-0,637975829067049	0,00140663334048341	0,0204103305009683	0,0108221921493036
10488	64	156	2157	CAGTGCTAGCAACTTAATTTCTCATACATTTATAGAGTTTGGTTTGCTTTGCTAGTTGTG	A_23_P133375	SLC25A46	NM_138773	ref|Homo sapiens solute carrier family 25, member 46 (SLC25A46), transcript variant 1, mRNA [NM_138773]	6,30821376721296	-0,677680938558649	0,0036375147782247	0,0321025893988617	0,0170217915358203
10494	64	162	1321	GTATACACTTCAATACTTAAAAAGTACCCGTACTCAGTACTCAGCCGGCAGCATAATGAA	A_24_P384569	EWSR1	NM_001163287	ref|Homo sapiens EWS RNA-binding protein 1 (EWSR1), transcript variant 5, mRNA [NM_001163287]	6,01358718695984	0,656171142266407	0,000260309583624883	0,0119338561564087	0,00632770176850773
10499	65	3	1000	GTCTGGAGCACCCTGAAACTGTATCAAAGTTGCACATATTTCCAAACATTTTTTAAATGA	A_33_P3237359	HMGB3	NM_001301228	ref|Homo sapiens high mobility group box 3 (HMGB3), transcript variant 1, mRNA [NM_001301228]	5,96180191171231	-0,544436506021349	0,000851295345779843	0,0168837485882013	0,00895228871543154
10506	65	10	972	CCGCCACCCGCGGCCACACCGCAGGGACCCTCGCCAATAAACAGCCCTCCCACCACCGCC	A_33_P3382944	YJEFN3	NM_198537	ref|Homo sapiens YjeF N-terminal domain containing 3 (YJEFN3), transcript variant 1, mRNA [NM_198537]	6,86675169324583	0,877904035264822	0,000606444664086279	0,0151146566644358	0,00801426114513508
10512	65	16	176	GAAAGCACTGGACCTCAACAGTTGGAAAATGTTGTAGTGTTAGCTGTCTCGTATCCTTGA	A_33_P3393734	RPS27	ENST00000392558	ens|ribosomal protein S27 [Source:HGNC Symbol;Acc:HGNC:10416] [ENST00000392558]	5,98433903232741	1,18109691316378	0,000779814082626808	0,0164671696790366	0,00873140561899596
10514	65	18	214	CTCCCACTGCTCAGGCCACTGAAGGGTGTGTTTTAGAACCCTGTGAAATGCACCACTGAA	A_21_P0012564	XLOC_l2_010508	TCONS_l2_00020322	linc|BROAD Institute lincRNA (XLOC_l2_010508), lincRNA [TCONS_l2_00020322]	13,875914871878	-0,909392176627609	0,00051431693697571	0,0146551868929455	0,00777063597925997
10531	65	35	237	AATAATGCCCAGCGGCCCGCCAGGTCCCGGTTGTGTTGGCCTCCCTGTGCATTGCATTGA	A_21_P0005976	lnc-ASAP1-1	lnc-ASAP1-1:1	linc|LNCipedia lincRNA (lnc-ASAP1-1), lincRNA [lnc-ASAP1-1:1]	5,86032819925279	0,496326833773967	0,00240229792561507	0,0261186860103194	0,013848939813963
10532	65	36	4555	CGCCGCCCAAGGCACCGGGGACCCCGACTGGGAGGCGCCCGGGCTGCCCCCTGCCAAGCG	A_24_P31421	GLTSCR1	NM_015711	ref|Homo sapiens glioma tumor suppressor candidate region gene 1 (GLTSCR1), mRNA [NM_015711]	5,97506998088849	0,48400342806003	0,000732944207652961	0,0161995105955736	0,00858948444669525
10539	65	43	12	AAGCCTGTGTTGGTAGGGACATCTGACAGTAATGATGAATGCCAACCGCTCTGATGGTGG	A_21_P0000264	SNORD74	NR_002579	ref|Homo sapiens small nucleolar RNA, C/D box 74 (SNORD74), small nucleolar RNA [NR_002579]	5,99648879203186	0,5077549130869	0,00828579425028055	0,0499536021430439	0,0264869537960807
10555	65	59	449	ATGAAGCCAGATATTGTGTGTATTCCTGATGATGCTGACATGGGAACTGCAGATTCTTTG	A_23_P115046	EIF2B3	NM_020365	ref|Homo sapiens eukaryotic translation initiation factor 2B, subunit 3 gamma, 58kDa (EIF2B3), transcript variant 1, mRNA [NM_020365]	6,66273891717905	0,621786330689514	0,00454810714884359	0,0356292052947103	0,0188917129885793
10575	65	79	1519	TTGATCAATGAGCACAGGATCCTTAGTGGCCGCCCCCCTCTTGGCTTTCTCAACCCAAGG	A_33_P3324454	TPP1	NM_000391	ref|Homo sapiens tripeptidyl peptidase I (TPP1), mRNA [NM_000391]	11,1176088305502	1,18581385666696	0,00202498194282297	0,0241717602662967	0,0128166192201715
10584	65	88	791	GCTGTCAACGCAACCCTTATAGATAGCTGGGTAGATATTGCGATTTTTCAGTTAAAAGAG	A_23_P70991	AIMP2	NM_006303	ref|Homo sapiens aminoacyl tRNA synthetase complex-interacting multifunctional protein 2 (AIMP2), mRNA [NM_006303]	8,13002591357005	-0,772165538304479	0,00479210901463573	0,0367207451689841	0,0194704813851742
10587	65	91	2642	ACAGTTAGCCTTCTGTATCCATGGGTTCTGCATCTGTGAGTTCAACTAAGGCTCAAAAAA	A_22_P00005720	lnc-ELTD1-6	lnc-ELTD1-6:1	linc|LNCipedia lincRNA (lnc-ELTD1-6), lincRNA [lnc-ELTD1-6:1]	5,9924699509628	0,544929141259023	0,000407193394127897	0,0135867932451012	0,00720414043194298
10589	65	93	1431	TAAGAGAAATACCTAATGTAGATTATGGGTTGATGGGGGCAGCAAACCACCATGGCACAT	A_33_P3645805	AK021797	AK021797	gb|Homo sapiens cDNA FLJ11735 fis, clone HEMBA1005447. [AK021797]	9,33688442706604	1,12334672281493	3,76763588172098e-05	0,00731269232892318	0,00387741695356625
10591	65	95	862	AGTCTGAAGGTCTCCTGCTAACTAAGCTGAGCCCCGCGTGGTGGGAATCAGATGTACCCA	A_23_P65830	HDDC3	NM_198527	ref|Homo sapiens HD domain containing 3 (HDDC3), transcript variant 2, mRNA [NM_198527]	8,21660716290125	-0,462065976298568	0,00556682198655507	0,0397623178146495	0,0210832178181239
10592	65	96	882	GTGAGCTAGTCATTCAGCCTGTGTAACCATGTGGAAATAAAAATTGACGACCAATGTATT	A_23_P102890	MRPS6	NM_032476	ref|Homo sapiens mitochondrial ribosomal protein S6 (MRPS6), mRNA [NM_032476]	9,19363039821606	-0,527974363563718	0,00329718462559384	0,0306235525089313	0,0162375601673975
10601	65	105	1365	AGAGAGAGACGGTGATGGATAAATTGACAACTCTGTAGGATTTACTAGCAAGCTAATGGA	A_23_P254212	RPA4	NM_013347	ref|Homo sapiens replication protein A4, 30kDa (RPA4), mRNA [NM_013347]	6,35448352730083	1,39933634432465	0,000161912182056639	0,0104548832936605	0,00554350434928869
10621	65	125	660	CTGGATGTTGAATTGCCACCTGTTTGCTGTGACATAGATATTTAAATTTCTTAGTGCTTC	A_23_P7636	PTTG1	NM_004219	ref|Homo sapiens pituitary tumor-transforming 1 (PTTG1), transcript variant 2, mRNA [NM_004219]	10,347324102862	-0,829081667268552	0,000686554584826402	0,0157641822615875	0,00835865982196854
10626	65	130	203	TTTTGTTTACTTTTCCTTTCTAGCTTTTGTGTGGTCCTCTGAGCCCCAGTGAGAGTTTCC	A_21_P0011293	XLOC_l2_004594	TCONS_l2_00008470	linc|BROAD Institute lincRNA (XLOC_l2_004594), lincRNA [TCONS_l2_00008470]	5,55329207725594	0,650779442205407	0,00053835081092244	0,0146551868929455	0,00777063597925997
10630	65	134	400	TCAGGAGTCCAGGAAGAGCAGGAGCCGCCCCCGCGCTCCTACGGAGTCGGGCAATGCAGA	A_24_P315500	NFYC-AS1	NR_024567	ref|Homo sapiens NFYC antisense RNA 1 (NFYC-AS1), long non-coding RNA [NR_024567]	7,22068140227884	0,957235190750859	0,00152176983697671	0,0211322939527357	0,0112049996300267
10675	66	15	1780	ATCTACAGGTTGGGAAACCCCTGTTGTGGGACAGACACTGTTTCCGCCTCTCCACGCATG	A_33_P3234043	BMP1	ENST00000471755	ens|bone morphogenetic protein 1 [Source:HGNC Symbol;Acc:HGNC:1067] [ENST00000471755]	5,47582132310577	0,314392327795256	0,00347603850042197	0,0314433557504208	0,0166722453481985
10683	66	23	1094	CGCGCTGAGCACCTCCGTGCTCCACCAGTCCATGGCCTCCTCCCCCAAGATGCCGAGGCG	A_22_P00015288	lnc-SPATC1-1	lnc-SPATC1-1:1	ref|PREDICTED: Homo sapiens sphingomyelin phosphodiesterase 5 (SMPD5), mRNA [XM_001714032]	9,31655731983331	0,932401738527114	0,00282742669079902	0,0283336237368153	0,0150233686980883
10697	66	37	2168	CCTTCTGTTCGCAGATTGATAACAGAGCTGTGCTAGAACTGAATGCAAGCTTTCCAAAAG	A_23_P214739	FBXL4	NM_012160	ref|Homo sapiens F-box and leucine-rich repeat protein 4 (FBXL4), transcript variant 1, mRNA [NM_012160]	6,62910213217881	-0,542420768544643	0,00306401967970411	0,0294664745506077	0,0156240414399028
10705	66	45	639	GAGGAAGCATCCATTGATTTTCGATTTGGCAAAACTTACCTGAAGGGTATGAGAGATGCG	A_32_P52206	TYW1	NM_018264	ref|Homo sapiens tRNA-yW synthesizing protein 1 homolog (S. cerevisiae) (TYW1), mRNA [NM_018264]	6,03674854052528	0,418669982613454	0,0041576553390287	0,0342825318174952	0,0181776648190946
10714	66	54	2794	ATCATTAAAATTATGTGAAATCTGCCCGGGCACACCTCATGCCTGTAATCCCAGCACTCT	A_33_P3265606	GCLM	NM_002061	ref|Homo sapiens glutamate-cysteine ligase, modifier subunit (GCLM), mRNA [NM_002061]	7,47619363613798	0,771254898468503	0,000122460172240044	0,00977660930860192	0,00518386238289185
10715	66	55	34	TCAAATTTGGTCATCGCCCTCTTGCCTTCCTGTGTGAGTCAGCGTGGCTGCCCTTGTGCA	A_22_P00019501	ENST00000507733	ENST00000507733	Unknown	7,9721355012194	1,08044475225313	0,0011386992301791	0,0188154628302949	0,00997654369770592
10721	66	61	2732	AGGCCACACTTGATAAATCATGGGGAACAGATGTGTTCCACCCAACAAATGTGATAAGTG	A_24_P329065	BTN3A1	NM_007048	ref|Homo sapiens butyrophilin, subfamily 3, member A1 (BTN3A1), transcript variant 1, mRNA [NM_007048]	5,37531035448219	-0,261476880973104	0,00437691490487102	0,0349596033087225	0,0185366691858554
10724	66	64	2403	TTTGCCGGTTTCTTTAGTTCTTTACTGTCACTGTCATGTAATCAGCTAATTCTCTGTGGA	A_23_P207020	WDR45B	NM_019613	ref|Homo sapiens WD repeat domain 45B (WDR45B), mRNA [NM_019613]	10,0842365931611	-0,559945969738619	0,00416870165722693	0,0343129156589304	0,0181937752769939
10732	66	72	338	AGCAAGCTGGACACCACTGTGGGGCTCTAAGAGTCCTGAATTCGTACTGGGTTGGTGAAG	A_24_P547010	ENST00000429515	ENST00000429515	Unknown	13,4030884595981	-0,54506020805916	0,000717253524501969	0,0160747691567231	0,00852334265540198
10742	66	82	3565	ATCCCAGAAGTTAAGACCAGCCTTGGCAACACAACATGACCCTGTCTCTATAAAGAAAAC	A_33_P3385561	AK130932	AK130932	gb|Homo sapiens cDNA FLJ27422 fis, clone WMC08087. [AK130932]	7,16640375832867	0,913059271302261	0,000172007701293903	0,010529582134742	0,00558311199853649
10744	66	84	179	TAAAACTACAAAGAAGATTGTGCTAAGTCTTGAGTGCATTGAGCCCAAATGCAGATCTTA	A_33_P3412125	ENST00000487216	ENST00000487216	ens|ribosomal protein L36a pseudogene 51 [Source:HGNC Symbol;Acc:HGNC:36632] [ENST00000487216]	11,8666386636815	-0,497794161384862	0,00192544610310826	0,0236224218870747	0,0125253429228747
10762	66	102	1583	TCATTTGTCTTTTTTCCAGTGAGGTAAAATAAGGCATAAATGCAGGTAATTATTCCCAGC	A_23_P118002	UQCRC2	NM_003366	ref|Homo sapiens ubiquinol-cytochrome c reductase core protein II (UQCRC2), mRNA [NM_003366]	9,08571670921689	-0,597767198480113	0,000939774608108546	0,0175692216203652	0,00931574784054919
10769	66	109	195	ATCTGAATGTGTCTGTGTCCCTGTTAGCCTAGTGTGAGGAGGTGGAGAGACCAGCCCTCC	A_21_P0013078	XLOC_l2_012953	TCONS_l2_00024711	linc|BROAD Institute lincRNA (XLOC_l2_012953), lincRNA [TCONS_l2_00024711]	10,5198196913928	-0,714028359866512	0,00477528280313586	0,0366520647614013	0,0194340648965868
10813	66	153	1791	TGGGGACACCAACACTGGGTTTTTCTCCTGTTTCTTGGGCTGCTTGTCTCCTGCACATAG	A_33_P3378702	AK127786	AK127786	gb|Homo sapiens cDNA FLJ45887 fis, clone OCBBF3021502. [AK127786]	5,99739333603279	0,775283586674201	0,000722648644240118	0,0161165960111186	0,00854552055473823
10821	66	161	1372	GCTGTTACCTTCTGAAACTGTACCTTTATAAATCAATTGTTTTGCAAAGAAGTTATGGCC	A_23_P254733	CENPU	NM_024629	ref|Homo sapiens centromere protein U (CENPU), transcript variant 1, mRNA [NM_024629]	6,98387341772677	-0,727240712820689	0,00094786208352813	0,0175811498892687	0,00932207257978238
10823	66	163	240	TACAATGAATGGGTGCAGTGGGAAAAAGCTAATGGCACAACTGTCCACATAGGCATTCAC	A_33_P3223874	ENST00000440913	ENST00000440913	Unknown	13,5961890019642	-0,474573525037982	0,00057081755843576	0,0148432021004074	0,00787032749097005
10856	67	32	3870	GCGCGGGCGCCGCCCACCGCCATACTAAACGATCGAGGAATAAAGACACTTGGTTTTTCT	A_33_P3333455	EMILIN1	NM_007046	ref|Homo sapiens elastin microfibril interfacer 1 (EMILIN1), mRNA [NM_007046]	7,12978726206612	0,777990967245447	0,00177816767445171	0,0227463440497296	0,0120608192007799
10867	67	43	1170	ACGAGCAGTTTCTCATTACTGTCTGTGGCTAAGTCCCCTCCCTCCTTTCCAAAAATATAT	A_23_P109026	KCNK15	NM_022358	ref|Homo sapiens potassium channel, two pore domain subfamily K, member 15 (KCNK15), mRNA [NM_022358]	8,39288611343767	0,653328243976393	0,00638921582465245	0,04309847714012	0,0228521532726096
10870	67	46	1314	AAGTAACAAAAACTGCCATTTGACAGTAAAGGCTCTTGGCTTCTGTTGGAGGCATGGGAA	A_23_P128543	MED4	NM_014166	ref|Homo sapiens mediator complex subunit 4 (MED4), transcript variant 1, mRNA [NM_014166]	8,66505320949105	-0,49697634334391	0,000458608312400488	0,0140396218823116	0,00744424426183273
10875	67	51	393	TGCAGCAGAAGAGGTGCTATTGGAAAAAAAAGGTTGCACGGGAGTCATAACACTAAACAG	A_33_P3366484	HIBCH	NM_198047	ref|Homo sapiens 3-hydroxyisobutyryl-CoA hydrolase (HIBCH), transcript variant 2, mRNA [NM_198047]	5,62051133052706	0,494394622181978	0,00579559607911205	0,0406935940526703	0,0215770094493503
10885	67	61	2119	GGCTAGTTGATCATTTTTCCACAAAGAATTAGGTGTTAAGAGTTTTCCTTCAGGCTTTAC	A_23_P202696	KBTBD4	NM_016506	ref|Homo sapiens kelch repeat and BTB (POZ) domain containing 4 (KBTBD4), transcript variant 2, mRNA [NM_016506]	5,97977102269334	-0,372103402050769	0,0051320347019545	0,0380477228483007	0,0201740862299228
10888	67	64	853	TCTGAGGAAGTAACCAAACAAGAAGACCTCATGAGAGAGGTAAACACCTTTGTAAAGAAT	A_24_P285623	DGUOK	NM_080916	ref|Homo sapiens deoxyguanosine kinase (DGUOK), transcript variant 1, mRNA [NM_080916]	8,14679578330153	-0,562117969641829	0,0012205249130976	0,019359886662396	0,0102652141492392
10893	67	69	3386	TTTACTTCCTCACCCTGAATTCGTTTTGTAAATGTAGAGTTTGGATGTGTAACTGAGGCG	A_21_P0010982	MALAT1	NR_002819	ref|Homo sapiens metastasis associated lung adenocarcinoma transcript 1 (non-protein coding) (MALAT1), long non-coding RNA [NR_002819]	8,49624095095578	1,16592911161449	0,000586635889550142	0,0149193363877543	0,00791069625848116
10894	67	70	2953	TGGGGCTTTCTGACAGTTCCATGCTGATGTATCAGGCCATCTGTGTCATGCTTATGTATT	A_23_P29836	TMEM42	ENST00000477126	ens|transmembrane protein 42 [Source:HGNC Symbol;Acc:HGNC:28444] [ENST00000477126]	6,91009892965362	-0,581493417435383	0,00448238740642742	0,0354011035389233	0,0187707663419484
10924	67	100	146	AGAGCTGAAGGCCTGGTGCTTGGGGAAGAAAGAACCCTGCCCCCACTCTAATCTGTATAT	A_22_P00010810	lnc-NMNAT1-2	lnc-NMNAT1-2:1	linc|LNCipedia lincRNA (lnc-NMNAT1-2), lincRNA [lnc-NMNAT1-2:1]	7,35426831184716	0,874139706051704	0,000635300532315949	0,0153224128249505	0,00812441992424868
10953	67	129	2907	AACATATAAAGTAAAACAGGTCTGAGGGCTTTGTAGATGATTAAAGTCTCCACCTTCATG	A_33_P3220242	CAAP1	NM_001167575	ref|Homo sapiens caspase activity and apoptosis inhibitor 1 (CAAP1), transcript variant 2, mRNA [NM_001167575]	5,87229798044645	-0,340457234285606	0,00745068809735681	0,0469942105626441	0,0249177923203957
10970	67	146	626	TCTGGTCAGATTCAGTTAACTGTTCAGAACAAAATTTCCTCTGAAATACTGTTGAGAAAG	A_23_P21776	SNAPC5	ENST00000316634	ens|small nuclear RNA activating complex, polypeptide 5, 19kDa [Source:HGNC Symbol;Acc:HGNC:15484] [ENST00000316634]	6,2912102246281	-0,538920455657207	0,000961809330826163	0,0176600533743365	0,00936390966206842
10972	67	148	138	ATATCTAGTTTAGCCTTTAATTCTCCCCAGGCGAGAGAGAGATGTCACTCAGGACTGCTT	A_22_P00005468	lnc-DYDC1-4	lnc-DYDC1-4:4	tc|Q4NC16_9MICC (Q4NC16) Binding-protein-dependent transport systems inner membrane component, partial (5%) [THC2722395]	5,18866011882517	0,330747308370952	0,00730232750644719	0,0464083252591272	0,0246071377069482
10975	67	151	665	GTTAAAAGTGAATCAACATTTATCTGGAATATACAGTCCTGACCCCCTTACGCACTCCCC	A_21_P0002061	LOC101927577	NR_110264	ref|Homo sapiens uncharacterized LOC101927577 (LOC101927577), transcript variant 1, long non-coding RNA [NR_110264]	6,21583812156578	0,640847013472094	0,00129203599945976	0,0198570657514711	0,0105288339683466
10986	67	162	3396	CAGAGAAAGGACTGTGGACCTCTATCATCTGCTAAGTAATTTAGAAGATATTATTTGTCT	A_33_P3258141	CHUK	NM_001278	ref|Homo sapiens conserved helix-loop-helix ubiquitous kinase (CHUK), mRNA [NM_001278]	7,83863658793693	-0,539873168348705	0,0045523934584353	0,0356371146261581	0,0188959067621537
10995	68	7	3616	GTACTGGTATGTTGCTCTGTATGGTAAGAACTAATTCTGTTACGTCATGTACATAATTAC	A_19_P00321332	NEAT1	NR_028272	ref|Homo sapiens nuclear paraspeckle assembly transcript 1 (non-protein coding) (NEAT1), long non-coding RNA [NR_028272]	7,23773462744871	0,743476768752829	0,000989977815744455	0,0178946830972866	0,00948831763995896
11028	68	40	2479	GCAGTGAACTGTGATTGTTCCACTACAGTCCAGCCTGGGTGACAGAGAAAAGAAAAAGAA	A_33_P3320393	MRPS16	NM_016065	ref|Homo sapiens mitochondrial ribosomal protein S16 (MRPS16), mRNA [NM_016065]	10,8765086905728	0,792296338484128	0,00016040082027728	0,0104548832936605	0,00554350434928869
11030	68	42	310	TTCTCCTCCAAGAACCTTGGCATCCAGGCGGCCCCCTAACCTGGCAGCTGCAGGATGGAT	A_22_P00025249	lnc-CEACAM18-2	lnc-CEACAM18-2:1	gb|DB453801 RIKEN full-length enriched human cDNA library, testis Homo sapiens cDNA clone H013063A19 5', mRNA sequence [DB453801]	7,29900577659338	0,932835476289626	0,000752531916228524	0,0163598990104652	0,00867452737357959
11044	68	56	175	CAAAACTGGGGTCTACGATGTTCCCCAGCATGCTGTTGGCATTGTTGTAAACAAACAAGT	A_24_P118591	ENST00000404609	ENST00000404609	Unknown	12,1225893035628	-0,489343936491602	0,00638098236758314	0,0430960358143862	0,0228508588057616
11052	68	64	1619	CTTTGTAAAGTCCACCTACACTTTTGACCAGCTCTCGCTGCCCGCATGTGTTTGGCGCTG	A_23_P16225	BEST2	NM_017682	ref|Homo sapiens bestrophin 2 (BEST2), mRNA [NM_017682]	5,64932276201116	0,397884795160086	0,00263858112748259	0,0274264495149736	0,0145423567055975
11087	68	99	1777	CTGTGGAATCTGTTTATCGGTGCCCATTATATCCTTAAGTTTGGATATTTAGCTGACCTT	A_23_P105392	CCT2	NM_006431	ref|Homo sapiens chaperonin containing TCP1, subunit 2 (beta) (CCT2), transcript variant 1, mRNA [NM_006431]	11,2973740053869	-0,927152548402278	0,000113232466114462	0,00977660930860192	0,00518386238289185
11110	68	122	1988	GGCACATTCTCAGGCCTCCCTGGAGACCACTGGGGAGCTGTCCAGCCCCCTCCCAACCCC	A_33_P3271171	CNOT3	ENST00000447684	ens|CCR4-NOT transcription complex, subunit 3 [Source:HGNC Symbol;Acc:HGNC:7879] [ENST00000447684]	7,18505677335411	0,954265276718859	0,000372711327587735	0,0132975936757595	0,00705079782395516
11122	68	134	381	AGGCTCCTCCGTGCTCCTGAGAGGCCGAACACAGGGTCGCCAGCACAGCTTACTGCTCGG	A_22_P00004149	LOC101928035	NR_104657	ref|Homo sapiens uncharacterized LOC101928035 (LOC101928035), long non-coding RNA [NR_104657]	5,66194645517831	0,460014690899442	0,00248536230028618	0,0265528490942166	0,0140791465868444
11127	68	139	346	TGCATATGCCCGGTTTCCTGGCGGGTCCGTGTGACATGTCCAAGTCCGTCTCGCTGCTCT	A_23_P107775	TMEM190	NM_139172	ref|Homo sapiens transmembrane protein 190 (TMEM190), mRNA [NM_139172]	5,28305923808072	0,267710587418557	0,00464833592223916	0,0361023338421374	0,0191425804623487
11136	68	148	2592	CCAGCAGGTTGCTAAAAGAAGGCATTTTATCTAAAGTTATTTTAATAGGTGGTATAGCAG	A_23_P314115	BMI1	NM_005180	ref|Homo sapiens BMI1 proto-oncogene, polycomb ring finger (BMI1), mRNA [NM_005180]	5,62253346560661	-0,353747643814347	0,00514200322139289	0,038052456590521	0,0201765962073037
11140	68	152	148	GGTGCAGGGGACCCGGGGCAGAGGCGCCAGATGCCTCTCCCCCATATGCCACCCTGGGTT	A_22_P00013451	lnc-RP11-295K3.1.1-1	lnc-RP11-295K3.1.1-1:1	gb|AGENCOURT_10261047 NIH_MGC_107 Homo sapiens cDNA clone IMAGE:6586397 5', mRNA sequence [BU558156]	5,67275679403815	0,379131131080673	0,00516070344310176	0,0381412912831065	0,0202236991247522
11141	68	153	2997	CTCCTGCTCTTTTGTTACTGAGTGAGATAAGGTTGTTCAATAAAGACTTTTATCCCCAAG	A_33_P3373469	PSMD2	NM_002808	ref|Homo sapiens proteasome (prosome, macropain) 26S subunit, non-ATPase, 2 (PSMD2), transcript variant 1, mRNA [NM_002808]	11,132015926035	-0,724951816856152	0,00089728524648672	0,0172504108761822	0,00914670446652606
11147	68	159	780	TCGCCACCCCCACACAAGTTGGAACTTCAGACCCTTAAACTGGAGGAGCTGACGGTCTCA	A_24_P297537	MAMSTR	NM_182574	ref|Homo sapiens MEF2 activating motif and SAP domain containing transcriptional regulator (MAMSTR), transcript variant 2, mRNA [NM_182574]	5,59861853372593	0,40136630355323	0,00350248782919462	0,0315075052120159	0,0167062593882761
11150	68	162	768	ATCCCACTGACTCTGTGAGAACATTCTGGTTCATTTTAAACTCCCTCCCTTGCTTTCTTT	A_23_P4400	KRTAP4-11	NM_033059	ref|Homo sapiens keratin associated protein 4-11 (KRTAP4-11), mRNA [NM_033059]	6,02889190426956	0,631077921135626	0,000171703228442494	0,010529582134742	0,00558311199853649
11204	69	52	3703	GGCAGCACAGCACAATGCTTTTAGAATTGTATGAGAGTTGATATATCTCCATTTGTTTTG	A_21_P0000684	LOC100506548	NR_037665	ref|Homo sapiens uncharacterized LOC100506548 (LOC100506548), long non-coding RNA [NR_037665]	6,63660090708497	-0,649728834088609	0,000979926094648819	0,0178222010123755	0,00944988538379082
11207	69	55	1725	ATGCTATATCCCCAAGTTTTTCAGACTCATTTAAGTAAAGGCTAGAGTGAGTAAGGAATA	A_33_P3232562	RBBP4	NM_005610	ref|Homo sapiens retinoblastoma binding protein 4 (RBBP4), transcript variant 1, mRNA [NM_005610]	6,31298056476376	-0,519809822397989	0,00436441773817303	0,0349399074532048	0,0185262258305679
11224	69	72	4201	TAAACCCAGATGCTAAATCATTCCTACAAAGGTTTGACTGAAACTGTGGCAGATGTCTCA	A_23_P127676	CTR9	NM_014633	ref|Homo sapiens CTR9, Paf1/RNA polymerase II complex component (CTR9), mRNA [NM_014633]	6,43457874085079	-0,576479276906697	0,00488926463901841	0,0370389892365667	0,0196392242896358
11227	69	75	2824	GCCATTGATCTAAAGATGCGTCTTGATTTCAGAAAGGTCCGGAAGTGGAAAGCAGGTTTC	A_24_P236522	CD2BP2	NM_001243646	ref|Homo sapiens CD2 (cytoplasmic tail) binding protein 2 (CD2BP2), transcript variant 2, mRNA [NM_001243646]	5,48558697175039	-0,353603740585751	0,00807327712078683	0,0491904548827325	0,0260823093789355
11243	69	91	3307	CACTTGACAGTGACTTGAAACATTTGCATATTCAGGAATGCATGAGATTTCAAGAGAGCC	A_23_P436117	HMG20A	NM_018200	ref|Homo sapiens high mobility group 20A (HMG20A), mRNA [NM_018200]	5,5195739765968	-0,33639520752097	0,0035563655027298	0,0317041239407289	0,016810512754589
11248	69	96	166	GCTATGAGAGGTGCCGGCTGATCTATAGCACGGAAATGGCTCGCAATATCAACTTCTTGA	A_33_P3239195	ENST00000415184	ENST00000415184	ens|mitochondrial ribosomal protein S21 pseudogene 6 [Source:HGNC Symbol;Acc:HGNC:29753] [ENST00000415184]	6,62745707358566	-0,500435820617718	0,00309703089297145	0,0296073612586793	0,0156987439551786
11254	69	102	5381	AAACTCTGCCAACTCAGCCAGTTTAAATCTCGCTGCTGTGGAACTTGTGGCAAAGCGTGA	A_33_P3302015	ADAMTSL1	NM_001040272	ref|Homo sapiens ADAMTS-like 1 (ADAMTSL1), transcript variant 4, mRNA [NM_001040272]	5,04980493317864	0,310196458712211	0,00137681247708207	0,0202479528600088	0,0107360944728779
11294	69	142	362	GTTGAGAGGACCCTGTACAGAGACGTGGTGCTGGAGAATTACAGCCACCTCGTCTCAGTG	A_33_P3421325	ZNF782	NM_001001662	ref|Homo sapiens zinc finger protein 782 (ZNF782), mRNA [NM_001001662]	5,9008579115251	0,619435885651852	0,000247255722996433	0,0116245817434115	0,00616371485393231
11296	69	144	367	TCTTCACCATCCCGTTTTCCAGCAAGAGTCGTTCACCAGACAGGTGTTATGGAAGCTGCT	A_23_P104323	MGMT	NM_002412	ref|Homo sapiens O-6-methylguanine-DNA methyltransferase (MGMT), mRNA [NM_002412]	8,20580238813112	-0,574772198942397	0,000955111337862925	0,0176163780281467	0,0093407516348806
11302	69	150	1323	GATGCCATCCCAGTCTCTTAAATCATCACACATCCTACCCAAGAACAGGGTTTGTTAAGA	A_21_P0000103	MTRNR2L3	NM_001190472	ref|Homo sapiens MT-RNR2-like 3 (MTRNR2L3), mRNA [NM_001190472]	5,62090802059813	0,360604896536079	0,00810417735245347	0,0493050715375446	0,0261430826947732
11305	69	153	364	GTGGAGGGGGAGATCCAGGAAGTGGTCGCGGAGCAGAACCCCCTTTCACTTCAGTCAAAA	A_22_P00015672	ENST00000566714	ENST00000566714	Unknown	7,15896870725949	1,68601364880127	1,80215972831874e-05	0,00672591040355696	0,00356628692332248
11306	69	154	338	CGTCCCCGCAGGAGCCCGGGGCTCCGCCGCACCCAGCGCTAGGGCCCAGGCCGGGCCGCG	A_22_P00011611	lnc-PCM1-4	lnc-PCM1-4:1	gb|602688802F1 NIH_MGC_95 Homo sapiens cDNA clone IMAGE:4821073 5', mRNA sequence [BG704571]	5,92125129387267	0,561886013977347	0,000608667875452859	0,0151369020124054	0,00802605632062937
11308	69	156	1707	ATTCCTCCAAGGAAGAGCAGAACACCTGAAAGCCAGCAATTTCCTGACACTGAGAATGAA	A_24_P825874	POTEI	NM_001277406	ref|Homo sapiens POTE ankyrin domain family, member I (POTEI), mRNA [NM_001277406]	6,14728030822286	0,884148785987937	0,00103136170965048	0,0181800485480691	0,00963962727901622
11327	70	11	1537	TGAAGGGAACTGGAGAACTCAGCCTTCATCTTCCCCCACCCCCATTTGCTGGTTCAGCTA	A_33_P3244843	PRKAG3	NM_017431	ref|Homo sapiens protein kinase, AMP-activated, gamma 3 non-catalytic subunit (PRKAG3), mRNA [NM_017431]	7,55280857598919	0,713526221309369	0,00296912936266732	0,0289443540021241	0,0153471968831465
11337	70	21	258	TTGGATTTACAGTACATTGATGGATAGAATCTGGGATGCTTGCCTGGGTAGGAGGGAACT	A_22_P00020027	ENST00000533311	ENST00000533311	Unknown	5,32269934712929	0,323733231302428	0,000852773871676214	0,0168837485882013	0,00895228871543154
11346	70	30	1517	TGTGATGCGGTTCCAAAGCACAGGGCTTGGCGCACCCCACTGTGCTCTCAATAAATGTGT	A_33_P3255434	MEG3	NR_002766	ref|Homo sapiens maternally expressed 3 (non-protein coding) (MEG3), transcript variant 1, long non-coding RNA [NR_002766]	6,0294340844515	0,641464079347206	0,00324748337246693	0,0303433240197168	0,0160889743051625
11351	70	35	4628	CTCCTGTCATCGAACGTTTGAGATTCCTCTCTAATGAATTGAGACCTGCTGTTGGTAATG	A_21_P0011468	HERC2	NM_004667	ref|Homo sapiens HECT and RLD domain containing E3 ubiquitin protein ligase 2 (HERC2), mRNA [NM_004667]	6,80068122995402	0,958956908174713	5,95653419646196e-05	0,00821204137613022	0,00435427979504282
11358	70	42	683	TCTCCAGGACCTTAGGTTTGATGCGGAATCTGCCGAGTGATGGCGGCTCCCCAGGGATGC	A_23_P67589	C19orf60	NM_001100418	ref|Homo sapiens chromosome 19 open reading frame 60 (C19orf60), transcript variant 1, mRNA [NM_001100418]	9,48822211088002	0,544918249832422	0,00101827987488305	0,0181037353625815	0,00959916365414582
11362	70	46	1870	CTCCTGAGGCCCCCTTCTAGCCTGTGCAAACCCTGTATGTGCATTAAAAATCTCCAGGTC	A_33_P3290124	ASB10	NM_001142459	ref|Homo sapiens ankyrin repeat and SOCS box containing 10 (ASB10), transcript variant 1, mRNA [NM_001142459]	6,74127890655745	0,502573637097772	0,00720665477752091	0,0460244141869157	0,0244035761138853
11377	70	61	2043	GTGAAGCATGTAGTTATCTAGATCTGGGTAATTTCATGTTTATTAAACTCGAACTTTGGC	A_23_P75255	VPS26A	NM_004896	ref|Homo sapiens vacuolar protein sorting 26 homolog A (S. pombe) (VPS26A), transcript variant 1, mRNA [NM_004896]	7,13571449790201	-0,583505480779847	0,00083367669566716	0,0168428502948781	0,00893060316806125
11381	70	65	716	AGTGGATGAAACCAGTGCTGAAGATGAAGGTGTCTCTCAGAGGAAGTTTTTGGATGGCAA	A_23_P30884	CLIC1	NM_001288	ref|Homo sapiens chloride intracellular channel 1 (CLIC1), transcript variant 2, mRNA [NM_001288]	10,5651345311636	-0,703051563417826	0,00653575970641606	0,0435824172697616	0,0231087533835922
11384	70	68	348	ATTGTATTATAACCCCCTCCCAAACACTTAGTGCATCCTCCCACTCATGTAATTTGTTTA	A_22_P00001813	ENST00000523791	ENST00000523791	Unknown	7,64771905957286	1,57089711343262	9,40306829911859e-05	0,0091028105512275	0,00482659332142702
11387	70	71	1159	GGAATTTGCCTTATTTTTCTTGGATGCGATGTTCAGAGGCTGTTTCCTGCAGCATGTATT	A_23_P30126	FGFBP1	NM_005130	ref|Homo sapiens fibroblast growth factor binding protein 1 (FGFBP1), mRNA [NM_005130]	8,02061377668834	-0,813976148865034	0,00479377030794808	0,0367248503422704	0,019472658075753
11392	70	76	1460	TCCCCCTTTACTGGTCTCCCTTCCCTTCTCCATGAACAATAAAGACGATGTCTTTCTCAA	A_33_P3326553	TMEM82	ENST00000375782	ens|transmembrane protein 82 [Source:HGNC Symbol;Acc:HGNC:32350] [ENST00000375782]	7,4540897074532	0,403461992295517	0,00435667450070784	0,0349399074532048	0,0185262258305679
11416	70	100	932	AAATATCTGCAGGTGGAATGTGACAGACAGGTGGAGAAGGTGGTAGACAAGTTCATCAAG	A_33_P3257628	COG4	NM_001195139	ref|Homo sapiens component of oligomeric golgi complex 4 (COG4), transcript variant 2, mRNA [NM_001195139]	6,84880661850153	1,02212667986562	5,0000111227089e-05	0,00806552765004547	0,00427659365977302
11417	70	101	7322	GTGGCCTGCGTTACAGATTTATTTTGGCATATGTACTAAGTTCCATTTTCTCTTTACAAA	A_33_P3342410	EEF2K	NM_013302	ref|Homo sapiens eukaryotic elongation factor 2 kinase (EEF2K), mRNA [NM_013302]	6,12581222851437	-0,386544808384575	0,00576759231255524	0,0406534893009402	0,0215557446624178
11423	70	107	1427	CCTGGAGCGCCCAACGATGATCAAATATGGCATCAACAATATCCGGGAGCTGGTGGGCCA	A_23_P78685	FARSA	NM_004461	ref|Homo sapiens phenylalanyl-tRNA synthetase, alpha subunit (FARSA), mRNA [NM_004461]	7,49660620829945	-0,504098366193674	0,00302095898095409	0,0292248367170994	0,0154959175437883
11426	70	110	7590	TTCGTTTTCTCTTGCAGGTTGGAGTAAATTTGCACTTTGAATCATGTGGGTCATTTGGGG	A_24_P835500	ITPRIPL2	NM_001034841	ref|Homo sapiens inositol 1,4,5-trisphosphate receptor interacting protein-like 2 (ITPRIPL2), transcript variant 1, mRNA [NM_001034841]	7,719777118505	-0,626746134192891	0,00777016067857053	0,0480855514447641	0,0254964552051605
11433	70	117	241	TCCATTTGTAGGAGAACGTAGGGTAGTCAAGCTTCCAAGACTCCAGACACATCCAAATGA	A_33_P3382595	RN7SK	NR_001445	ref|Homo sapiens RNA, 7SK small nuclear (RN7SK), small nuclear RNA [NR_001445]	14,14755745601	1,02363643668982	0,00402442382793322	0,0337121696168947	0,017875241037701
11435	70	119	308	TACCTTCGGCCCCAACGGGAAAAGCCAATTTCCAGTAATTCGCGCCCGACCACCGGGGAG	A_22_P00010734	lnc-NIF3L1-1	lnc-NIF3L1-1:1	gb|DA371222 BRTHA2 Homo sapiens cDNA clone BRTHA2001026 5', mRNA sequence [DA371222]	5,67555217169789	0,322838397515373	0,00578563340227277	0,0406935940526703	0,0215770094493503
11441	70	125	1169	GATCCAGCACTGATGAGGCCAGGGAGATTGGATAGAAAAATTGAATTTAGCTTGCCCGAT	A_23_P304287	PSMC2	NM_002803	ref|Homo sapiens proteasome (prosome, macropain) 26S subunit, ATPase, 2 (PSMC2), transcript variant 1, mRNA [NM_002803]	8,91864291274704	-0,567885983910317	0,000705969584211219	0,0159407443554627	0,00845227853657536
11449	70	133	3271	GAAATCCAAAATAGTCATGTTTCTGCAGTATTCTGTAGCCAACTTAAACCTGTGCTTTCA	A_23_P216468	SLC1A1	NM_004170	ref|Homo sapiens solute carrier family 1 (neuronal/epithelial high affinity glutamate transporter, system Xag), member 1 (SLC1A1), mRNA [NM_004170]	6,43151489983983	-0,547229857185687	0,00339127142830943	0,0310641224488715	0,0164711640546552
11458	70	142	1858	TAGTAAAAAGAAAAACAAAGACTCGGGAAGAAAGTTCCTGCCCTCCCTGTTGAATGCTGT	A_22_P00020569	SDCBP2-AS1	NR_040047	ref|Homo sapiens SDCBP2 antisense RNA 1 (SDCBP2-AS1), transcript variant 1, long non-coding RNA [NR_040047]	7,05918318920616	0,965956096877652	0,000151251990356532	0,0102386928243836	0,00542887343729778
11485	71	5	0	TCGCGACGGCCTCCGAGACGCCAGCTGCCCCTTCTCGGCTGTGTGGCTTCGACTTCCTGA	A_33_P3341731	A_33_P3341731	A_33_P3341731	Unknown	6,52200991757741	0,636961107916416	0,000410585329767983	0,0135867932451012	0,00720414043194298
11497	71	17	1642	CATTCATTCATTCAGCAGGCTTATCAGATTCAAGTCATTTGTATCTTTTAACCAGACCAA	A_33_P3402474	ATAT1	NM_001031722	ref|Homo sapiens alpha tubulin acetyltransferase 1 (ATAT1), transcript variant 1, mRNA [NM_001031722]	5,88001123246239	-0,360537192928718	0,00610326376504698	0,041950134848526	0,022243266467361
11528	71	48	680	GACTTGGGTCTTTGGTGCTAGGAGAGGGCCTGTGCTCCACACAGCCGTGGTTTTCTGATT	A_23_P52298	NPM3	NM_006993	ref|Homo sapiens nucleophosmin/nucleoplasmin 3 (NPM3), mRNA [NM_006993]	9,78271314845141	-1,07104650310547	1,54883237647685e-05	0,00672591040355696	0,00356628692332248
11556	71	76	591	AGACAGGTAGATCAGTTGACCCCAGGAGTTCTGGGCAATACAGTGAAATTCTGTTTTCAC	A_33_P3410584	AK057937	AK057937	gb|Homo sapiens cDNA FLJ25208 fis, clone REC05984. [AK057937]	5,45514801028575	0,462027746883925	0,00174939355718391	0,0225609537485363	0,0119625194960281
11565	71	85	334	TATTGTGTTCACAAACCAGAGGTGATCTTCAGGCTGCAACAAGGAGAAGAGCCATGGAAA	A_24_P212129	ZNF33A	NM_006974	ref|Homo sapiens zinc finger protein 33A (ZNF33A), transcript variant 2, mRNA [NM_006974]	7,16674038598222	0,5915627884385	0,000327990268747967	0,0125681138359327	0,00666400492046573
11577	71	97	1187	TGACAACAACATCTATGAAGTGATGCCCTCTCCAGTCCTCCTGGTGTCCCCCATCAGTGA	A_23_P78526	CEACAM19	NM_020219	ref|Homo sapiens carcinoembryonic antigen-related cell adhesion molecule 19 (CEACAM19), transcript variant 2, mRNA [NM_020219]	8,33577608501983	1,02968211158961	0,000620441546416599	0,0152493835059353	0,00808569750753537
11589	71	109	2431	TCCCCTTCAAGGACTTCTCCCTTGTGGTTTTGTAAAGTGCAAACTTAAGAATAAAGTGAC	A_23_P109821	TADA3	NM_006354	ref|Homo sapiens transcriptional adaptor 3 (TADA3), transcript variant 1, mRNA [NM_006354]	9,41552197936978	-0,435584476512446	0,00443108553058455	0,0352026926447316	0,0186655627137487
11598	71	118	5757	GACACCTCACTCTGCACCCTGGACACCCTCACTCACCCTGGACACGTTCACTCACCCTGA	A_22_P00016518	PLAC4	NM_182832	ref|Homo sapiens placenta-specific 4 (PLAC4), mRNA [NM_182832]	5,73421897489061	0,450271184890436	0,00104601354810834	0,0183120185293794	0,00970960186838472
11614	71	134	292	AAAGTCAAAGTAGATCAGATACTGTAGCTGAATCCCGTTCCCCTTCTCCCTCCTGTAGTA	A_22_P00013683	lnc-RP11-712L6.5.1-1	lnc-RP11-712L6.5.1-1:1	gb|DKFZp686N0126_r1 686 (synonym: hlcc3) Homo sapiens cDNA clone DKFZp686N0126 5', mRNA sequence [BX508466]	6,89525454831863	0,687267804003505	0,00370147834188563	0,0324037328408956	0,0171814671566555
11631	71	151	4055	GCAGTGTTAACATCTTCACTGGCAGATTCATGGACTTTCCCCCTCCTGAATGCATTTCAA	A_21_P0011266	LINC00639	ENST00000553932	ens|long intergenic non-protein coding RNA 639 [Source:HGNC Symbol;Acc:HGNC:27502] [ENST00000553932]	5,59452307927963	0,373155685030529	0,00137190599960203	0,0202479528600088	0,0107360944728779
11638	71	158	942	AGGTTGGCCTCTCCAAGTCCTAAAAACAAAATTATCAAGCCAACCTCCTCCTGAAGTGCT	A_33_P3390177	LINC00884	NR_033929	ref|Homo sapiens long intergenic non-protein coding RNA 884 (LINC00884), long non-coding RNA [NR_033929]	6,56302192470289	0,891424082770692	0,000231017758363592	0,0114773282025457	0,00608563644585165
11641	71	161	799	AGCATAGTGTTCCCTATCGATGTCCACATCCTAGTGGGAGCCTGTGACTACCTGGCTCGG	A_33_P3340808	FLJ46026	XR_159298	ref|PREDICTED: Homo sapiens FLJ46026 protein (FLJ46026), misc_RNA [XR_159298]	5,28683616121372	0,283725860751817	0,00688048009227811	0,0448016611548658	0,0237552344193027
11661	72	17	354	GTCTGATGATGCATGGGCTTTGGTCTTTTTTGACAAAATCTCTTTTGTAACATGTTCAAT	A_21_P0012940	ENST00000511991	ENST00000511991	tc|Q7Z612_HUMAN (Q7Z612) Acidic ribosomal phosphoprotein P1, partial (50%) [THC2720556]	14,7237742546087	-0,564523846703871	0,000329540794321265	0,0125738330987474	0,00666703745152297
11673	72	29	82	GTTTTGCTGTGACGTCCATTGCTACTCTCATGCTGGGGTCCTGCTCTCTCTGTCCAGGTT	A_19_P00316547	ENST00000505702	ENST00000505702	Unknown	5,442758482434	0,221478430752131	0,00821889407242146	0,0496846773988045	0,0263443615310645
11679	72	35	609	GTGTGCAAGCCCCTAGGCGCCCCTTTTCAGAAAACAAAAATAGACACCATCTCCCCAGCT	A_33_P3346680	NP105946	NP105946	tc|GB|AC002544.1|AAC27427.1 CDC37-like gene [NP105946]	8,35138732099408	0,998437789391756	0,00348452803439658	0,0314758117920972	0,0166894545511269
11689	72	45	2888	GACGTTGAAGGCTCAAAGCTATACTAAGAAGCTTTCTGAAAGATTGGGCTTTAAAATAAA	A_33_P3315223	HNRNPA0	NM_006805	ref|Homo sapiens heterogeneous nuclear ribonucleoprotein A0 (HNRNPA0), mRNA [NM_006805]	6,33825137490781	-0,491045201828102	6,64041519743402e-05	0,00821204137613022	0,00435427979504282
11717	72	73	853	TTTACATTTCTGGCAATCTCAACTCTTATTTGGAATACTTCTGTGCATTTGTCTGTCCAC	A_23_P110802	CENPH	NM_022909	ref|Homo sapiens centromere protein H (CENPH), mRNA [NM_022909]	5,90790756662379	-0,464931775962282	0,00204387198753432	0,0242651863204948	0,0128661566203736
11718	72	74	10	GAAAACTCTGTCCAGTTCTGCTACTGAAGGGAGAGAGATGAGAGCCTTTTAGGCTGAGGA	A_21_P0000233	SNORD38A	NR_001456	ref|Homo sapiens small nucleolar RNA, C/D box 38A (SNORD38A), small nucleolar RNA [NR_001456]	6,60302279686173	0,847535864769262	0,00304740556505822	0,0294086805018395	0,0155933972374081
11724	72	80	1115	TTTAGGCTGCCAGTATTGTATTAAGCAGAACAGTATAACCTCGTATTTTAGCTCCAGGGT	A_23_P41976	CCDC127	NM_145265	ref|Homo sapiens coiled-coil domain containing 127 (CCDC127), mRNA [NM_145265]	7,09469879230709	-0,436427332853842	0,00744129120310155	0,0469703544846605	0,0249051430857419
11730	72	86	881	AAATGAAGGGTCTTGGTTTTATATTCATCCGTTCTGGAAACTGAGAAGCGAGGGTGACAA	A_33_P3232294	ITPR2	NM_002223	ref|Homo sapiens inositol 1,4,5-trisphosphate receptor, type 2 (ITPR2), mRNA [NM_002223]	5,82683723787202	0,805556965520814	0,00106181203694988	0,018359726095178	0,00973489790384199
11744	72	100	2400	CTAACCATGTAGACTTATTGCGGCCTGGTTTCTCTGTTACAATAAAATTACTGTAGACCC	A_33_P3414482	GOT2	NM_002080	ref|Homo sapiens glutamic-oxaloacetic transaminase 2, mitochondrial (GOT2), transcript variant 1, mRNA [NM_002080]	11,2500496534748	-0,676131018036514	0,00114818251441516	0,0188706894980483	0,0100058265949214
11748	72	104	3	AACAATTTAATACAAAAACACAAGCAGGTTCCCCTCCTCTCCTTTGCCTTTGGTCTGGCT	A_22_P00012872	ENST00000566108	ENST00000566108	Unknown	7,91592985639384	0,936360873103887	0,000709806124415423	0,0159831292114744	0,00847475230572659
11756	72	112	2120	GAAGACAGTCGGCTATGAATGAATCATCCAAGACTGATCAATACTTATGTGATGCAGACA	A_23_P145068	MTO1	NM_012123	ref|Homo sapiens mitochondrial tRNA translation optimization 1 (MTO1), transcript variant 2, mRNA [NM_012123]	6,66465623899081	-0,485059281788494	0,00470613365587741	0,0363608166999688	0,0192796361143686
11764	72	120	1157	AAGACTCGCAATTTCACGACACACTTTGATCCCTTCTGTTGGTGTCATGTTGTAAACATT	A_23_P103631	EBNA1BP2	NM_006824	ref|Homo sapiens EBNA1 binding protein 2 (EBNA1BP2), transcript variant 2, mRNA [NM_006824]	10,2046450648793	-0,73565971071648	0,000323403223085751	0,0125135411985068	0,00663506881047529
11775	72	131	2346	AACCCAAATGTCCATCAATGATAGACTGGATTAAGAAAATGTGGCACATATACACCATGG	A_33_P3405285	GSG1	NM_001080554	ref|Homo sapiens germ cell associated 1 (GSG1), transcript variant 3, mRNA [NM_001080554]	9,58276387454689	1,13911197037442	8,46286204920125e-05	0,00893612501428279	0,00473821146454137
11779	72	135	525	CACCGCCCCCCTGCGGATGGTCCCAATTCACCTACCTGCCCCCCTTCCCCTCTCTCCGTC	A_33_P3417222	CD72	ENST00000378430	ens|CD72 molecule [Source:HGNC Symbol;Acc:HGNC:1696] [ENST00000378430]	11,4078773641432	0,903593653626437	0,00353450238275447	0,0316128683510178	0,0167621262021759
11780	72	136	7309	CTGTTCATAGAGGACTTACTAAGTGCCAGCCACCATGATAAGCTAAAGTTAATTATTTTA	A_33_P3391596	LAMA4	NM_001105206	ref|Homo sapiens laminin, alpha 4 (LAMA4), transcript variant 1, mRNA [NM_001105206]	6,2649368951872	1,38219375249054	3,12084655955254e-06	0,00672591040355696	0,00356628692332248
11786	72	142	248	TCACGTGTCCCGCTGGCCCCAGCACCCAGTTTTTGGCTGTTACAAATGAAGCCTCTGTGA	A_21_P0006395	lnc-PTGES2-1	lnc-PTGES2-1:6	linc|LNCipedia lincRNA (lnc-PTGES2-1), lincRNA [lnc-PTGES2-1:6]	9,06580654390265	1,23745877874952	0,000131832322371154	0,00981942194397205	0,00520656297396615
11820	73	12	1848	AAGCCAGGGGAGCAGGTGCGCTTCTCCATAGGTCCTGGTTTAAAGCAAGCGGAAACACCA	A_21_P0009509	LOC284240	ENST00000589723	ref|PREDICTED: Homo sapiens uncharacterized LOC284240 (LOC284240), misc_RNA [XR_248506]	5,71121683242347	0,392158428852185	0,00767338896718923	0,0477362410991948	0,025311239993711
11822	73	14	467	GATGTGAAGACCCTGGTTTCTGAGACCATCCGCCGATTTGGCCGCCTGGATTGTGTTGTC	A_23_P78762	HSD17B14	NM_016246	ref|Homo sapiens hydroxysteroid (17-beta) dehydrogenase 14 (HSD17B14), mRNA [NM_016246]	5,73531237795406	0,408719595441066	0,00459085217080525	0,0358093054336681	0,0189872076847492
11824	73	16	1530	ACAAATGTGACGAATGTGGAAAAAACTTTACCCAGTCCTCCAACCTTATTGTACATAAGA	A_23_P252748	ZNF195	NM_007152	ref|Homo sapiens zinc finger protein 195 (ZNF195), transcript variant 3, mRNA [NM_007152]	6,92133339860998	0,402903281740701	0,00710619157577207	0,0456238728671982	0,0241911966462666
11868	73	60	1347	CCAGCAGTGTTCTTGCAATATGAGGAAGACAGTTACAGCCACATTATGGCTCTCATTGAA	A_24_P114183	FDPS	NM_002004	ref|Homo sapiens farnesyl diphosphate synthase (FDPS), transcript variant 1, mRNA [NM_002004]	10,2092405697512	-0,512557734204456	0,00226804022404114	0,0254226902495007	0,0134799012107751
11890	73	82	459	GCAGGAATTATTAGAGGCCAGGTTTACTGGAGTAGGTGTTAGTAAGTGACGAGTAGCACA	A_21_P0013268	XLOC_l2_013594	TCONS_l2_00026192	linc|BROAD Institute lincRNA (XLOC_l2_013594), lincRNA [TCONS_l2_00026192]	7,35255219175924	1,3198753413064	9,11309123415401e-05	0,0091028105512275	0,00482659332142702
11897	73	89	409	TCTCCGGCTGCACCGAGTGGTCAGGACATTGAGGCCGGGTCAGGGAGCGTGAGATACCGG	A_22_P00001725	LOC101930595	XR_247607	ref|PREDICTED: Homo sapiens uncharacterized LOC101930595 (LOC101930595), transcript variant X1, ncRNA [XR_247607]	5,77802935557941	1,09817107234634	0,00341177315157169	0,0311423938151688	0,0165126659679053
11902	73	94	1191	TGCTGCATACTCTGGAGATCACCGACCTTGCTGACTTCTCCCCGCTCACCCTCCTTGCTA	A_24_P401990	ERCC2	NM_000400	ref|Homo sapiens excision repair cross-complementation group 2 (ERCC2), transcript variant 1, mRNA [NM_000400]	6,70834446750368	0,632081033609674	0,00246437814067997	0,0264760388456063	0,0140384194036438
11903	73	95	495	TTCTGGAGATGGCAGCTTATTGGACACATGGATTTTCTTCAGATTTGCACTTACTGCTAG	A_23_P106056	DAD1	NM_001344	ref|Homo sapiens defender against cell death 1 (DAD1), mRNA [NM_001344]	10,9649634265449	-0,670375776781468	0,00138549445230061	0,0202935385416881	0,0107602654193683
11904	73	96	815	CACCACCGACGATGTGGGTATGGAACCCCCTCTGGATACAGAACCCCTTCTTTTCCAAAT	A_33_P3627001	PEBP4	NM_144962	ref|Homo sapiens phosphatidylethanolamine-binding protein 4 (PEBP4), mRNA [NM_144962]	6,04094957333699	0,642164510806248	0,00539637250534961	0,0390925493127325	0,0207280857234744
11911	73	103	748	CTTCTTTAATCTGAGAATCTTACGTCTTCAAGCCCTGTTCACACCGCTTGTCCCATTAGA	A_21_P0008072	lnc-AL445989.1-2	lnc-AL445989.1-2:1	linc|LNCipedia lincRNA (lnc-AL445989.1-2), lincRNA [lnc-AL445989.1-2:1]	6,59045443802169	0,869164398521894	0,000947417184514812	0,0175811498892687	0,00932207257978238
11935	73	127	2776	GCTAGGTAGAATTTGTACTTGTTTTCTTGGTAGCAGTTTTGAAATATTCTGTACAGTACG	A_24_P37519	LZTFL1	NM_020347	ref|Homo sapiens leucine zipper transcription factor-like 1 (LZTFL1), transcript variant 1, mRNA [NM_020347]	5,38781258290544	-0,344580522498014	0,000840557056311525	0,0168608485988214	0,00894014642869716
11936	73	128	484	GCCAGCACCACTGGGCACCCTGTCCTTTCCCAGCCTGCCTGTGCACCCTGTGGGCAGTGA	A_33_P3231572	LOC100130456	AK095012	gb|Homo sapiens cDNA FLJ37693 fis, clone BRHIP2014954. [AK095012]	6,54292355769704	0,46124169511429	0,00280603086570995	0,0282490512454132	0,0149785257322943
11937	73	129	77	CACACTCCACAGTGGGCTATACCACTTAGTATAGTTCGCTACTATTTTGTGGCCTACATG	A_21_P0000271	SNORA4	NR_002588	ref|Homo sapiens small nucleolar RNA, H/ACA box 4 (SNORA4), small nucleolar RNA [NR_002588]	6,11807120844442	0,965622451187438	0,000443625747149154	0,0139001703204328	0,00737030270571236
11941	73	133	1887	GATGTGGTCATGTTTGACTTGTACAGAATGTTAATCATACAGAGAATCCTTGATGGAATT	A_33_P3217073	GHITM	NM_014394	ref|Homo sapiens growth hormone inducible transmembrane protein (GHITM), mRNA [NM_014394]	9,83195419839375	-0,658925672406047	0,00363753890373506	0,0321025893988617	0,0170217915358203
11944	73	136	780	TAGAGAATTTATGGGTCGACTGTTCCAGAAGCCTCAGGAGTACAGTTCTGCCTTTTCCTT	A_33_P3265956	CBFA2T2	JF432662	gb|Synthetic construct Homo sapiens clone IMAGE:100073900 core-binding factor, runt domain, alpha subunit 2; translocated to, 2 (CBFA2T2) gene, encodes complete protein. [JF432662]	6,43634323465201	0,642944670844198	0,000415506426589585	0,0136014030589472	0,00721188700972132
11949	73	141	4229	GACCCCTTGGGCGCCTGGCTGCAGGACGCCAGGCGGCGGCAGGAGCAGATCCAGGCCATG	A_33_P3419098	PLEC	NM_201380	ref|Homo sapiens plectin (PLEC), transcript variant 6, mRNA [NM_201380]	5,97357927121498	0,488457921081429	0,00511112853427105	0,0379827841135715	0,0201396536926771
11965	73	157	1317	TCTCGTTCAGGGAGGGACTTGTCATGACTCATGGTTACATTCAGGATACTTGAGCACTTT	A_23_P141965	HAUS8	NM_033417	ref|Homo sapiens HAUS augmin-like complex, subunit 8 (HAUS8), transcript variant 1, mRNA [NM_033417]	6,97939181039918	-0,464520997984879	0,0080331892751066	0,0490163459412029	0,0259899914020142
11972	73	164	3282	AACAGCCAAAAGCTATATGTTATGGCTTATTGTGTGAAGGTAACTAAGAAGTGGTGTTCC	A_23_P170839	SEPT2	NM_001008491	ref|Homo sapiens septin 2 (SEPT2), transcript variant 1, mRNA [NM_001008491]	7,90321781284791	-0,650243243271736	0,00284925041834263	0,0284210769335626	0,0150697391034683
11980	74	8	2176	AGTAACTTCGCTCTGTTAGAGGTGGAGGATTTTCCTATGGTTCCCCCCATTTCCTGATTT	A_32_P101301	USP39	NM_006590	ref|Homo sapiens ubiquitin specific peptidase 39 (USP39), transcript variant 1, mRNA [NM_006590]	9,89783564222133	-0,540535129221025	0,0017086658870249	0,0223526876325457	0,0118520903226576
11992	74	20	401	CAGGCAGAAGCGAATATTGGTAAACCTCAGTATGGTGGAAAACAAGCTGGTTGAACTGGA	A_23_P432352	CT83	NM_001017978	ref|Homo sapiens cancer/testis antigen 83 (CT83), mRNA [NM_001017978]	7,3635686086864	-0,516431608000262	0,00520121669896444	0,0383168431821657	0,0203167822026427
12015	74	43	5815	CAACAGAGTGACTCCATCTCAAATGCAAAACAAAACAGAAAGAATACATGCTGACGAAAA	A_33_P3415744	ANKRD36B	NM_025190	ref|Homo sapiens ankyrin repeat domain 36B (ANKRD36B), mRNA [NM_025190]	5,80588498485981	0,506253661934527	0,000572007282334847	0,0148432021004074	0,00787032749097005
12026	74	54	2373	ACAGGTCCACCTACTGAACTAGAACCTACTCAGGATTCACTGGTGCAGTCTGAAAATTAC	A_33_P3335183	LRRC37A2	NM_001006607	ref|Homo sapiens leucine rich repeat containing 37, member A2 (LRRC37A2), mRNA [NM_001006607]	5,62595531476968	0,692151599369437	0,000808684521054311	0,0166397557320578	0,00882291611305668
12032	74	60	309	TTAGGGCTCGGTATCTCAGGGCTCGGGGTCCAGTCCCCGCGCCGCCGCCCCCCACGGGCT	A_33_P3410895	POR	ENST00000421059	ens|P450 (cytochrome) oxidoreductase [Source:HGNC Symbol;Acc:HGNC:9208] [ENST00000421059]	12,2534535008563	1,05511581985695	2,55424190994912e-05	0,0071248645485879	0,00377782482154912
12070	74	98	578	CTGGTAGTTTGAAATAAAATAATTTCAAAAAGTGCTGTACCCCCTGAGTATTCTGCTGTA	A_22_P00015513	LOC101929294	NR_125808	ref|Homo sapiens uncharacterized LOC101929294 (LOC101929294), long non-coding RNA [NR_125808]	5,7348106708701	0,332699011577743	0,00399172123272635	0,0335798622309028	0,0178050875458744
12072	74	100	1192	TCCTAGGGGGCTGGTTTGGCAGGGGCTGCACAAAACGCACAAAAAGGAAGAAAGTGACGT	A_33_P3391727	SIRT7	NM_016538	ref|Homo sapiens sirtuin 7 (SIRT7), mRNA [NM_016538]	7,14917950311515	0,77483149031192	0,00111784526988875	0,0187425773206219	0,00993789753317942
12080	74	108	209	ATGCGGAAGTCGTCATTTGACAAGTTTTATAAATGAGTATTTGAAGCTCAGGAATAAGTG	A_24_P145911	TRA2B	ENST00000342294	ens|transformer 2 beta homolog (Drosophila) [Source:HGNC Symbol;Acc:HGNC:10781] [ENST00000342294]	8,07385974254771	1,21048715966178	4,37946303256373e-05	0,00776593042535268	0,0041177378914713
12085	74	113	5727	CAGCTCCTAGAACATGAGAATCAAGCCTCTTAATTTTAAACTGCGGAATGTGGCCTCTGC	A_23_P215449	BAZ1B	NM_032408	ref|Homo sapiens bromodomain adjacent to zinc finger domain, 1B (BAZ1B), mRNA [NM_032408]	6,48093054319533	-0,610269576066868	0,00102125987892531	0,0181153233413847	0,00960530796098222
12090	74	118	614	TAGTATACAAAGTCCACTTTCATGACGGAAGAATTGGAAAGCTCCCTCCAGAGTTGTCAG	A_22_P00002813	ENST00000433219	ENST00000433219	Unknown	5,58958178213214	0,498549169585156	0,0007890626852858	0,0165310986536809	0,00876530275003342
12095	74	123	313	GAAAAATGTAGAGTGTGCCCGTGTGTATGCCGAGAACGCCATCCGCAAGAAGAACGAAGG	A_24_P287780	CHMP1A	NM_002768	ref|Homo sapiens charged multivesicular body protein 1A (CHMP1A), transcript variant 2, mRNA [NM_002768]	5,90950889192983	0,483363699535261	0,00628144050031925	0,042689198217958	0,0226351408563684
12097	74	125	660	GAGAGGCAGTGCTGCTGCTCCCGCCCGAGGCTCATGACAACTCAATAAAGCACTGCTTTT	A_23_P122915	BRI3	NM_015379	ref|Homo sapiens brain protein I3 (BRI3), transcript variant 1, mRNA [NM_015379]	11,6883564438026	-0,558158279223765	0,00146454837570637	0,0208121487676488	0,0110352486939249
12099	74	127	1817	AAGCTGGTTGAACACCAGAAGGAGTATTTGGCGATCATGAATGATGACTGAACAGGGCTT	A_32_P209094	FGGY	NM_018291	ref|Homo sapiens FGGY carbohydrate kinase domain containing (FGGY), transcript variant 2, mRNA [NM_018291]	6,65241771384184	-0,597598463944564	0,00463893314537841	0,036072238004625	0,0191266227130885
12102	74	130	1427	AATGGCAGCTTGATTCTTCTTTGGGCTTTATTCAGTCCCCCAACTTTGGAGCTTTCTTGA	A_33_P3263851	LOC400863	NM_001288961	ref|Homo sapiens uncharactered LOC400863 (LOC400863), mRNA [NM_001288961]	6,23415130429692	0,687083286794858	0,00114862048985914	0,0188706894980483	0,0100058265949214
12106	74	134	3	AACCTTACCTCCTCTCCCTCCACATTCTCAAAACTTGCATTTGGTTACTACTTGCTGAAG	A_22_P00008239	lnc-IRF2BP2-3	lnc-IRF2BP2-3:1	linc|LNCipedia lincRNA (lnc-IRF2BP2-3), lincRNA [lnc-IRF2BP2-3:1]	7,14750232981555	0,627726225149404	0,00493357470630927	0,0371933168940524	0,0197210536144075
12123	74	151	127	GTAACAGGTGTGAGCATTCTAGCAGCAGTTTGATGATCATGTATGATACTGCAAACAGGA	A_19_P00315843	SCARNA16	NR_003013	ref|Homo sapiens small Cajal body-specific RNA 16 (SCARNA16), guide RNA [NR_003013]	6,49966177565016	0,511248227802381	0,00579898184735436	0,0406935940526703	0,0215770094493503
12138	75	2	1280	CTCATCTGATGGAAGAGAGGAATAAATAATTCACCTATATGTGTTTGAGGTTGTGACAGA	A_23_P32615	MNAT1	NM_002431	ref|Homo sapiens MNAT CDK-activating kinase assembly factor 1 (MNAT1), transcript variant 1, mRNA [NM_002431]	6,93656218091633	-0,525957300888787	0,0071329510115929	0,0457327423081653	0,0242489226105412
12145	75	9	615	AACGTAGAGCGAGAAAAGAACATGATCCTAGAACAACAGGCCCAGCTTCAGAGGGAAAAA	A_23_P59358	CEP57L1	NM_173830	ref|Homo sapiens centrosomal protein 57kDa-like 1 (CEP57L1), transcript variant 2, mRNA [NM_173830]	6,26740856689436	0,380769758468976	0,00354399717883369	0,0316630722757354	0,016788745884788
12146	75	10	19	CAGCACTTGGGGAAGCTGAAGTGGGAGGATTGCTTGAGTCCAGGAGTTCAAGACGAAGCT	A_33_P3274428	ENST00000624302	ENST00000624302	Unknown	11,8552332629726	1,13619471501471	2,86254236822618e-05	0,00731269232892318	0,00387741695356625
12147	75	11	1806	TGTCCACATACAGCCAAAATGCCTATCCAGAAATCCAGTTCGTTGGAAAGGAAAATTGGT	A_23_P204252	M6PR	NM_002355	ref|Homo sapiens mannose-6-phosphate receptor (cation dependent) (M6PR), transcript variant 1, mRNA [NM_002355]	6,12937176160139	-0,428237461762481	0,00747226422479779	0,0470030917923082	0,0249225014246379
12161	75	25	2841	ACAAAACTTCAGGAAGCCCAGCTAGAGCTAGCAGATATAAAGTCCAAGCTTGAGAAGGTG	A_33_P3257609	PPP1R12B	NM_002481	ref|Homo sapiens protein phosphatase 1, regulatory subunit 12B (PPP1R12B), transcript variant 1, mRNA [NM_002481]	5,33417328853793	0,391631969206448	0,000724947526141083	0,0161347802748508	0,00855516241703897
12194	75	58	197	TCAACATTTCTGGCAATTTCTACAGAAACAAGTTGAAGTACCTGGCTTTCCCCCGCAAGC	A_33_P3340060	RPL13A	NM_012423	ref|Homo sapiens ribosomal protein L13a (RPL13A), transcript variant 1, mRNA [NM_012423]	11,847240073207	-0,597175666914321	0,00253912002187861	0,0268333167733807	0,0142278592750313
12224	75	88	535	AATTAAGAAATGAGAGAGAGAATAAATGCACTGTGCATGCTGAAACCCCAAGAAGACTTT	A_21_P0004252	lnc-SNX18-1	lnc-SNX18-1:1	linc|LNCipedia lincRNA (lnc-SNX18-1), lincRNA [lnc-SNX18-1:1]	5,72699334677039	1,05889541565254	6,73479386385711e-05	0,00821204137613022	0,00435427979504282
12232	75	96	5594	GCACACCCTTCCTCTGGTTTTTGTATATTTATTGATGGATCAATAATAATGAGGAAAGCA	A_33_P3294509	CD44	NM_000610	ref|Homo sapiens CD44 molecule (Indian blood group) (CD44), transcript variant 1, mRNA [NM_000610]	9,61564484357896	-1,94242003182878	7,04216907127655e-09	0,000229771892457611	0,000121832205047704
12236	75	100	237	CTTCAGATTGTAACTCCGGCCCCTGCTCTGAGCTGGACCCCTCTAGATCAAGTTTGCAAA	A_21_P0008116	lnc-COL4A2-3	lnc-COL4A2-3:1	gb|DA194689 BRAMY3 Homo sapiens cDNA clone BRAMY3019176 5', mRNA sequence [DA194689]	7,22042858709601	0,697344324195106	0,00192431609303918	0,0236224218870747	0,0125253429228747
12242	75	106	0	CCAATTTTTTGTAAAACAGAAGTTCCAGAGCACAGAAGGTCATCATCACAAGCAAAATTT	A_33_P3333985	A_33_P3333985	A_33_P3333985	Unknown	6,40385389167368	-0,435311946826381	0,0025996391668832	0,0272045898568634	0,0144247198133319
12253	75	117	80	AAGTCTTTTTAGCAGGGGCCTTACGGGTTCGCGCTTTGGTCCTGGAGGCCTTATCCTAGC	A_21_P0005794	lnc-PRAGMIN.1-3	lnc-PRAGMIN.1-3:3	linc|LNCipedia lincRNA (lnc-PRAGMIN.1-3), lincRNA [lnc-PRAGMIN.1-3:3]	6,29391786020862	1,01175224081929	0,000576446540373471	0,014855591493873	0,0078768967327906
12255	75	119	953	CAGATTGGTAAAAATTAGGCTGGGCTGGGGAAATTCTCCTCCGGAACAGTTTCAAATTCC	A_23_P344594	TMEM174	NM_153217	ref|Homo sapiens transmembrane protein 174 (TMEM174), mRNA [NM_153217]	5,30189647720338	0,411793474018957	0,000758918125737891	0,0163598990104652	0,00867452737357959
12261	75	125	590	CGTGACAAATCCTTAAAGGATACACACATGACAGGAAGGATTAGAAGAGGAAACAGAAAC	A_33_P3732466	LOC100506282	XR_110899	ref|PREDICTED: Homo sapiens uncharacterized LOC100506282 (LOC100506282), transcript variant X1, misc_RNA [XR_110899]	5,72247259435665	0,569354011646711	0,000136357071653576	0,00984821421648279	0,00522182953251166
12265	75	129	147	GAGGTATGTTAATTTTGCCTTCTTAATTTCTCTCAAATTCACCTGCTCTTTGCCTACAGT	A_21_P0014848	TMEM165	ENST00000515591	ens|transmembrane protein 165 [Source:HGNC Symbol;Acc:HGNC:30760] [ENST00000515591]	5,27309895699852	0,267019699883422	0,00746990015928112	0,0469986745019006	0,0249201592398522
12272	75	136	466	AGGAGTCTCTGCACCTTGACATTCAGAAACTGAAGGAGAAGAGGGACATGCTGGACAAGG	A_23_P392222	SWI5	NM_001040011	ref|Homo sapiens SWI5 recombination repair homolog (yeast) (SWI5), mRNA [NM_001040011]	6,8688772191507	-0,54758173683532	0,000266909747911233	0,0120452714451559	0,00638677762047078
12274	75	138	3208	GCTAAACTGTGAGTTCTCATGGTGTTTTTGTAAATTACATCAACAGTCATGTGTTCTATG	A_33_P3340025	GINS1	NM_021067	ref|Homo sapiens GINS complex subunit 1 (Psf1 homolog) (GINS1), mRNA [NM_021067]	7,30603951891328	-0,685652989549371	0,00224412793896684	0,0253124119004341	0,0134214281995982
12277	75	141	785	CTCCAGGAAAGCTGTGGATGGAGTTGTGGCCGTTTTCTACACTGTGCTGACGCCCCTTCT	A_23_P125204	OR10G8	NM_001004464	ref|Homo sapiens olfactory receptor, family 10, subfamily G, member 8 (OR10G8), mRNA [NM_001004464]	5,38427654317429	0,455038192251086	0,00635908215716962	0,0430051847363507	0,0228026867380224
12282	75	146	2044	AGCATTTTCATGGATTACAAATGTCTTAGCCCCTGCCCTTTCAAGCAGTTCCTTAGCTCC	A_22_P00017815	LINC00638	NR_024396	ref|Homo sapiens long intergenic non-protein coding RNA 638 (LINC00638), long non-coding RNA [NR_024396]	8,3286942565146	1,18389249913777	0,000354963685823573	0,0129385994052144	0,00686044789423926
12294	75	158	122	GCCCCCATTGAGCCCCTACTTCAAGTACTCCGTCATGATCAACAAGGCCACGCCCTACAA	A_23_P208540	NDUFA3	NM_004542	ref|Homo sapiens NADH dehydrogenase (ubiquinone) 1 alpha subcomplex, 3, 9kDa (NDUFA3), mRNA [NM_004542]	11,0480173325241	-0,432711057466921	0,00523109751003549	0,0384241894546236	0,0203737005355916
12302	76	2	331	AAGTTCACATCAGGTGATGGATAGGAGCAACCCTGTAAAACCAGCCTTAGACTATTTTTC	A_21_P0013069	GUSBP2	NR_003504	ref|Homo sapiens glucuronidase, beta pseudogene 2 (GUSBP2), non-coding RNA [NR_003504]	6,19246913623755	1,28346002003288	3,31167816677007e-05	0,00731269232892318	0,00387741695356625
12304	76	4	604	AAATAACCAGTTAAACCAGCTACTCAAGGCTGCTCACCATACGGCTCTAACAGATTAGGG	A_33_P3244931	DBI	NM_001079863	ref|Homo sapiens diazepam binding inhibitor (GABA receptor modulator, acyl-CoA binding protein) (DBI), transcript variant 2, mRNA [NM_001079863]	12,0246424617936	-0,510233012852698	0,00607811380775108	0,0418494164034595	0,0221898624146713
12314	76	14	3359	TCTCGGGGAAATGGAACGTGACTGTTTAATCGGTTATGGAGCCAGTATGCTTTTGCTAGA	A_24_P321626	POLR3B	NM_018082	ref|Homo sapiens polymerase (RNA) III (DNA directed) polypeptide B (POLR3B), transcript variant 1, mRNA [NM_018082]	5,75273548084318	-0,371099927796003	0,00689639189255249	0,0448863903192106	0,0238001604579647
12316	76	16	1944	GTGTTTGTTCATTCTGACCTAAGGGGTTTAGATAATCAGTAACCATAACCCCTGAAGCTG	A_24_P250535	TMX4	NM_021156	ref|Homo sapiens thioredoxin-related transmembrane protein 4 (TMX4), mRNA [NM_021156]	7,27776052012473	-0,600212242763962	0,00208975983604433	0,0244916249750195	0,0129862214389801
12348	76	48	3819	TAATGGGTTAAATCCTTTAAAACAAGGAGTTGTGGGGGAAGGGTGTCGTGCACTCCTAGA	A_23_P74950	RCC2	NM_018715	ref|Homo sapiens regulator of chromosome condensation 2 (RCC2), transcript variant 1, mRNA [NM_018715]	9,40828290605814	-0,528291839756788	0,00204988310914421	0,0242748287453595	0,0128712693339902
12360	76	60	1675	TTCTTCAACAGGAGAATTTTACTGTGTTTCTTTTGGTTCCATTGTTTGGAGACATTCCTG	A_23_P169470	CDK9	NM_001261	ref|Homo sapiens cyclin-dependent kinase 9 (CDK9), mRNA [NM_001261]	7,16057455684626	-0,481372423622139	0,00482847443358673	0,0368432636925357	0,0195354445176262
12363	76	63	73	ACAGCAAGTTACTCTGAGTATTGTGGAAACAAACTGAAATTAGAGTGAGAGAGAGAGAGA	A_19_P00805812	lnc-UQCRFS1-9	lnc-UQCRFS1-9:20	tc|Q5A5F0_CANAL (Q5A5F0) Possible mitochondrial Complex I, subunit 1, partial (12%) [THC2535688]	5,35295321136678	0,332101861782649	0,00754467541422287	0,0473096371332149	0,0250850413002959
12367	76	67	923	CTGGAGAAGTCACAAAGACTATAGGCAATAATGGAGACCAGTCCCACAAGATGACAACCA	A_23_P117506	DHRS7	NM_016029	ref|Homo sapiens dehydrogenase/reductase (SDR family) member 7 (DHRS7), mRNA [NM_016029]	7,88091411659648	-0,64209922495774	0,004251132649576	0,03465915944287	0,0183773645020737
12373	76	73	1383	GTCCTGAGCCATAGTGACTCTTTTATCTGTGTGTCTTTTGCTAAATATGCCCTTTTTATA	A_33_P3329839	CDK2AP2	NM_005851	ref|Homo sapiens cyclin-dependent kinase 2 associated protein 2 (CDK2AP2), transcript variant 1, mRNA [NM_005851]	10,7089369036714	-0,532154180060063	0,00381929572792566	0,0328802060714402	0,0174341080854591
12380	76	80	4140	GAGTATGAACCGTGACCAGAGAAGTAAATATGGAGCCGTTTTATTGAGCAGTTTCCTCCA	A_24_P307175	SMYD4	NM_052928	ref|Homo sapiens SET and MYND domain containing 4 (SMYD4), mRNA [NM_052928]	6,00353509647018	-0,385728323560524	0,0054579983731347	0,0392733901218712	0,0208239731460148
12401	76	101	456	CCTAAAGAGTGTCTATCGGATCACCCTCAAGTTGGGTCAAACGGCTCCTCTTCTCGGCTT	A_22_P00023975	PAQR9-AS1	NR_125393	ref|Homo sapiens PAQR9 antisense RNA 1 (PAQR9-AS1), long non-coding RNA [NR_125393]	6,48726507460253	0,700301922290272	0,00378504904250047	0,032708103688801	0,0173428540484808
12439	76	139	727	TAGGGGACTTGTCCTGGTTCATCTTAGTTAATGTGTTCTTTGCCAAGGTGATCTAAGTTG	A_23_P115482	UBE2T	NM_014176	ref|Homo sapiens ubiquitin-conjugating enzyme E2T (UBE2T), mRNA [NM_014176]	9,05013540346425	-0,613791771083132	0,00230977392196383	0,025657973572155	0,0136046557475608
12457	76	157	307	GACAACACTTCTGAACTATATTTTGACAGAGCAACATAGTAAAAGAGTAGCGGTCATTTT	A_32_P35220	CBWD5	NM_001024916	ref|Homo sapiens COBW domain containing 5 (CBWD5), transcript variant 1, mRNA [NM_001024916]	8,87390166516017	0,618471212003385	0,000577517628855968	0,014855591493873	0,0078768967327906
12469	77	5	283	CATCATAATGCACTGGAACGAAAACGTAGGGACCACATCAAAGACAGCTTTCACAGTTTG	A_23_P151662	MAX	NM_197957	ref|Homo sapiens MYC associated factor X (MAX), transcript variant 6, mRNA [NM_197957]	6,69171152284439	0,619472959119268	0,00102388511452313	0,0181364405627908	0,00961650496867915
12471	77	7	1327	TTCTCCAGGCTTCCCCTCCCTCGTTTTCAAAGATAAATGAAATAAACGTGCGCGGACTGT	A_33_P3240318	PITX3	NM_005029	ref|Homo sapiens paired-like homeodomain 3 (PITX3), mRNA [NM_005029]	7,0441458242756	0,822327076161542	0,000213978959578587	0,011234983472053	0,00595713773096613
12476	77	12	1299	TAGCTGTTTCTCTCTTTAATCTCACGTAGCCTTTTTCAGGTTAGTACGTGTTCTTCTGTC	A_23_P50081	IMPA2	NM_014214	ref|Homo sapiens inositol(myo)-1(or 4)-monophosphatase 2 (IMPA2), mRNA [NM_014214]	8,8419347187906	-0,501826906215085	0,0028022073387959	0,0282355744248555	0,0149713799028022
12504	77	40	2865	AAGAGAGATTCTTAATTTCAACTTAGTCAACTCGTCAATCTCCCTCCGGCCAGCACTTCA	A_22_P00021779	lnc-C16orf42-1	lnc-C16orf42-1:2	linc|LNCipedia lincRNA (lnc-C16orf42-1), lincRNA [lnc-C16orf42-1:2]	5,63263527413851	0,304270282628063	0,00301921735663914	0,0292230862985529	0,0154949894174235
12505	77	41	3371	TCCCTGCTCTTTGTTGTTCATTTACAAGACACCATCATCATAAGCACCAGTTTGTGGCTG	A_33_P7314857	LOC100506085	NR_037878	ref|Homo sapiens uncharacterized LOC100506085 (LOC100506085), long non-coding RNA [NR_037878]	5,65238936948483	0,401206936755694	0,00289411128103837	0,0286256682625347	0,0151782197904475
12521	77	57	334	AGCCTGCTCCTTGCCTTTGTGCCCTCCAGGCCCCAAAGTCAGGGAACCAAAAGAAGAAAG	A_19_P00317653	ENST00000602175	ENST00000602175	ens|long intergenic non-protein coding RNA 969 [Source:HGNC Symbol;Acc:HGNC:48729] [ENST00000602175]	8,81116406948059	1,17487496042962	0,00106656438127683	0,0183771190663381	0,00974412019820581
12545	77	81	0	TTGTTCTGTCCTGGCACAGCCCTGGCCCTGGCCCTGCCATATCACTGATTCTGGTCCTGC	A_33_P3264746	A_33_P3264746	A_33_P3264746	Unknown	8,11379317481525	0,800556907569298	0,00436429050611675	0,0349399074532048	0,0185262258305679
12547	77	83	1957	GTTCTGGTGTCATAGATGTCCCATTTTGTGAGGTAGAGCTGTGCATTAAACTTGCACATG	A_32_P45009	IDH1	NM_005896	ref|Homo sapiens isocitrate dehydrogenase 1 (NADP+), soluble (IDH1), transcript variant 1, mRNA [NM_005896]	8,1490347841087	-0,766315289549264	0,00286655477186102	0,0284897665747792	0,0151061604880156
12549	77	85	2376	TTCCCGGAGAATCCAGCTGGGCTAGAGGCTGAGCACCTTTGGAAACAACATTTAAGGGAA	A_33_P3223980	TPM3	NM_001043352	ref|Homo sapiens tropomyosin 3 (TPM3), transcript variant Tpm3.7, mRNA [NM_001043352]	8,35596288958514	-0,506006732327306	0,00643679849249617	0,0432050732798117	0,022908673861831
12555	77	91	464	TCGGCTCGGGCTGAAAAAGTTTCTCCATGGTTCCTTTGTGTCGCCCGAGCGCCCGTTCGC	A_33_P3422248	TMEM200C	ENST00000581347	ens|transmembrane protein 200C [Source:HGNC Symbol;Acc:HGNC:37208] [ENST00000581347]	8,45428485599407	0,998872810380751	0,00227741535243756	0,0254564947308437	0,0134978253983616
12556	77	92	1625	ACAAATTACATGGGGAACATAAAGGAGTGAGATCCTTCTGTGATAAAATGAATTCACCAC	A_23_P100203	HSBP1	NM_001537	ref|Homo sapiens heat shock factor binding protein 1 (HSBP1), mRNA [NM_001537]	7,49658544685666	-0,969052819990919	0,000265296705795048	0,0120109703368493	0,00636859010581932
12566	77	102	2071	AAAGTTGAGTTATATACTTGTACATACAATGGAAATGCTTTTAGTAGTGATTATTTAGCA	A_24_P148151	TSNAX	NM_005999	ref|Homo sapiens translin-associated factor X (TSNAX), mRNA [NM_005999]	5,93248435202322	-0,312394482773527	0,00543766678215823	0,0391879694050407	0,0207786804247124
12587	77	123	1144	CACCCATTCCATCCAGGACTTCTCTTACACTTGAGGGTAGCGGGGTCAGGACAATCATCT	A_23_P108514	STK16	NM_001008910	ref|Homo sapiens serine/threonine kinase 16 (STK16), transcript variant 1, mRNA [NM_001008910]	6,63986891522253	-0,59974470201085	0,000735540732812132	0,0162128824387758	0,00859657461392783
12589	77	125	95	CGCCGGGCTCCGAGCCGGACGGGTTTCGTAATCGCGTCGCCGCCGCTTCCGCCCTCAGCC	A_22_P00003672	CDC42SE1	ENST00000491825	ens|CDC42 small effector 1 [Source:HGNC Symbol;Acc:HGNC:17719] [ENST00000491825]	9,63524194929041	0,993715972513881	0,000482348846104224	0,0143663680718878	0,0076174952558565
12599	77	135	308	CATGGCCATCCCCTTATGAGCGGGCACAGTGATTATAGGCTTTCGCTCTAAGATTAAAAA	A_23_P337726	ATP6	ENST00000361899	ens|mitochondrially encoded ATP synthase 6 [Source:HGNC Symbol;Acc:HGNC:7414] [ENST00000361899]	14,5402032866762	1,00041784417653	0,00366308963745688	0,0322328178778164	0,0170908427264657
12600	77	136	3172	GGGTTTTATATGCAACTTATTGTATCTGAATTCCTGTAGCACACCTCATAGGTATGATTT	A_33_P3310780	CTTN	NM_005231	ref|Homo sapiens cortactin (CTTN), transcript variant 1, mRNA [NM_005231]	9,44250897116894	-0,631483964234436	0,00444683152772898	0,0352656863312422	0,018698963925923
12605	77	141	629	GACCTCATCTGCTTTGCTTTGGCATGTGAGCCTTGCCTAAGGGGGCATATCTGGGTCCCT	A_23_P100486	VKORC1	NM_206824	ref|Homo sapiens vitamin K epoxide reductase complex, subunit 1 (VKORC1), transcript variant 2, mRNA [NM_206824]	8,58460521572181	-0,672962051323394	0,000403462799275477	0,0135614672273191	0,00719071178948167
12616	77	152	116	GTGCCCGGCCTCCACTTATGTTTTTAAAGGTGTTGCTATATCTATATATTTTAAATTTGC	A_22_P00012899	lnc-RBM34-1	lnc-RBM34-1:1	linc|LNCipedia lincRNA (lnc-RBM34-1), lincRNA [lnc-RBM34-1:1]	5,99727598972426	0,436428139421467	0,00172626944070296	0,0223992224961146	0,0118767645549128
12617	77	153	505	TCAACAAGCGAGAGCTGTGTCTGCTCCCTGGTGCTGTGGCTGTCAGTGCTGGAGAGCACG	A_22_P00013948	lnc-RSPH1-1	lnc-RSPH1-1:1	gb|ie66e01.y5 Melton Normalized Human Islet 4 N4-HIS 1 Homo sapiens cDNA clone IMAGE:5671777 5', mRNA sequence [CK903824]	5,88351905353922	0,46901664950351	0,00780184269194207	0,0481662295842357	0,0255392332644167
12635	78	7	1298	AAGAACCGTTTGAAAAAAGTTAAAGATGGAGCAAAACCACTTTCCCTGAAATCCGACACT	A_23_P332908	ZFC3H1	NM_144982	ref|Homo sapiens zinc finger, C3H1-type containing (ZFC3H1), mRNA [NM_144982]	6,67683174523188	0,905389602440811	8,04643156346516e-05	0,0087512989684247	0,004640210945521
12641	78	13	5184	ATTTCTGTAAAACAGGTTATAACAGTGTTTAAAGTCTCAGTTTCTTGCTTGGGGAACTTG	A_23_P210176	ITGA6	NM_000210	ref|Homo sapiens integrin, alpha 6 (ITGA6), transcript variant 2, mRNA [NM_000210]	8,29791989059331	-0,75225864247146	0,00635978437849129	0,0430051847363507	0,0228026867380224
12651	78	23	659	CTGCCTGCGTCTGTCTCATGTATTGGAATATCCTCTTATTAAATTACAGTGTTTTATAAC	A_22_P00008839	lnc-KLF6-2	lnc-KLF6-2:1	linc|LNCipedia lincRNA (lnc-KLF6-2), lincRNA [lnc-KLF6-2:1]	5,46828901126382	0,597347905806311	0,000561867822691978	0,0147958870044113	0,00784523955521083
12654	78	26	1710	GAGGCGGCCGGGGGCATTAACTGACCTCTGAGTACAGCAATAAAATAACCTGGGGATCTT	A_33_P3318946	HAPLN2	NM_021817	ref|Homo sapiens hyaluronan and proteoglycan link protein 2 (HAPLN2), mRNA [NM_021817]	11,8944402861608	1,3090109703768	0,00158256903890467	0,0214971118240556	0,011398437414032
12671	78	43	911	GGAGCAGGACTTGGGCTTAGGGCAGGTGGAAAAAATTCCAGACTTTTTTAGCACTGTTTT	A_23_P369328	C10orf35	NM_145306	ref|Homo sapiens chromosome 10 open reading frame 35 (C10orf35), mRNA [NM_145306]	8,03110105224417	-0,673708724276794	0,00773122878487223	0,047920693919607	0,0254090426169898
12683	78	55	1993	CGCTCCACACTCTGCTTCCTTTGAGTTTTTTAATAAAATAATCTCATGCGGCAGGAGAGG	A_33_P3359071	ACD	NM_001082486	ref|Homo sapiens adrenocortical dysplasia homolog (mouse) (ACD), transcript variant 1, mRNA [NM_001082486]	8,77891198658435	-0,461544960541355	0,00454330787176622	0,0356292052947103	0,0188917129885793
12692	78	64	172	CTCATGCCATTGCTGCCATTGAAAACCCTGCAGATGTCAGTGTTATATCCTCCAGGAATA	A_24_P850428	ENST00000401872	ENST00000401872	ens|ribosomal protein SA pseudogene 53 [Source:HGNC Symbol;Acc:HGNC:36641] [ENST00000433498]	10,6009975232522	-1,10353097946618	0,000180396651835963	0,0108386154555801	0,00574697107854941
12703	78	75	1508	ATTTTAATTGGAACCAAAGCAAGCCTTGCAGACCACTGTCGCTACCACAGCTAGTGTGAT	A_21_P0014179	THC2693752	THC2693752	tc|Q3RQZ0_RALME (Q3RQZ0) Probable proline-rich protein, partial (7%) [THC2693752]	5,65343823083545	0,434147264068476	0,00667751998637198	0,044157706144172	0,0234137894406972
12708	78	80	825	TATCTCATTGGTTGTTCCTAAAGACAGAGTAGCTTTATCAAACATGAATGTAATTGACCG	A_24_P409346	NPEPPS	NM_006310	ref|Homo sapiens aminopeptidase puromycin sensitive (NPEPPS), mRNA [NM_006310]	6,57737780833469	0,444148447572164	0,0073452867887541	0,0466268516232429	0,024723007183047
12734	78	106	1268	CATTGACCCAGAAATGTATGGCATGTGTAGTTAATTTTATTCCAGTAAGGAACGGCCCTT	A_23_P31399	PON2	NM_000305	ref|Homo sapiens paraoxonase 2 (PON2), transcript variant 1, mRNA [NM_000305]	8,0378342742888	-0,45380468861814	0,00180775819042046	0,0229507915319217	0,0121692236157215
12738	78	110	2202	ATGCTGTACAATGAATGGATTGTTCTTGTTTCTCAGATGGGTAGAGTAAAAGTGTCTGTA	A_23_P86731	ZNF239	NM_005674	ref|Homo sapiens zinc finger protein 239 (ZNF239), transcript variant 1, mRNA [NM_005674]	5,71195438612409	-0,469398025355328	0,00120110034423099	0,0192021656948788	0,0101815855859309
12739	78	111	3637	ACTCCCACACTTCTTTGCCTATAAATCTTCCTAGCAGCAATTTGAGCTACCTGAGGAGGA	A_23_P423864	PHC2	NM_198040	ref|Homo sapiens polyhomeotic homolog 2 (Drosophila) (PHC2), transcript variant 1, mRNA [NM_198040]	8,2628693362915	-0,698787936644509	0,000954330903804114	0,0176119393265388	0,00933839809721046
12751	78	123	810	AAGAGTCAAGGACCCTGGAGCCAAATGCCTGCGTTCGAATCCTGGCTCCTCACTGATTAG	A_33_P3303602	DGKZ	ENST00000527674	ens|diacylglycerol kinase, zeta [Source:HGNC Symbol;Acc:HGNC:2857] [ENST00000527674]	5,38259150127523	0,395178309059789	0,00401272088031675	0,0336523401076187	0,0178435175707266
12756	78	128	3439	CCACTACTTGTGTTTACCTTTTCATTGAGTTTTCTCCTGTGTGATGTACGTTGCATATAT	A_33_P3344243	C4orf46	NM_001008393	ref|Homo sapiens chromosome 4 open reading frame 46 (C4orf46), transcript variant 1, mRNA [NM_001008393]	6,91810360500118	-0,598275735573231	0,0035169894016786	0,0315446052429296	0,0167259309787618
12764	78	136	1077	GTGGATGAGCAAATGCTTAATGTCCAAAACAAAAACAGCAGCTATTTTGTTGAGTGGATC	A_23_P312863	TUBB4B	NM_006088	ref|Homo sapiens tubulin, beta 4B class IVb (TUBB4B), mRNA [NM_006088]	8,61674117784294	-0,671295433290869	0,00348083138337208	0,0314692619497546	0,0166859816209666
12766	78	138	499	CTTGAAGGGGACCGCAATGGAGGAGCAAAGAAGAAGAACTTTTTTAAACTGAACAATAAA	A_33_P3332414	ABCB1	NM_000927	ref|Homo sapiens ATP-binding cassette, sub-family B (MDR/TAP), member 1 (ABCB1), mRNA [NM_000927]	4,99803565866939	0,265553665499122	0,00576354513010782	0,0406513079345348	0,0215545880340925
12772	78	144	3775	AAGAGCTTTGCCATCCCCTGCATGTGCCCCTGCCTCTACCTGTCCCCAAATTTTTATATT	A_33_P3253672	KCNH3	NM_012284	ref|Homo sapiens potassium channel, voltage gated eag related subfamily H, member 3 (KCNH3), mRNA [NM_012284]	9,60838354128523	1,16048864243544	0,000351268933403546	0,0128894053700619	0,00683436368648989
12781	78	153	566	GCCGCGTTCAATCCGAGTCCCTCCGATGCTTTCACTGATATTAAAATTTCACTTTTCGAA	A_22_P00005726	LOC100287592	NR_104653	ref|Homo sapiens uncharacterized LOC100287592 (LOC100287592), long non-coding RNA [NR_104653]	6,46474977048981	0,97034768363744	0,00124369057989977	0,0195480961780888	0,0103650086892178
12796	79	4	775	GAAAACTCTTAAAGATTGAGCCCCTGCCCCCCTCCATCATTTTATTTTTTGGCTTAGAAG	A_33_P3224020	ARAFP2	BC033982	gb|Homo sapiens v-raf murine sarcoma 3611 viral oncogene homolog pseudogene, mRNA (cDNA clone IMAGE:5295529). [BC033982]	12,2693257433	0,81852329540548	0,00709827768117232	0,0455910638152147	0,0241738002662919
12817	79	25	857	CTGTATCGTTCTAATGCAGACATTGGATTTGGTGACTGTCTCATTGTGCCATGAGGTAAA	A_23_P218997	PDCD6	NM_013232	ref|Homo sapiens programmed cell death 6 (PDCD6), transcript variant 1, mRNA [NM_013232]	10,3539397810951	-0,587884981024381	0,0019327515588382	0,0236317567630571	0,0125302925645067
12820	79	28	260	GATTTGGAGGCAATCAGCGGACAGCATGGAAGATGTGTGCTCTGGCTCGGATAAGAGATG	A_23_P93844	TOMM7	NM_019059	ref|Homo sapiens translocase of outer mitochondrial membrane 7 homolog (yeast) (TOMM7), mRNA [NM_019059]	13,2430145928261	-0,513506578598108	0,00174499178278909	0,0225459512749	0,0119545647178143
12828	79	36	1396	TGAGATTCCTAGGAAGACCCCTCCCCAACTCTCAGAGGTCCCTGAGGATGGAGAGTCCAT	A_21_P0014885	LOC100506257	AK295076	gb|Homo sapiens cDNA FLJ61763 complete cds. [AK295076]	7,25085662519657	1,25950277340941	0,000240684718341152	0,0116245817434115	0,00616371485393231
12835	79	43	2097	GAAACCAGATACTTAGCCTTCTACTGTAGCTACGGAACCAGATTCTGGTGAATTTGTCCA	A_23_P41588	HARS2	NM_012208	ref|Homo sapiens histidyl-tRNA synthetase 2, mitochondrial (HARS2), transcript variant 1, mRNA [NM_012208]	6,8263873249327	-0,650656662032591	0,00457720171543204	0,0357455571017512	0,0189534063361052
12836	79	44	672	TCAAAGCTGTGCTTGATGGACTTGATGTGCTCCTTGCCCAGGAGGTTCGCCCCAGGTAAG	A_33_P3249349	PRAME	ENST00000406503	ens|preferentially expressed antigen in melanoma [Source:HGNC Symbol;Acc:HGNC:9336] [ENST00000406503]	6,9846479928356	0,589510582584323	0,00678707981745206	0,0444497872910128	0,0235686599507142
12865	79	73	1579	GGAGGTCTTTTAATCTGATGTTCTCAGAAGGGGGTGGATTTAAATCCTGAAATAAATATT	A_33_P3398897	QDPR	NM_000320	ref|Homo sapiens quinoid dihydropteridine reductase (QDPR), mRNA [NM_000320]	7,05276625124319	-0,623012599403745	0,000946207722653857	0,0175713520630336	0,00931687746752507
12877	79	85	2024	GTACTGATGTGTCACTTATTAAATACTTTTGTACCATGAGTAAAACTTCAGGTGTTTCGC	A_23_P15182	ARL2BP	NM_012106	ref|Homo sapiens ADP-ribosylation factor-like 2 binding protein (ARL2BP), mRNA [NM_012106]	7,14972378109942	-0,633335171404103	0,00185084357968085	0,0231303086693298	0,012264409186334
12897	79	105	927	GAACAAGACGTGATCTTGAGGGAGTTTCGTTATGGCTCTAGCGTTTTGATTACCACTGAC	A_24_P255654	ENST00000550578	ENST00000550578	Unknown	8,10792230781734	-0,836792400351632	0,00447877475084658	0,035391974466123	0,0187659258235656
12902	79	110	2521	CACATTCCTGAGTGTACGATATTGACCTGTAGCCCAGCGTGAAAAATTTATAAATAAATT	A_33_P3337272	NRARP	NM_001004354	ref|Homo sapiens NOTCH-regulated ankyrin repeat protein (NRARP), mRNA [NM_001004354]	8,51272491134577	-0,884815777733482	0,00113507619666363	0,0188091752893555	0,00997320984790915
12920	79	128	817	TGGCCCAGTTCAACGCAGCCAATGACATTGACATGATCTGCCGTGCCCACCAACTGGTGA	A_23_P100355	PPP4C	ENST00000561610	ens|protein phosphatase 4, catalytic subunit [Source:HGNC Symbol;Acc:HGNC:9319] [ENST00000561610]	8,0669165853427	0,538550095810202	0,00244946849390726	0,0263910514363337	0,0139933564354878
12929	79	137	557	AGTTCAGCATGGAGCCAGGTGACGAGGACCTAGACTGTGACAACGACCACGTCTCCAAAA	A_24_P410582	VGLL4	NM_014667	ref|Homo sapiens vestigial-like family member 4 (VGLL4), transcript variant 2, mRNA [NM_014667]	6,56320463549271	0,885581537917755	0,00153023579528988	0,0211661651223968	0,0112229591778339
12944	79	152	1490	CTGAAAGAAACCTTTGGGAATGGATATCAGAAGATTTGGCCTTAATATATTTCCATTGTG	A_33_P3415037	VDAC2	NM_001184783	ref|Homo sapiens voltage-dependent anion channel 2 (VDAC2), transcript variant 1, mRNA [NM_001184783]	10,0573363621837	-0,512320292785963	0,00783246845481285	0,0482730979870861	0,0255958982160343
12945	79	153	973	ACAGACATCACCAGTTGACTTCTGCATTAACCTGCATGATCTGTTTCTACTATGGATTGG	A_23_P58280	GAR1	NM_018983	ref|Homo sapiens GAR1 ribonucleoprotein (GAR1), transcript variant 1, mRNA [NM_018983]	8,76062344874487	-0,728514439477435	0,000839245096865341	0,0168608485988214	0,00894014642869716
12965	80	9	1831	GACAATGGGTAAATAGAATTTTTCAGATTATTAAAAGCTGAAGGATGCCCACGTAAGCAA	A_21_P0012995	lnc-TAF9-2	lnc-TAF9-2:1	gb|zi16a07.s1 Soares_fetal_liver_spleen_1NFLS_S1 Homo sapiens cDNA clone IMAGE:430932 3', mRNA sequence [AA678297]	6,04478664493012	0,608414767045603	0,000711717867407959	0,0160040872348635	0,0084858649016826
12966	80	10	980	AAGCTTTGATAAGAGCTGTGCTGTGGCTGAGTATGGTGTGTATGTGAAGGTGACTTCCAT	A_33_P3289236	HPR	NM_020995	ref|Homo sapiens haptoglobin-related protein (HPR), mRNA [NM_020995]	5,7388653134953	0,871637375513639	0,00370833930296985	0,0324380113263772	0,0171996426759814
12996	80	40	2787	TAATTGTGTTACAAGAGGCAGCCATAGCAAGAATGGAAAATCCAGATCAGTAAAAGATTC	A_33_P3326682	SDHC	NM_003001	ref|Homo sapiens succinate dehydrogenase complex, subunit C, integral membrane protein, 15kDa (SDHC), transcript variant 1, mRNA [NM_003001]	6,16881291549839	-0,478879694791349	0,00584099374342667	0,0408785859316696	0,0216750978982608
13017	80	61	2472	TAGAACAATTTTCTTGTGACAGCTCTTTTTGTGAAGTTAGGTTCTTAAAAGTGCCCATGA	A_24_P242820	TSN	NM_004622	ref|Homo sapiens translin (TSN), transcript variant 1, mRNA [NM_004622]	7,03208877150063	-0,686036082811197	0,00785008181254469	0,0483633816804585	0,0256437694387751
13024	80	68	0	ATGGATGTAACAAGTTGCATGTCTGGGCTTTATTTCAGTGTATTAATTGTGCGATCTTTT	A_32_P88905	A_32_P88905	A_32_P88905	Unknown	6,24878781006031	-0,459085831281903	0,00740328570406988	0,0468645623140503	0,0248490487859372
13030	80	74	4559	TTGCTTTTTGTGACAAAGTGAATACCCACTGGGCTAAGTTTCATATCTAAAGCTTGTCAC	A_23_P144165	DZIP3	NM_014648	ref|Homo sapiens DAZ interacting zinc finger protein 3 (DZIP3), mRNA [NM_014648]	6,05504591487706	-0,469269188553668	0,00467778039590801	0,0362298464669309	0,019210191622634
13063	80	107	684	GTTCTGACTAATAAGAAGACGACCTTCTTTGGTGGCAATTCTATCTCTATGATTGATTAC	A_24_P304051	GSTO1	NM_004832	ref|Homo sapiens glutathione S-transferase omega 1 (GSTO1), transcript variant 1, mRNA [NM_004832]	10,2401637680502	-0,822098457047183	0,000545414724550375	0,0146846300424579	0,007786247653039
13067	80	111	105	TGAATTCAAAGAGTTCCAGGACTTCTCCAGTCTGCCCGACACTCGCAGCGTCGCCTCTGA	A_33_P3375133	ENST00000532228	ENST00000532228	Unknown	6,41297862995546	0,911734242091045	4,12480598760994e-05	0,00754279857674557	0,00399942644422938
13082	80	126	586	AGCTTATAATATACGTGACAGGTGTGACTTTCCTCTTGCTCCCCATTTCTGCCATTGTGG	A_33_P3262069	OR2AG2	NM_001004490	ref|Homo sapiens olfactory receptor, family 2, subfamily AG, member 2 (OR2AG2), mRNA [NM_001004490]	5,61912596309297	0,420168159684164	0,00488460918328168	0,0370249686384163	0,0196317901323484
13121	81	1	265	TATGATGGTGGAGCTGAGTCACACTTTTTATTACAGAGAATTCTGCCCAGGCCCTTTGCA	A_22_P00001870	LOC101929988	XR_253363	ref|PREDICTED: Homo sapiens uncharacterized LOC101929988 (LOC101929988), ncRNA [XR_253363]	5,81528315142554	0,462272042827193	0,00521346535951521	0,0383592891580212	0,0203392883794365
13123	81	3	8167	TCCAGGGCGGCCTCACCGGCCTCCTCCTCCTCCTCCTCATCCTCCTCCTCCTCCTCCTCC	A_33_P3321507	TNRC18	NM_001080495	ref|Homo sapiens trinucleotide repeat containing 18 (TNRC18), mRNA [NM_001080495]	11,3808293096942	0,899179058907855	0,00763050259467991	0,0475674510239236	0,0252217422451374
13133	81	13	885	CTGCCCGGTGCATTTGTTCAAGGACCACGTAGACAATGACAAGGAGAAACTGAAAGAATT	A_23_P22761	SHOX	NM_006883	ref|Homo sapiens short stature homeobox (SHOX), transcript variant 2, mRNA [NM_006883]	5,50992059155271	0,369335867699556	0,00195025733929307	0,0236709987535544	0,012551099888595
13171	81	51	1429	GAATTAGGGAAATAATTTGGTGGAAACCGGGAATGAGTTCTATTCTTAAACAGCCTTTTT	A_23_P146187	RRS1	NM_015169	ref|Homo sapiens RRS1 ribosome biogenesis regulator homolog (S. cerevisiae) (RRS1), mRNA [NM_015169]	7,52603259420855	-0,729421383724399	0,00427247338986076	0,0347463264617091	0,0184235831670245
13186	81	66	966	GTATCTGTAGGTAAATCTCAAGGGTAAAATGTTAGGTGTCAGCTTTCAGGGCTCTGAAAC	A_23_P111288	TMEM14C	NM_016462	ref|Homo sapiens transmembrane protein 14C (TMEM14C), transcript variant 2, mRNA [NM_016462]	10,017054439652	-0,585368189105676	0,00530706861396439	0,0387396792937973	0,0205409830624733
13190	81	70	1248	GGACTTTCCGGAATTTTGTAATCTCATAACTTTCCAAGCTCCATCATTTCCTAAATCTTA	A_33_P3403615	FKBP1A	NM_000801	ref|Homo sapiens FK506 binding protein 1A, 12kDa (FKBP1A), transcript variant 1, mRNA [NM_000801]	6,67128342764684	-0,767110804676849	0,000627371256194208	0,015276138496564	0,00809988383585195
13201	81	81	1995	AACATGGTGAAACCTCATCTCTACTAAAAAACAAAAAATTAGCCAGGCGTGGTGGCAGGC	A_33_P7325293	RNF170	NM_001160223	ref|Homo sapiens ring finger protein 170 (RNF170), transcript variant 1, mRNA [NM_001160223]	10,4968778752553	1,18356446188821	5,7965900966286e-05	0,00821204137613022	0,00435427979504282
13204	81	84	203	CGGCCCCGAGCCGCCGCGGGCTCCGAGGAGTCGGCCGAGCTGCTCCCGCGCCCTGGCCGG	A_22_P00017460	ENST00000422723	ENST00000422723	ens|long intergenic non-protein coding RNA 1122 [Source:HGNC Symbol;Acc:HGNC:49267] [ENST00000422723]	10,0242848895421	1,00815190874469	0,000167295233757741	0,0105040619759995	0,00556958041649871
13216	81	96	1381	AATTTTAAAAAACTTCTGTTCTACAAAATTTCCATTCCGTATGTAAAAGATTTTGTTTTT	A_33_P3339397	SH3YL1	NM_001282687	ref|Homo sapiens SH3 and SYLF domain containing 1 (SH3YL1), transcript variant 4, mRNA [NM_001282687]	5,92360152197742	-0,486766541876573	0,00156680449839925	0,0213630159522653	0,0113273356113995
13239	81	119	304	GTTATCACCACTACTGCACCCGCCAAAATGCTGCCATCGGTCTCATCATTTTGAGTGGCG	A_24_P289273	RGR	ENST00000372092	ens|retinal G protein coupled receptor [Source:HGNC Symbol;Acc:HGNC:9990] [ENST00000372092]	5,20780975067904	0,420856066240924	0,00604172853237534	0,0417205330273741	0,0221215244394101
13244	81	124	1783	AGGTGCCTAGGAAGAGTCCCATCTGAGCAGGAAGGTATTTCTCTTTCCTTTATGCCATTT	A_32_P109572	HNRNPL	NM_001533	ref|Homo sapiens heterogeneous nuclear ribonucleoprotein L (HNRNPL), transcript variant 1, mRNA [NM_001533]	8,72604729092865	-0,436805933676629	0,00178904593844984	0,0228087258879373	0,0120938959919508
13247	81	127	949	TGTTGCGGAAGAAAATAAAACGCGCCCCTCCCACAATAAAAAAGCCGCCGCCCCAAAAAA	A_33_P3441583	BM453041	BM453041	gb|AGENCOURT_6387596 NIH_MGC_71 Homo sapiens cDNA clone IMAGE:5529651 5', mRNA sequence [BM453041]	11,8837821649833	0,728265040303718	0,00438022600966369	0,0349774875779018	0,0185461519817121
13254	81	134	1949	CAAGTTAGTTATGTTGTAGGAGTGTACCTAAGCAGTAAGCGTATTTAGGTTAATGCAGTT	A_23_P11286	HNRNPH2	NM_019597	ref|Homo sapiens heterogeneous nuclear ribonucleoprotein H2 (H') (HNRNPH2), transcript variant 1, mRNA [NM_019597]	7,52629320895162	-0,710473550667532	0,00191644992086562	0,0235784042300164	0,0125020033918159
13286	82	2	2385	CGCGGGCTGCTGCCACCCGCCGGGCCCTGCAAGCGCTGCCGCTCGTTCTGCGCCGCGGTC	A_33_P3385988	ENST00000266182	ENST00000266182	ens|tubulin tyrosine ligase-like family, member 8 [Source:HGNC Symbol;Acc:HGNC:34000] [ENST00000266182]	7,27099703609196	0,863727714404668	0,00112698470586213	0,0187828982922579	0,00995927696663202
13305	82	21	864	TCTCCAGCCTTGCAGGTCCCCTTCCTCTATGAAGCCAGCCTTCTGAGATGAACACATTGC	A_22_P00005585	SLC50A1	ENST00000506037	ens|solute carrier family 50 (sugar efflux transporter), member 1 [Source:HGNC Symbol;Acc:HGNC:30657] [ENST00000506037]	5,79675108237743	0,433551043199892	0,000296738439060779	0,0123146302596265	0,00652960004302639
13310	82	26	2667	AGAAAAGAACGCCGGGGGATTTGGCTTAAACTCGTTAAACCCAATGAACCCTCTTGCCGA	A_33_P3565787	PSMG3-AS1	NR_027329	ref|Homo sapiens PSMG3 antisense RNA 1 (head to head) (PSMG3-AS1), transcript variant 1, long non-coding RNA [NR_027329]	5,444323297264	0,289610608378359	0,00567960347264335	0,0402594182284179	0,0213467959211362
13325	82	41	582	GAAAAAAGATGAAACTCCTGCACCTGTATATAGGGCCAAGTCAATTCTGGAGAGCTGGGT	A_21_P0014918	HERC2P4	NR_109773	ref|Homo sapiens hect domain and RLD 2 pseudogene 4 (HERC2P4), non-coding RNA [NR_109773]	5,74217652702908	0,397427545734606	0,00335642732576603	0,0308964219888549	0,0163822440539849
13329	82	45	1353	AGCAGAATATAAAGAGTTTTGAGGAGACCTATGACCGAAAGCTCAAGAATGAACTTCTAA	A_33_P3224595	OFD1	NM_003611	ref|Homo sapiens oral-facial-digital syndrome 1 (OFD1), mRNA [NM_003611]	6,1942338162173	0,547849826010312	0,00379846750430711	0,0327874068070191	0,0173849030286948
13345	82	61	2436	ACATGGAAGGATTAAATGTGATGGGAAAGTTGCGTTACCTGTCACTATTGTGCCTTCTTC	A_23_P48698	ADAM20	NM_003814	ref|Homo sapiens ADAM metallopeptidase domain 20 (ADAM20), mRNA [NM_003814]	5,28297322240543	0,350518544386667	0,00246723909295331	0,0264806174752897	0,0140408471355324
13356	82	72	903	GGAGACGTGGAATTGAGACTAATAACTTGGATGTTAACACTGTTTACTGTTTTTTCACAT	A_23_P121602	SAP30	NM_003864	ref|Homo sapiens Sin3A-associated protein, 30kDa (SAP30), mRNA [NM_003864]	7,57310787994541	-0,554555414171187	0,00105762393404121	0,0183461119999725	0,00972767928706135
13398	82	114	700	TGTTCAGTCTCATCTAACCTTCCAATGTCTGATGTTCCTGCCAAATTCCTGCCTGATTCT	A_23_P147918	S100A16	NM_080388	ref|Homo sapiens S100 calcium binding protein A16 (S100A16), mRNA [NM_080388]	10,3369583823814	-0,702838232062264	0,00242456734369067	0,0262625110001052	0,0139252002976068
13414	82	130	291	TCTCAAATGAGTCTGAAGTCACCTGCCCTATCTGGACATTCCATAGACTACCACTTTTAC	A_21_P0002398	lnc-KIDINS220-6	lnc-KIDINS220-6:7	linc|LNCipedia lincRNA (lnc-KIDINS220-6), lincRNA [lnc-KIDINS220-6:7]	6,75297072064734	0,892433934162954	0,00205110153316424	0,0242748287453595	0,0128712693339902
13420	82	136	0	AAGCACTAAACGTGGAAAGGAAACCCGTACCAGCCACTGCAAAAACATGCCAAATTGTAA	A_33_P3382105	A_33_P3382105	A_33_P3382105	Unknown	7,91515265871658	1,73613865995794	1,73331156103366e-06	0,00672591040355696	0,00356628692332248
13422	82	138	227	TGTTCTTACAAAATTGCTCACTGCCTCTACCCCATGTCAGGTAATCAACTGTTCTGAATT	A_21_P0010806	XLOC_l2_001496	TCONS_l2_00002904	linc|BROAD Institute lincRNA (XLOC_l2_001496), lincRNA [TCONS_l2_00002904]	5,86715462148261	0,771362830404109	3,40493891547879e-05	0,00731269232892318	0,00387741695356625
13434	82	150	84	TAAAGGGACTTGAGCGAGCCAGTTGCCGGATTATTCTATTTCCCCTCCCTCTCTCCCGCC	A_33_P3362371	RTN3	NM_001265591	ref|Homo sapiens reticulon 3 (RTN3), transcript variant 7, mRNA [NM_001265591]	6,57746124455809	0,70701424061107	0,000285331317092292	0,0122015599136138	0,0064696466282162
13445	82	161	7418	CAGCAGCAGCAGCAGCACAATTCTGTGTTTTATAAAGACAACAGTGGCTTCTATTTCTAA	A_33_P3402116	AGO1	NM_012199	ref|Homo sapiens argonaute RISC catalytic component 1 (AGO1), mRNA [NM_012199]	8,87564732878917	1,71303931662765	0,0018045276313857	0,0229268752621667	0,0121565424655182
13449	83	1	1662	ACCCCAAGAGATGTCCTTTAGTCTCTGCCTGAGGCCTAGTCTGCATTTGTTTGCATATAT	A_23_P63232	CREB3L4	NM_130898	ref|Homo sapiens cAMP responsive element binding protein 3-like 4 (CREB3L4), transcript variant 1, mRNA [NM_130898]	6,9260961188475	-0,497261089882847	0,00474677554133703	0,0365277812176285	0,0193681658955078
13455	83	7	381	TTCTGGTCATTAAGGGAAAGATCGAACTGGAAGAAACAATTAAAGTATGGAAGCAGCGGA	A_24_P23245	NDUFA6	NM_002490	ref|Homo sapiens NADH dehydrogenase (ubiquinone) 1 alpha subcomplex, 6, 14kDa (NDUFA6), mRNA [NM_002490]	9,69414054568463	-0,588269604828584	0,00418345240837468	0,0343476812230622	0,018212209060572
13473	83	25	345	CTGTGGATGAATTTGCTTTTCTGGAAGGTACTTTAGATTGATTGCCGAGCGGGGCAGTTT	A_23_P154234	POLE4	NM_019896	ref|Homo sapiens polymerase (DNA-directed), epsilon 4, accessory subunit (POLE4), mRNA [NM_019896]	7,66308926525101	-0,582259728697333	0,004899031972106	0,0370449751703718	0,0196423982179477
13474	83	26	0	TTATCTTTCCCTTTTACTTAGGCAAATCACTCACCTCCCCCGAGTCCGGTCACTGCGGAG	A_33_P3247210	A_33_P3247210	A_33_P3247210	Unknown	6,03674559532647	0,627093087613761	0,0033980388438122	0,0310802603359228	0,0164797208643818
13486	83	38	21	CCAAGTCCCATCCCTCTGGGGCCCCCTTGGAATGGGGGAGGCGAACAGGAAACCACCACA	A_22_P00002388	ATP11A	ENST00000419448	ens|ATPase, class VI, type 11A [Source:HGNC Symbol;Acc:HGNC:13552] [ENST00000419448]	6,95730079743535	0,839626606132936	0,00138973867424959	0,0203084615304692	0,0107681780522393
13504	83	56	1190	CCCTGGCTCGAAATAAGAGCCTCAACCTCAAACACATTAAACACTTTATTTTGGATGAAT	A_24_P904903	DDX39B	NM_004640	ref|Homo sapiens DEAD (Asp-Glu-Ala-Asp) box polypeptide 39B (DDX39B), transcript variant 1, mRNA [NM_004640]	6,32219886587037	0,707440942666152	0,00295974909607244	0,0289047271794827	0,0153261855090842
13505	83	57	2922	TGCTACATTCCAGGCATTGTACTAAGTATGGGGAACCACAGAGAAGACATTCCCTCAGAA	A_23_P127279	FAM35A	NM_019054	ref|Homo sapiens family with sequence similarity 35, member A (FAM35A), mRNA [NM_019054]	6,46976133678934	-0,54562593633791	0,00340765688422655	0,0311181160981091	0,0164997931670972
13511	83	63	3383	CTGAGCACCGTCTTTAATTTCCATATCTTCAAGTCTTGAAGAAGTTGATGTTAATTGAAG	A_33_P3227788	PANK1	NM_148977	ref|Homo sapiens pantothenate kinase 1 (PANK1), transcript variant alpha, mRNA [NM_148977]	6,36079899309589	-0,523907602616598	0,00675544426940408	0,044354391570255	0,0235180781720304
13513	83	65	323	ATCATCAACATTGTTTGACAGAGGCGTCACCAATCTTTAGCCAGAGAACTCTCTGGAACC	A_21_P0010899	ENST00000414870	ENST00000414870	Unknown	8,47064247051571	-0,504359431284181	0,0066034257252486	0,0438547903594332	0,0232531740686265
13526	83	78	1947	TGCCTCAAAGACCGAGTGACATAAGCCATTCCCACCCTCCTAGGTTCACATCCAGGGCTG	A_23_P329772	VPS4A	NM_013245	ref|Homo sapiens vacuolar protein sorting 4 homolog A (S. cerevisiae) (VPS4A), mRNA [NM_013245]	8,57206638138098	-0,487865260982325	0,00183672065950576	0,0230525858626706	0,0122231981364684
13527	83	79	1026	CTAGAAGAATAAGAGATGTGATTAATGTATTCCACCACCTCCGCCAGTTAAGAGGAAAAA	A_33_P3347928	CCNL1	NM_020307	ref|Homo sapiens cyclin L1 (CCNL1), mRNA [NM_020307]	8,59030644715675	1,41821958052234	9,22093287257954e-05	0,0091028105512275	0,00482659332142702
13528	83	80	4726	ACATTTAGCGTAGCTAAGTGAAAAGGTCATAGCTGAGATTCCTGGTTCGGGTGTTACGCA	A_23_P212617	TFRC	NM_003234	ref|Homo sapiens transferrin receptor (TFRC), transcript variant 1, mRNA [NM_003234]	8,36735726621425	-0,889925261902399	0,00273028966940743	0,0277952859074651	0,0147379252345348
13534	83	86	3178	AGCCATGATTAAAATGGTCGCCCCGTCCATGGCCTCCCGAGTGATTGATCGTGCGATTCA	A_24_P227450	ACAD10	NM_025247	ref|Homo sapiens acyl-CoA dehydrogenase family, member 10 (ACAD10), transcript variant 2, mRNA [NM_025247]	7,34716133618752	0,940695686949402	0,00151046998653341	0,0210613738122274	0,0111673955653693
13539	83	91	5670	ATCACATGTTAAGGGACCCCTCCCCAGGGCCACACCTGGCAGAAGGTGGCTTATGATGTT	A_22_P00011158	ABO	ENST00000453660	ens|ABO blood group (transferase A, alpha 1-3-N-acetylgalactosaminyltransferase; transferase B, alpha 1-3-galactosyltransferase) [Source:HGNC Symbol;Acc:HGNC:79] [ENST00000453660]	7,14944306201076	0,76921954139198	0,00087886487456657	0,0170993459316387	0,00906660513365164
13540	83	92	939	TCATGTTCAAATCCCTCTGAGAGGCAAAGGGATGTTGGAGATACAGGTCTGCTTTTCCAT	A_33_P3262012	THC2603411	THC2603411	tc|AY358403 RASL651 {Homo sapiens} (exp=-1; wgp=0; cg=0), partial (38%) [THC2603411]	7,47369875989345	-0,534293355592702	0,00401115164804166	0,0336523401076187	0,0178435175707266
13544	83	96	1981	CAGATGAAATATTCTTTGGCATACTTTGTAGACTTTGACCACTTAAAATACTAAGTGGCC	A_24_P303199	ARL15	NM_019087	ref|Homo sapiens ADP-ribosylation factor-like 15 (ARL15), mRNA [NM_019087]	5,40706829911671	-0,318165807543654	0,00676206255868825	0,044354391570255	0,0235180781720304
13551	83	103	276	GAGCTTAATAAACTCTTGGGGCGTGTGACCATCGCGCAGGGTGGCGTTTTGCCTAATATT	A_24_P223384	HIST1H2AB	NM_003513	ref|Homo sapiens histone cluster 1, H2ab (HIST1H2AB), mRNA [NM_003513]	9,59154996516182	2,21702123454373	0,000269251019795027	0,0121341467871162	0,00643390209148235
13555	83	107	1243	TTGTTGTTTGTTTGTTTAAATGAGAACTTTCGTAGACAATTCCCTCTCCCGCCTCCCCCA	A_22_P00023588	CECR3	NR_038398	ref|Homo sapiens cat eye syndrome chromosome region, candidate 3 (non-protein coding) (CECR3), long non-coding RNA [NR_038398]	7,08458082198901	0,965183620931974	0,000308647913926819	0,0124944964461591	0,00662497069034279
13558	83	110	3641	CACCACACCAGAAATGGGACCTAAATTAAGGCTTAAAGAATGAGCATGGCCACACTGTCA	A_23_P171117	MORC4	NM_024657	ref|Homo sapiens MORC family CW-type zinc finger 4 (MORC4), transcript variant 1, mRNA [NM_024657]	7,50500789077032	-0,405081285671153	0,00788467162421108	0,0485215137221349	0,0257276159663902
13560	83	112	278	TCTTTGCAAAGCTGCTTGAAACTTCTCCCAAACTCGGCATGGATACGACTGCGGCGGCGG	A_33_P3296499	PTPRK	NM_001291983	ref|Homo sapiens protein tyrosine phosphatase, receptor type, K (PTPRK), transcript variant 5, mRNA [NM_001291983]	6,28336544446007	0,712628945898929	0,000338976065940538	0,0127174442206975	0,00674318453578735
13566	83	118	2354	GCTCCTCTGCCTATGGAGTGGCCATTCTTTTATTCCTTTACTTTCTCAATAAACTTGCTT	A_33_P3743508	LOC158435	NR_033838	ref|Homo sapiens uncharacterized LOC158435 (LOC158435), long non-coding RNA [NR_033838]	7,05722363135715	0,655053542745172	0,00258546701221886	0,0271162384039463	0,014377873124588
13569	83	121	984	AACAGAAGCAAAAACAGGAACAGGTACAAGATGTGATGCTTGGGAGACAAGGAGAAAGAA	A_24_P701776	ARHGEF35	NM_001003702	ref|Homo sapiens Rho guanine nucleotide exchange factor (GEF) 35 (ARHGEF35), mRNA [NM_001003702]	6,72485117029188	0,801830168090394	0,000688954001744895	0,0157748709957421	0,00836432732131883
13593	83	145	627	AGTGCTGGCATTACAGGCGTGAGCCACCGTGCCTGGTCCTGTCCTTCATTTTCCAGTTAA	A_33_P3256344	AK128866	AK128866	gb|Homo sapiens cDNA FLJ46832 fis, clone UTERU2023941. [AK128866]	11,0255901165183	0,947863730241146	0,00684215542802793	0,0446974849982871	0,0236999969804079
13594	83	146	636	CCCCTCTGCCTCCCCCTGAAATGTACCGATTTATATGAAAATTAAGATTACAAATTAAAG	A_19_P00800638	LINC01088	NR_038342	ref|Homo sapiens long intergenic non-protein coding RNA 1088 (LINC01088), long non-coding RNA [NR_038342]	9,31286517118251	1,02029555947339	0,00183897633321916	0,0230576935414444	0,0122259063866422
13595	83	147	1776	ACGTTTGTTTTCAAGGAGAGGGTTTAAAAATGGGATCCTGTAAGCAGACTTGGGCAGTCT	A_23_P145965	TPST1	NM_003596	ref|Homo sapiens tyrosylprotein sulfotransferase 1 (TPST1), mRNA [NM_003596]	6,25845283002661	-0,485320550576982	0,00188294327498708	0,023324477287881	0,0123673634280219
13613	84	1	723	GAGTAGCACAGAGTCTGCCCTGCACTTTTGGTGTCACCCTAATAATCCTTGGGAAAATTA	A_21_P0009450	lnc-LRRC30-1	lnc-LRRC30-1:1	linc|LNCipedia lincRNA (lnc-LRRC30-1), lincRNA [lnc-LRRC30-1:1]	6,37717734865084	0,724028511194253	0,00271549657047012	0,0277375146471294	0,0147072931151759
13621	84	9	2999	TAGCCCCCCTGCACTCTTTGATATCTTAGTGTCTGAGGTTGACTGTGGGTAAATCTTTAA	A_33_P3215412	C2CD4C	NM_001136263	ref|Homo sapiens C2 calcium-dependent domain containing 4C (C2CD4C), mRNA [NM_001136263]	7,09292467091916	0,543700706763083	0,00255765455054021	0,0269703834281855	0,0143005362792322
13648	84	36	298	ACAGTGGGAATATCACTTTTGATGAGATCGTCAACATTGCTCGACAGATGCGGCACCAAT	A_23_P336854	ENST00000424633	ENST00000424633	ens|ribosomal protein L12 pseudogene 15 [Source:HGNC Symbol;Acc:HGNC:36619] [ENST00000433385]	13,6327699871396	-0,62691950011788	0,000358344430548537	0,0130123241826286	0,00689953906462981
13656	84	44	464	GGCCCCCTTCCAAGTGTATTTACTTCCATTTGTTCCTGCTCTAAAACTTTTTAATAAACT	A_33_P7699408	LOC101928973	NR_125966	ref|Homo sapiens uncharacterized LOC101928973 (LOC101928973), long non-coding RNA [NR_125966]	6,51846915774416	0,61233328137116	0,00148855380963672	0,0209711615111156	0,0111195621970259
13688	84	76	1405	GGGGTAAAATTCTACTGCCTTTCCACGGACAAGTTAAACTGGCTGTAATGTTTATGCACT	A_21_P0014102	LOC643072	NR_110587	ref|Homo sapiens uncharacterized LOC643072 (LOC643072), transcript variant 1, long non-coding RNA [NR_110587]	5,8045203864889	-0,458909356661207	0,00378044411844609	0,032708103688801	0,0173428540484808
13724	84	112	51	TGAGAAGTGAAAGAGAAATGGCTGCCCCTGCACCACTTACCGCGAAGGAGGCTCAAGGCT	A_19_P00318243	CTD-3080P12.3	NR_109911	ref|Homo sapiens uncharacterized LOC101928857 (CTD-3080P12.3), long non-coding RNA [NR_109911]	6,60653924030199	1,15201648440662	0,00198826809462939	0,0239122339836968	0,0126790103118809
13725	84	113	1841	ATATTATATTTGGAGGCAGCTTCAGACTGTTTTATTGGTGGTAGCTGCTTGCTGAGGTCT	A_23_P155332	PCNP	NM_020357	ref|Homo sapiens PEST proteolytic signal containing nuclear protein (PCNP), mRNA [NM_020357]	8,69425027361567	-0,785335172964313	0,00292873557754546	0,0287505915067054	0,015244457980577
13730	84	118	1302	GCACTGATATGTGGGTGAGGGCATGGAGGAGGGTGAGTTCTCCAAGGCCCATGAGGATAT	A_23_P102109	TUBA4A	NM_006000	ref|Homo sapiens tubulin, alpha 4a (TUBA4A), transcript variant 1, mRNA [NM_006000]	11,0143782813636	1,74543636137196	0,00194696129604858	0,0236709987535544	0,012551099888595
13765	84	153	698	CAAGTGGAGACGGGATGGGGAAAAATACTGATTCTGTGAAAATACCCCCTTTCTCCATTA	A_24_P330691	SUMO2	NM_006937	ref|Homo sapiens small ubiquitin-like modifier 2 (SUMO2), transcript variant 1, mRNA [NM_006937]	10,8633932967815	-0,502295017151376	0,00307486008476894	0,0294817910214049	0,0156321627091791
13768	84	156	1479	CTCATGATGCCTTTGAGAAAAATCAAAACATCATGTAGGGTGACCTAGTTTCCAAACCAA	A_23_P385246	KCTD6	NM_153331	ref|Homo sapiens potassium channel tetramerization domain containing 6 (KCTD6), transcript variant 1, mRNA [NM_153331]	5,65710745617827	-0,40537256879993	0,000264687548588565	0,0120109703368493	0,00636859010581932
13771	84	159	507	AACTCTGCCTTCTGGCTGCAGTCCCCTCAACTCTGGATGGAGCTCTATTATTTTTGTGTG	A_19_P00319829	LOC220729	ENST00000453454	gb|DA773741 OCBBF2 Homo sapiens cDNA clone OCBBF2007273 5', mRNA sequence [DA773741]	6,03470791121388	0,644595641274615	0,00184322394349457	0,0230866452316087	0,0122412574733868
13794	85	18	1505	AAGGGGGTTGTCCACGAGGAACAAATTGTACATTTGCCCATTCTCAGGAAGAGCTTGAAA	A_33_P3345504	RC3H2	NM_018835	ref|Homo sapiens ring finger and CCCH-type domains 2 (RC3H2), transcript variant 2, mRNA [NM_018835]	6,42641807269784	0,479689272337678	0,000375340101727452	0,0133696472043267	0,00708900284621843
13795	85	19	201	TACCAGCCAGATCCCCTGAACTACCAAATAGCTGTGGGCTTTCTGGAACTGCTGGCTGGG	A_24_P370670	ZMYM6NB	NM_001195156	ref|Homo sapiens ZMYM6 neighbor (ZMYM6NB), mRNA [NM_001195156]	6,53869685124504	-0,421841806179054	0,00117064011960525	0,0190167194029387	0,0100832561931434
13796	85	20	1137	GCACTCTGATTATGAATTGAGCAGAAGGAAACAAAGTTCTGCAGATAAACACCAATGAAA	A_21_P0012391	ENST00000504808	ENST00000504808	ref|PREDICTED: Homo sapiens uncharacterized LOC101927056 (RP11-379B18.5), ncRNA [XR_241558]	5,59903212751622	0,567061868277174	0,000536189222739002	0,0146551868929455	0,00777063597925997
13825	85	49	456	ATCTCCTCCCCGTGTCAACAGTCCTGCTGTGTGCCCGTCTGCTGCAAGCCCATCTGCTGT	A_33_P3357651	KRTAP10-12	NM_198699	ref|Homo sapiens keratin associated protein 10-12 (KRTAP10-12), mRNA [NM_198699]	6,55114203044006	0,525436518310263	0,00492320510348058	0,0371494764376421	0,0196978080406446
13826	85	50	4	CCGCGGCTCCGCCCCGGGTTCCCACCGCCTGAAGGGCGAGACAAGCCCGACCTGCTACAG	A_22_P00015392	lnc-SRGAP3-1	lnc-SRGAP3-1:17	gb|Homo sapiens hypothetical gene supported by AK128398, mRNA (cDNA clone IMAGE:40146702). [BC132680]	6,1814762459736	0,674064660776566	0,000937573279190772	0,0175692216203652	0,00931574784054919
13833	85	57	838	GGAGAAAAGAAAGTGGGTTATCAAGGGTGATTTGAAATTTTCTGCAGCATTAAAGCTGGC	A_24_P167473	ARPC3	NM_001278556	ref|Homo sapiens actin related protein 2/3 complex, subunit 3, 21kDa (ARPC3), transcript variant 1, mRNA [NM_001278556]	10,9499471626162	-0,545554278313119	0,00189732810668369	0,023458178309464	0,0124382558687916
13840	85	64	245	CTTCCTGAAGATCCTGCGCAGGTATGAGATTACCTTCACTCTTCCCCCGCCCAGTGAGCA	A_33_P3211965	ENST00000568660	ENST00000568660	gb|UI-E-EJ0-ahi-b-22-0-UI.s1 UI-E-EJ0 Homo sapiens cDNA clone UI-E-EJ0-ahi-b-22-0-UI 3', mRNA sequence [BM674043]	7,19989281222371	0,760074451636789	0,00306629937046813	0,0294664745506077	0,0156240414399028
13866	85	90	208	TTAAGGAAGGTGCAAGAGGTTGGCAGCTTCGATTGAAGCACATCGACCGGCGACAGCAGC	A_33_P3297517	TRA2B	NM_001243879	ref|Homo sapiens transformer 2 beta homolog (Drosophila) (TRA2B), transcript variant 2, mRNA [NM_001243879]	8,67850308729381	1,06175530025067	0,000729324653691197	0,0161995105955736	0,00858948444669525
13871	85	95	351	AACTCCTTGGCGCACAGAGCGCAGATGTAGGGCCCCTTGCTCTTTGTCTTCTTCTCCAAG	A_22_P00003762	lnc-CDIPT-2	lnc-CDIPT-2:1	linc|LNCipedia lincRNA (lnc-CDIPT-2), lincRNA [lnc-CDIPT-2:1]	6,62247522520578	0,598466563660137	0,00328500966926273	0,0305598502078899	0,0162037832257557
13901	85	125	976	TGACATGGAAGCTGGGCTCCCTCTCCACTCTGAGATCATCAGCTGGGTAAAGGTCAGTGG	A_33_P3398998	C2orf50	NM_182500	ref|Homo sapiens chromosome 2 open reading frame 50 (C2orf50), mRNA [NM_182500]	6,76118185329604	0,834867961615403	9,59169321871961e-05	0,0091028105512275	0,00482659332142702
13904	85	128	360	CAGGCCCCTGGCTGTCCATGTCCCACACCACCCTGACACCTGATACTTGACACCCGTGTC	A_19_P00322357	LOC101928738	NR_110851	ref|Homo sapiens uncharacterized LOC101928738 (LOC101928738), long non-coding RNA [NR_110851]	6,07430103058539	0,593130044876822	0,00429954059230456	0,0348362082060375	0,0184712412638785
13944	86	4	3089	CCCTGTTTTTAGCCGGAAAGGATTCAGGATAAACATTATTATGCATTCTGAATTGGATGC	A_23_P3042	PPP2R5E	NM_006246	ref|Homo sapiens protein phosphatase 2, regulatory subunit B', epsilon isoform (PPP2R5E), transcript variant 1, mRNA [NM_006246]	7,45719249831317	-0,53149493394689	0,00287966080887962	0,0285672158322056	0,0151472264935685
13956	86	16	4154	GAAGTTTGCCTGGCTAGTGAAAGGTCAACTGTAGATGCTGAAGCTGTCCATAAATTGCTG	A_23_P102202	MSH6	NM_000179	ref|Homo sapiens mutS homolog 6 (MSH6), transcript variant 1, mRNA [NM_000179]	8,58691545095919	-0,526362288928484	0,00281715985869204	0,0283326814115288	0,0150228690479078
13957	86	17	0	CCACCATGCCCGGCCCTCCCTTTCTTTTGTGTCTTTGGATTTGTCTTTGTGGAGAGGGTA	A_21_P0005571	lnc-ZKSCAN1-1	lnc-ZKSCAN1-1:5	linc|LNCipedia lincRNA (lnc-ZKSCAN1-1), lincRNA [lnc-ZKSCAN1-1:5]	8,12267187572983	0,867969662344716	0,00128552715882242	0,0198112361168738	0,0105045336704302
13980	86	40	1834	CTTTCCTTTTGCCTTTGAGACCAAACCAAGTGCTTCCAAATTCTTTTGGTGCAATTGAGG	A_23_P12911	C11orf24	NM_022338	ref|Homo sapiens chromosome 11 open reading frame 24 (C11orf24), transcript variant 1, mRNA [NM_022338]	8,46390612840113	-0,495561318786615	0,00241966126862042	0,0262288066021751	0,0139073291773592
13982	86	42	527	GAACAGAGACCAGAAAGAGTAAAACCTTTTATGACAGGGGCTGCAGAACAAATCAAGCAC	A_24_P179351	TPT1	NM_003295	ref|Homo sapiens tumor protein, translationally-controlled 1 (TPT1), transcript variant 2, mRNA [NM_003295]	13,6602029650768	-0,618610184049238	0,000291744269658316	0,0122352596791922	0,00648751529224686
14002	86	62	1290	TCTCTGGTGTCCCCTCACCGCCTTGATGTCCCCTCATTACTCTCTGATGTCCCCTCATTA	A_24_P152468	LOC100128364	XR_108776	ref|PREDICTED: Homo sapiens uncharacterized LOC100128364 (LOC100128364), misc_RNA [XR_108776]	9,07377587382592	1,23996374457481	0,000865913881674846	0,0169965096528974	0,00901207813966668
14012	86	72	6581	ACCCTGGATTAATGTAAATAGCTTTTTGGGGAACGGATTCTAATGTCACGTATGTGACCG	A_24_P393372	PACS2	NM_001100913	ref|Homo sapiens phosphofurin acidic cluster sorting protein 2 (PACS2), transcript variant 1, mRNA [NM_001100913]	6,04078936429295	-0,539922512180711	0,00579894145445568	0,0406935940526703	0,0215770094493503
14015	86	75	319	CCCGCTGACTCGACCCTCTCCTGGCTACCCCCAGCCAGCCACTTCCGCGGCTGCTCTCTG	A_22_P00018545	lnc-TM6SF1-2	lnc-TM6SF1-2:1	linc|LNCipedia lincRNA (lnc-TM6SF1-2), lincRNA [lnc-TM6SF1-2:1]	7,00064503287565	0,60666973537103	0,00753377489048733	0,0472715398320809	0,0250648409261166
14022	86	82	3059	TACTTTATGGCAAAAAGGAAGAAGAGAGAGAAGATGTTCTTATGATGTCATACAGAACAC	A_33_P3293913	BICC1	NM_001080512	ref|Homo sapiens BicC family RNA binding protein 1 (BICC1), mRNA [NM_001080512]	5,45133936816652	0,741042112411915	9,3075625205644e-05	0,0091028105512275	0,00482659332142702
14027	86	87	1434	GCTTTCTGTAACAGTGCATGCTTCAGCACAGAAAACTCAGCATTGATTATTGTAAATTAA	A_33_P3272140	NUP35	NM_001287585	ref|Homo sapiens nucleoporin 35kDa (NUP35), transcript variant 4, mRNA [NM_001287585]	6,69032461254553	-0,583603072471447	0,00625416152104162	0,0425569931404684	0,0225650416116923
14028	86	88	4350	CTTTTGATTTTGTTGGGTAAGTTAAATAGTCTGTAGTAGGTAGAGTACTGGGTACAAGTG	A_23_P51397	ENAH	NM_001008493	ref|Homo sapiens enabled homolog (Drosophila) (ENAH), transcript variant 1, mRNA [NM_001008493]	6,98675115135116	-0,826427116005563	0,000754245903122939	0,0163598990104652	0,00867452737357959
14037	86	97	4235	CCGAGGTCTGGTTATTAGGCCAGATTCTTGTTCAGTTATTTTTTAAACTAATGTTGCCTC	A_23_P318581	CFAP97	NM_020827	ref|Homo sapiens cilia and flagella associated protein 97 (CFAP97), transcript variant 1, mRNA [NM_020827]	7,8808589863765	-0,776816390839087	0,00225356559222324	0,025354944187262	0,0134439801411545
14040	86	100	1981	TTCCTTTCTGTGTCCTTTGCCCCCTGAAGTTTCCATCTGTCTAGCAACTAAGCACTGTTT	A_33_P3394347	CLRN1-AS1	NR_024066	ref|Homo sapiens CLRN1 antisense RNA 1 (CLRN1-AS1), non-coding RNA [NR_024066]	5,906647405297	0,339770256390056	0,00547125915485348	0,0393189640102331	0,0208481378393214
14047	86	107	318	TTTTCTCTACTTGGATCTGAGAACTCTGTCCCTCCAGCCCTGCGAGCGCTTTGCCAGGGT	A_22_P00002802	LOC100133985	NR_024444	ref|Homo sapiens uncharacterized LOC100133985 (LOC100133985), long non-coding RNA [NR_024444]	5,80178856267941	0,344673451225921	0,00152197008703627	0,0211322939527357	0,0112049996300267
14052	86	112	264	CCCCTGGTGATATTTGTTTGTGCAACTACAGGCCAAGGAGACCCCCCTGACAACATGAAG	A_33_P3404508	NDOR1	NM_001144027	ref|Homo sapiens NADPH dependent diflavin oxidoreductase 1 (NDOR1), transcript variant 4, mRNA [NM_001144027]	5,56291272374745	0,492545462670864	0,000479450874004377	0,0143255706199769	0,00759586317773997
14055	86	115	2680	TGAGCTTAGAAGTGGTGTGTGCTCTGTCTGTCTGTCTTTGTCTGTCTGTTGTATACAGTG	A_22_P00018851	CELF6	NM_001172684	ref|Homo sapiens CUGBP, Elav-like family member 6 (CELF6), transcript variant 2, mRNA [NM_001172684]	6,62045838658401	0,932941545424172	0,00197163188486505	0,0238260759775469	0,0126333266568459
14059	86	119	1176	AGATAATTAAGAGTGAAGGAGTTGAAACTTTTCTTGTTAGTGTACAACTCATTTTGCGCC	A_23_P388681	ELAVL1	NM_001419	ref|Homo sapiens ELAV like RNA binding protein 1 (ELAVL1), mRNA [NM_001419]	5,90373859855629	-0,413977440717189	0,00208147714486799	0,0244541960350362	0,012966375450674
14068	86	128	269	ATTAAGAACTTGGATCCCATTCACCTGAGGCACCCGAAGAAGAGACCATCCATATTTCCA	A_22_P00020943	EEF1DP3	NR_027062	ref|Homo sapiens eukaryotic translation elongation factor 1 delta pseudogene 3 (EEF1DP3), non-coding RNA [NR_027062]	5,37066894485173	0,369645888475598	0,0054168255099212	0,0391364443617602	0,0207513602439413
14069	86	129	1513	ACCCCATCCTTTATGGCTTCCTCTCCTACCGCTTCAAGCAGGGCTTCCGCAGGGTCCTGC	A_23_P68910	SSTR3	NM_001051	ref|Homo sapiens somatostatin receptor 3 (SSTR3), transcript variant 1, mRNA [NM_001051]	7,99362582443934	1,17421873546979	0,000122589385028937	0,00977660930860192	0,00518386238289185
14070	86	130	13	TTTATGACAGGCCCGTCACCCTGGGCCTGTCATAGTACCCCATGCCAGAGCAAACTGTGT	A_21_P0000563	SNORA80B	NR_028374	ref|Homo sapiens small nucleolar RNA, H/ACA box 80B (SNORA80B), small nucleolar RNA [NR_028374]	6,71371072776229	0,875832896825316	0,00506832362151214	0,037764161480406	0,0200237331717335
14082	86	142	559	GACTCACCCTGCCTCCTCCTCCTCTTCCCTCCACAGTTATGCTGGCTTCTATCCACAGCT	A_22_P00003666	ENST00000422837	ENST00000422837	Unknown	12,0274842337069	0,94501856824502	0,00656646756442059	0,0436978796026749	0,0231699751042662
14092	86	152	355	TAGGAAGACAAATAGCAGCTGACGGCGTGGGCAAGTCTGCCCACATGTACCGCGCCAAAA	A_22_P00001056	ENST00000497397	ENST00000497397	ref|PREDICTED: Homo sapiens uncharacterized LOC102725417 (LOC102725417), ncRNA [XR_426474]	5,21088747288453	0,256581907227304	0,00485505962310642	0,0369268826767089	0,0195797819042261
14118	87	14	1106	TTCCCTGTGAGATTTGTTCATGTTGTTCTCCCCCTCCTTAAGCATTGTGAACCTAGGAAA	A_21_P0001773	LINC01119	NR_024452	ref|Homo sapiens long intergenic non-protein coding RNA 1119 (LINC01119), long non-coding RNA [NR_024452]	6,03929545613701	0,493026766305141	0,000901538270000652	0,0172885703394769	0,00916693780101666
14135	87	31	425	TATCTGGTTGGCCTTTTTGAAGACACCAACCTGTGTGCTATCCATGCCAAACGTGTAACA	A_24_P105298	H3F3A	NM_002107	ref|Homo sapiens H3 histone, family 3A (H3F3A), mRNA [NM_002107]	13,8385403610831	-0,351946000596925	0,00487594239503186	0,036998197317465	0,0196175951451868
14137	87	33	292	CTATTGAAGATTTTATTACCCCTCTAAAGTTCTTGGATAAAGCAAGAGAGCGGCCTCAGG	A_24_P228667	MRPL40	NM_003776	ref|Homo sapiens mitochondrial ribosomal protein L40 (MRPL40), mRNA [NM_003776]	7,33076657635028	-0,680797489735107	0,00405406363577589	0,033797692439945	0,0179205878988974
14140	87	36	3753	CCTTTGAGGGGCACTTAAGATGGAGAAATCAGTTGTGGTTTCAGTGAATCATGGTCACCT	A_23_P203406	GANAB	NM_198335	ref|Homo sapiens glucosidase, alpha; neutral AB (GANAB), transcript variant 3, mRNA [NM_198335]	8,51033073864617	-0,602022305645152	0,00598257123531995	0,0414876374635536	0,0219980359666357
14143	87	39	1029	GAATAGGTTCCAGAGACTTTTGGCCCAGGAGGAATATTTACTTTTAGCTCTGGACATCAT	A_23_P64650	TSFM	NM_005726	ref|Homo sapiens Ts translation elongation factor, mitochondrial (TSFM), transcript variant 2, mRNA [NM_005726]	8,81180501552233	-0,529593345956988	0,00112813119897254	0,0187828982922579	0,00995927696663202
14148	87	44	3169	AGTGCATTTGCCTAGGACTTCTCAGCTTCTCCCATAGGTAGTTTAACAGGCATTAAAATT	A_24_P329600	UBQLN1	NM_013438	ref|Homo sapiens ubiquilin 1 (UBQLN1), transcript variant 1, mRNA [NM_013438]	8,27252210289815	-0,401772740210805	0,00483023248807251	0,0368432636925357	0,0195354445176262
14166	87	62	2158	CAAAGTTTTCTGGGACTTGATCATACATTTTATATGGTTGGGACTTCTCTCTTCGGGAGA	A_23_P134395	TBL2	NM_012453	ref|Homo sapiens transducin (beta)-like 2 (TBL2), mRNA [NM_012453]	8,55279968223522	-0,681896580106691	0,00577891148245999	0,0406935940526703	0,0215770094493503
14194	87	90	152	AAATTCCTTTCCGGTGGCGTCCATCTGCTGTGCAAAATGTTGTGAAAAGGCTTCCTATTG	A_21_P0003255	lnc-P2RY1-3	lnc-P2RY1-3:8	linc|LNCipedia lincRNA (lnc-P2RY1-3), lincRNA [lnc-P2RY1-3:8]	5,30221261822755	0,334086344466317	0,000965093709648225	0,0176684318768359	0,00936835220472922
14202	87	98	258	AGTGTTCTTTTCAAAGGTGACAGAGGCCCCCTCATGGTATTGTTTCATGATCAAGGTCGA	A_22_P00005191	lnc-DKK3-1	lnc-DKK3-1:1	linc|LNCipedia lincRNA (lnc-DKK3-1), lincRNA [lnc-DKK3-1:1]	7,6545808421016	1,02594239112671	0,000402492024560927	0,0135526416691165	0,00718603220398018
14209	87	105	1776	CTGCTCCACACACTGCTGCATCTTGGGTCTCAGGGACCCAGACAGATGGACTTACATGGA	A_23_P3823	BCKDK	NM_001122957	ref|Homo sapiens branched chain ketoacid dehydrogenase kinase (BCKDK), transcript variant 2, mRNA [NM_001122957]	8,52337532959419	-0,486463481386519	0,00225156513719387	0,0253411753350678	0,0134366794674042
14215	87	111	2153	GGAGTGTTCCCAATGCTTTGTCCATGATGTCCTTGTTATTTTATTGCCTTTAGAAACTGA	A_23_P103398	PSEN2	NM_000447	ref|Homo sapiens presenilin 2 (PSEN2), transcript variant 1, mRNA [NM_000447]	7,70828968459013	-0,492213795310867	0,00509320942063582	0,0379063040548599	0,0200991015864322
14244	87	140	2146	CAAAAATGGAAACACTGACCCGGTGCGGTGGCTCATGCCTGTAATCCCAGCACTTTGGGA	A_33_P3252612	CYP2W1	NM_017781	ref|Homo sapiens cytochrome P450, family 2, subfamily W, polypeptide 1 (CYP2W1), mRNA [NM_017781]	14,7921953792855	0,743296124662749	0,000646254774200081	0,0154325652401972	0,00818282616139675
14257	87	153	270	AGCTTGCAAATACAGAAGAATACATAGATGGAGCTTTGTCTGGACATCTGGGTGAAGTTT	A_23_P117068	SNRPF	NM_003095	ref|Homo sapiens small nuclear ribonucleoprotein polypeptide F (SNRPF), mRNA [NM_003095]	10,711359859166	-0,308206473565592	0,00592926542131224	0,0412758848232506	0,0218857581296172
14270	88	2	39	AGATAGTTTCTTTAGAGATGCCCTCTACTGAGTGCCCCTGATATCCAAGGAACATGGAAG	A_22_P00016954	lnc-TSPYL6-2	lnc-TSPYL6-2:1	linc|LNCipedia lincRNA (lnc-TSPYL6-2), lincRNA [lnc-TSPYL6-2:1]	5,73925535445312	0,416457253181404	0,00622972790291844	0,0424527071880582	0,0225097459556321
14280	88	12	80	GGGCTGATACCGCTGGAGTATGCAGTTCGCCGCCGCGCCCGAATGAGGCGGGGCCTGCGA	A_22_P00016330	lnc-TMEM151A-1	lnc-TMEM151A-1:1	gb|DA554227 HCHON2 Homo sapiens cDNA clone HCHON2004197 5', mRNA sequence [DA554227]	8,93954431656486	0,9829726735445	0,00029481638358225	0,0122851455472818	0,00651396633134074
14289	88	21	805	TTACCACATTATCCCAACTGGTTTAAAGCCCTGAGGATAGTAGTCACTTTATTGGCCACT	A_23_P104151	TMEM69	NM_016486	ref|Homo sapiens transmembrane protein 69 (TMEM69), mRNA [NM_016486]	6,35318561432402	-0,646219045388865	0,0024623746941013	0,0264719477822528	0,0140362501945904
14297	88	29	529	AGGAACTTCTACGTGGATGGCCATGTCCCCAAGCCCCACTGACATGAACACCTGGACCAT	A_24_P416660	FDX1L	NM_001031734	ref|Homo sapiens ferredoxin 1-like (FDX1L), mRNA [NM_001031734]	8,09947341783306	0,393668150935522	0,0044613271093144	0,0353336732628704	0,0187350127119868
14315	88	47	1552	CACTCCTTTGTCTTGGAACTGTCTTATTTTTGTTCTGTAAATGTCTATTGCCGTAAATTG	A_24_P188071	TUBA1C	NM_032704	ref|Homo sapiens tubulin, alpha 1c (TUBA1C), transcript variant 5, mRNA [NM_032704]	12,3047612389162	-0,719016921495333	0,000147045997323571	0,0100992238319996	0,00535492263898131
14325	88	57	67	GGGTCATTGTGACAAGGGACACAGAGCTTGTGACCTCCCTACAAACAAATGCCCTACACA	A_21_P0000477	SNORA11B	NR_003709	ref|Homo sapiens small nucleolar RNA, H/ACA box 11B (SNORA11B), small nucleolar RNA [NR_003709]	5,68884057864932	0,847208349572808	0,00389469380510777	0,0331531618766127	0,0175788377443788
14338	88	70	1788	GTTGAGTGTTTAGCAGGTACTAGGGACATACTAGTGTTTTCCTTAATGTATTTAATCTTC	A_23_P66158	KNOP1	NM_001012991	ref|Homo sapiens lysine-rich nucleolar protein 1 (KNOP1), mRNA [NM_001012991]	6,91563726539031	-0,544838432082725	0,00150408849199575	0,0210379511870174	0,0111549761608598
14360	88	92	543	AACATCGCACTCTTGTCAGACTTAACTAAGCAGATTTCCCGAGACTACGGTGTGCTGTTA	A_23_P63751	PRDX3	NM_006793	ref|Homo sapiens peroxiredoxin 3 (PRDX3), transcript variant 1, mRNA [NM_006793]	7,53010271978671	-0,76361425396192	0,00434018586532882	0,0349227088567075	0,0185171065996968
14370	88	102	339	TAATGGAAGGGAATTCTTTCCACAGTTGCTAGTTCCTCACACCTCTGCCTCTATGGGATT	A_21_P0013371	LOC100506098	XR_108746	ref|PREDICTED: Homo sapiens uncharacterized LOC100506098 (LOC100506098), transcript variant X3, ncRNA [XR_108746]	5,85885749846896	0,486361581715389	0,00674798017189713	0,044353967979182	0,0235178535708666
14401	88	133	350	GACCCTAAGCCCAGGGTCTGGCCTTGAAAGCTCCGCAGAAATGATTCCAAAACCCAGGGA	A_23_P304386	HIGD2A	NM_138820	ref|Homo sapiens HIG1 hypoxia inducible domain family, member 2A (HIGD2A), mRNA [NM_138820]	9,01707012740031	-0,379672011790877	0,00206470876021814	0,0243731249740946	0,0129233890522315
14431	88	163	1649	CATGTTTGTTTTTGAAGCTCAGGTGTCTCACGTCTGGGCTGCACCAGGCGAAGAGAGAAA	A_23_P102571	SLC2A4RG	NM_020062	ref|Homo sapiens SLC2A4 regulator (SLC2A4RG), mRNA [NM_020062]	9,65630947056212	-0,517764405910215	0,00267234071046382	0,0275209746449964	0,0145924768699915
14435	89	3	393	ACGCTGCTTTAGAATGAAGGTCTTCCAGAAGCCACATCCGCACAATTTTCCACTTAACCA	A_23_P145777	NDUFA4	NM_002489	ref|Homo sapiens NDUFA4, mitochondrial complex associated (NDUFA4), mRNA [NM_002489]	13,0316603252834	-0,681170601203558	0,00564527620668229	0,0400770391800761	0,0212500928763194
14444	89	12	136	AGAGCTGAAGCTGATCGGCGAGTATGGGTTCCGGAACAAACGTGAGGTCTAGAGGGTCAA	A_32_P22078	RPS9	NM_001013	ref|Homo sapiens ribosomal protein S9 (RPS9), mRNA [NM_001013]	11,8645963027816	-0,586582534215628	0,00132720686349705	0,0199926618384957	0,0106007312317644
14452	89	20	183	GATAGGGTCCCCTTGCCCGCGTGAAAGTCTCATTCCTCCTCAGCTCAGAAACACTCCAAG	A_22_P00000427	BOLA3-AS1	NR_045637	ref|Homo sapiens BOLA3 antisense RNA 1 (head to head) (BOLA3-AS1), transcript variant 3, long non-coding RNA [NR_045637]	6,89695563290365	0,71908658412777	0,00049610101331725	0,0145172949439599	0,00769752137841144
14468	89	36	1442	TTCAGATTTTCAGCTGACATTAGCTATAGTATACAGTAGGTTAAGACTCATGTCTATGAC	A_23_P118150	ARL6IP1	NM_015161	ref|Homo sapiens ADP-ribosylation factor-like 6 interacting protein 1 (ARL6IP1), mRNA [NM_015161]	6,44145614127461	-0,628739808918568	0,00218166120386599	0,0250556993170501	0,0132853112021594
14473	89	41	3	TATGATGACAACTCGGTAATGCTGCATACTCCCGAGTGCGCGGTGGGGAAGCCAACCTTG	A_21_P0000215	SNORD55	NR_000015	ref|Homo sapiens small nucleolar RNA, C/D box 55 (SNORD55), small nucleolar RNA [NR_000015]	7,02562275591355	1,13200963630699	0,00100275633668336	0,0180065678334093	0,00954764240752396
14484	89	52	1251	TTGAAGGTTCCTCTGTCTCATTTGACTGCCCTACAATTATTAAACTCTTTCTCTACTGCA	A_33_P3433388	TSL	NR_122122	ref|Homo sapiens testis-expressed, seven-twelve, leukemia (TSL), transcript variant 1, long non-coding RNA [NR_122122]	6,35307109750273	-0,55261257906305	0,00489164923698231	0,0370398540970664	0,0196396828655765
14491	89	59	76	TTCTGGCAGGCCAGCTTTGAGGGCAACAAAGAGAATGAGAGGGAGCCTGAGACCTGCTGA	A_22_P00024468	lnc-CTNNA2-1	lnc-CTNNA2-1:1	tc|1UV0_A Chain A, Pancreatitis-Associated Protein 1 From Human. {Homo sapiens} (exp=-1; wgp=0; cg=0), partial (20%) [THC2550001]	8,89034231615673	1,11784738649592	0,000880475165501771	0,0171204670440952	0,00907780420450455
14501	89	69	695	ATCAGTTTGAAAACACAGGCCCCCCACCGGCAGATAAAGAGAAAATCCAGGCCCTCCCCA	A_33_P3270102	RNF126	NM_194460	ref|Homo sapiens ring finger protein 126 (RNF126), mRNA [NM_194460]	7,27940250312407	0,719604500672878	0,00475356316829355	0,0365541501426071	0,0193821475198071
14503	89	71	0	AGCCGCCCCTTGCGGACCGCGCCACTTGGGAGAGGCTTCCGGAGTCCCCGCGGGCGCTGA	A_33_P3277805	A_33_P3277805	A_33_P3277805	Unknown	10,1861339975	0,916830039766987	0,00341222440508852	0,0311423938151688	0,0165126659679053
14505	89	73	1384	GCTGATTATTCCTTGGCCTTTCCCTTGTATTTATGCAAGGAAGGATATACTGAGCTGATA	A_33_P3291394	GPN1	NM_007266	ref|Homo sapiens GPN-loop GTPase 1 (GPN1), transcript variant 1, mRNA [NM_007266]	7,20045480949385	-0,757990825226258	0,00302208529739774	0,0292248367170994	0,0154959175437883
14516	89	84	42	TCGGAGCCCTCCTAGCCCTCAGCGCGTCTATTCCTAGCTTCGGTCCCCGCAGCCATATAA	A_19_P00316202	lnc-TP53INP1-1	lnc-TP53INP1-1:1	gb|Homo sapiens hypothetical protein LOC286149, mRNA (cDNA clone IMAGE:40114544). [BC128221]	6,46395480464627	0,356331229493676	0,00795843115690605	0,0487913738796563	0,025870704216627
14551	89	119	2822	ACCCCTCCCCAGCTAGTAGCATGACCAGGAGAGGGTTAATGAGAGCCAAGAGGAGTACCT	A_23_P167856	TMEM63B	NM_018426	ref|Homo sapiens transmembrane protein 63B (TMEM63B), mRNA [NM_018426]	7,47720595891559	1,34397829785891	1,74288585037003e-05	0,00672591040355696	0,00356628692332248
14588	89	156	3243	CAGGCACACTACAAAGAGTATCTTGTGAGCCTCATCAATGCCCACTCGCTGGACCCAGCC	A_23_P99632	RNF31	NM_017999	ref|Homo sapiens ring finger protein 31 (RNF31), mRNA [NM_017999]	7,21809551367942	0,433684238217757	0,00563222482987289	0,0400250422319419	0,0212225224769151
14611	90	15	464	CGCCTCTCAGCCATGCGGGAGGCCTTCGCCAGGAGCCGCAGCATCAGCACCGACGTGTGA	A_33_P3212356	FAM163B	NM_001080515	ref|Homo sapiens family with sequence similarity 163, member B (FAM163B), mRNA [NM_001080515]	5,34751576218567	0,313671601891987	0,00221366475391394	0,0251839098991298	0,0133532924411097
14621	90	25	828	CATTGACATCCTGCTCGACACTATCAGGGATGAGATCGCTGGGTGCATCGAGAAGGCCTA	A_23_P67466	PSMD8	NM_002812	ref|Homo sapiens proteasome (prosome, macropain) 26S subunit, non-ATPase, 8 (PSMD8), mRNA [NM_002812]	10,4820406141948	-0,551955829906975	0,001009928033647	0,018045964885999	0,00956853195035726
14634	90	38	1868	GGGGTGGGGACAGCACAGACTGTTCCACCGTTGTGCATATTGTTGCTTCTGAACCACAAA	A_33_P3299416	GRASP	NM_181711	ref|Homo sapiens GRP1 (general receptor for phosphoinositides 1)-associated scaffold protein (GRASP), transcript variant 1, mRNA [NM_181711]	6,14347262223244	1,20524251334269	0,00344364041346869	0,0312890836565459	0,0165904454849817
14637	90	41	1398	CCCTTGCCTCATCAGTTTTCCTGATTTACAAGTGCAATATTTTAGCCAATGCCTTGGGAG	A_23_P219197	RGS3	NM_134427	ref|Homo sapiens regulator of G-protein signaling 3 (RGS3), transcript variant 4, mRNA [NM_134427]	7,49037039484641	0,668795660019744	0,00372831031300307	0,0324825924947034	0,0172232809982439
14639	90	43	238	CCTTCTGCCCTCGAGAGAAGCGGTCTTGGAGGTATTGATTTAGGTGGTTGGATTTTTTCC	A_33_P3372705	SRGAP2B	NM_001271870	ref|Homo sapiens SLIT-ROBO Rho GTPase activating protein 2B (SRGAP2B), mRNA [NM_001271870]	6,99341900063794	0,772962829333594	0,00383954069843202	0,0329761868671861	0,0174850000891018
14644	90	48	6458	TTGGATTGTCTGATAAGTCTGCCAATAAACTATCCAGAAATAGCAAGTGTAATAGTCCCC	A_23_P104146	ZMYM4	NM_005095	ref|Homo sapiens zinc finger, MYM-type 4 (ZMYM4), mRNA [NM_005095]	6,0080291282822	-0,312393396543782	0,00413469748899832	0,034179607213336	0,0181230909922255
14654	90	58	150	TTTGTCCAGAAAGAAGAAAGAGTGGCTGCTTGGCCCGGGGGCTGTCAAAGGGCAAACCAG	A_21_P0006073	ENST00000452923	ENST00000452923	Unknown	5,9652549003065	0,51299922430676	0,00307235952007991	0,0294664745506077	0,0156240414399028
14664	90	68	2013	GGTGTTTTGTGGTTTCCGTATTTCTTCTTTTCACTTTACCAGAAAGTGTTCTTTAATGGA	A_23_P49975	KRT10	NM_000421	ref|Homo sapiens keratin 10, type I (KRT10), mRNA [NM_000421]	9,38936884163793	-0,604868743299113	0,00128719229968849	0,0198138542159803	0,0105059218680194
14683	90	87	719	CAGCTTGACAAGATGGTGACAGAAAAGGCAGGATTTAAGAGAGCTTTCATCATCACAGGG	A_23_P155103	ADSL	NM_000026	ref|Homo sapiens adenylosuccinate lyase (ADSL), transcript variant 1, mRNA [NM_000026]	7,00893578968917	-0,555905287526764	0,0034369926448783	0,0312635059986309	0,016576883415094
14691	90	95	1203	GAAAAACAAATTTTTCCTCTTTCTTTTGGTATGGGCAGCTTCCCCCTTGAATCCCTCCTC	A_22_P00019244	ENST00000443205	ENST00000443205	Unknown	6,06903821113753	0,504937246233371	0,00310631166724018	0,0296353032393896	0,0157135596625609
14703	90	107	1532	CACCGTGGCCCCCAAAAGCACCACCTTCCTGAAGAATATCCGGCAGTTTATTATGCCTGT	A_33_P3221761	KMT2B	NM_014727	ref|Homo sapiens lysine (K)-specific methyltransferase 2B (KMT2B), mRNA [NM_014727]	5,54110220449211	0,38796595923585	0,000193850432406029	0,0109428233711832	0,00580222535706691
14705	90	109	2607	GGAAGCCACCTTTTTATTTCTCTTCACTGTGTACAAGTTCACTTGTTGTCTTGAACACTG	A_32_P51905	KIAA1191	NM_020444	ref|Homo sapiens KIAA1191 (KIAA1191), transcript variant 1, mRNA [NM_020444]	9,11963169398225	-0,736514532909888	0,00348883724264267	0,0314892895028893	0,016696600852649
14724	90	128	160	TCAGACCCAAGCACTACAGGTTGTGCGGAACGCGAGGACCCCTCCCTGTATCCCCAACCT	A_22_P00014685	lnc-SLC25A21-1	lnc-SLC25A21-1:1	linc|LNCipedia lincRNA (lnc-SLC25A21-1), lincRNA [lnc-SLC25A21-1:1]	6,4049805001213	0,339217266311511	0,00357432696102157	0,0318034197120839	0,0168631624614208
14769	91	9	315	TCACGGGGTGACTCCAAGCAGGGCCCCCTTTGCATTCAGCCTGCCCTTCTCTCAGCCCAG	A_22_P00013904	LINC00856	ENST00000510550	ens|long intergenic non-protein coding RNA 856 [Source:HGNC Symbol;Acc:HGNC:45111] [ENST00000510550]	6,5397845909685	0,727448766523939	0,000211825042020997	0,011234983472053	0,00595713773096613
14775	91	15	413	TTTTCTGTTGTCCCCTGGACTCCATCCAGAAAAAGATGGCCCTGGTGGCAGCCTCGAAGC	A_33_P3316913	ENST00000605179	ENST00000605179	ens|RAP2C pseudogene 1 [Source:HGNC Symbol;Acc:HGNC:49146] [ENST00000605179]	5,64731642163733	0,532347582820699	0,000573234805026674	0,0148432021004074	0,00787032749097005
14788	91	28	1384	GGTTGTTCTGTTGAACTCCTTGAACGTTTAGACCCTAAAAGGAGTCTATACCTGGACACC	A_24_P391586	OAF	NM_178507	ref|Homo sapiens OAF homolog (Drosophila) (OAF), mRNA [NM_178507]	5,441901449512	-0,373358694041908	0,00693007283249876	0,0450227917829677	0,0238724847571795
14794	91	34	186	CGCTCTCTCGCCGTCCAGAGGCCCCTGCTCCACACCTGGGTACCCTGGGTCCTGACTCAG	A_22_P00021105	lnc-C16orf13-1	lnc-C16orf13-1:1	tc|Q5Z6J0_ORYSA (Q5Z6J0) HGWP repeat containing protein-like, partial (7%) [THC2680725]	6,69367608306024	0,883948378566661	0,00011572520404535	0,00977660930860192	0,00518386238289185
14801	91	41	3929	AAAGGCCTAGTCTATGGGATGGGGCGGCGGAGGGAATTTTTTGAGAAATAAAATGAAGCT	A_33_P3284919	SEMA6C	NM_001178061	ref|Homo sapiens sema domain, transmembrane domain (TM), and cytoplasmic domain, (semaphorin) 6C (SEMA6C), transcript variant 1, mRNA [NM_001178061]	6,6977954384398	0,683794625618487	0,00323750031048016	0,0303021113397438	0,0160671220602106
14816	91	56	909	TAGAAAAAAGGGTAAGCTAGAGAGAAAAAGAAAGAACTGTCCGTCCCCCTTCCGCCTTCT	A_33_P3416231	HOXA9	NM_152739	ref|Homo sapiens homeobox A9 (HOXA9), mRNA [NM_152739]	7,58913694788248	0,91980277844715	0,00239565338556992	0,0260725078933874	0,0138244547398723
14822	91	62	611	ACCAGAACCTTCCACATGAAATGAAAGGCTCACCACTTCATAGGCTTTAAGGAAATTCTT	A_21_P0014493	TRIM52-AS1	NR_102759	ref|Homo sapiens TRIM52 antisense RNA 1 (head to head) (TRIM52-AS1), transcript variant 1, long non-coding RNA [NR_102759]	6,16560246343178	-0,417836461786525	0,00583133890876687	0,0408644600333431	0,0216676079075444
14828	91	68	1810	GCACTGAACTCTGGGCTGCTTCTCTGTGTGTAAAATGGGCACATCTTCCTAATCTGTTAA	A_24_P201491	MRPL49	NM_004927	ref|Homo sapiens mitochondrial ribosomal protein L49 (MRPL49), transcript variant 1, mRNA [NM_004927]	8,53382698941507	-0,803138271624017	0,00106732379032459	0,0183771190663381	0,00974412019820581
14834	91	74	1236	TGTATTCAATTACTGTAGCTTTCTGGCTGCTTAATAGCTGGCTCTGGTTTCGCCGCTAGA	A_23_P405148	MFF	NM_020194	ref|Homo sapiens mitochondrial fission factor (MFF), transcript variant 2, mRNA [NM_020194]	10,3806126604395	-0,381564272526907	0,00195433578752818	0,0237032580485218	0,012568204770298
[truncated: 4,068 more rows]
