# Supplementary material for: CD44v3 is a marker of invasive cancer stem cells driving metastasis in gastric carcinoma
Source: Gastric Cancer. 2022 Dec 18;26(2):234–49. doi: 10.1007/s10120-022-01357-y (PMC9950191; doi:10.1007/s10120-022-01357-y)
Supplement: Supplementary file 3 — Supplementary file3 (CSV 101 KB) [file 10120_2022_1357_MOESM3_ESM.csv]

	Row	Col	Start	Sequence	ProbeName	GeneName	SystematicName	Description	Amean	logFC_CD44V3_neg-CD44V3_pos	P.value_CD44V3_neg-CD44V3_pos	adj.P.Val_CD44V3_neg-CD44V3_pos	q.value_CD44V3_neg-CD44V3_pos
216	2	52	1652	CTTACCCAGGTGTTTATACTGTGTGTGTGTGAGGTCTTTAAAGTTATTGCTTTATTTGGT	A_23_P118392	RASD1	NM_016084	ref|Homo sapiens RAS, dexamethasone-induced 1 (RASD1), transcript variant 1, mRNA [NM_016084]	6,44261785894545	-2,24459396329191	4,49999624580923e-06	0,00892388616131853	0,00558324958769644
617	4	125	400	TTCATGTTCCACCTTCCCCTCTTCCCCGCTATTCCACAGGGTCTGGAGGAGAAGAGCAGA	A_21_P0002073	ENST00000422600	ENST00000422600	gb|DB092709 TESTI4 Homo sapiens cDNA clone TESTI4042421 5', mRNA sequence [DB092709]	8,59358835003954	-2,50158471609144	0,000162879060087274	0,0307191790319513	0,0192195239343096
693	5	37	1202	TGGAACTTTGGAAGGGCCTCCTCACCCAATAGGAAGACCTGGCTAGGAATTTAATTTTTT	A_21_P0005503	lnc-SBDS-2	lnc-SBDS-2:2	linc|LNCipedia lincRNA (lnc-SBDS-2), lincRNA [lnc-SBDS-2:2]	5,35942141602359	-0,877693674545514	8,88265688882745e-05	0,0221239182418826	0,0138418795544081
1140	7	156	2102	TTTAAGCAGAACCAGCGAAACCCAAGCCCCTCCTTCCTCTGGTGTTTTACAACTATAAAG	A_33_P3332135	PHOSPHO1	NM_001143804	ref|Homo sapiens phosphatase, orphan 1 (PHOSPHO1), transcript variant 1, mRNA [NM_001143804]	8,30137527210912	-2,83364351317845	0,000269025264283532	0,0404383431036014	0,0253003409477548
1171	8	23	455	GGTCTTGGCCTCATCCTGCCTCTTTGTCTTTCTGGCCCACCACCCACAGCTTGAATCTCA	A_22_P00003974	ENST00000556519	ENST00000556519	Unknown	6,00449187290593	-0,713155182290836	0,000526997626508315	0,0499851120863759	0,0312732985834037
1433	9	121	1363	TGAAAGTCTTCATCGTGCCGGTGGGGAACCATTCCAACATCCCATTCAGCAGGGTGAACC	A_23_P88222	PLD4	NM_138790	ref|Homo sapiens phospholipase D family, member 4 (PLD4), mRNA [NM_138790]	5,78048979756159	-2,45021703258264	2,15018963912209e-05	0,0141328725481672	0,00884226371796994
1497	10	21	799	TTCGTGCTGGGCCTGCTCTTCCTTGGGGCCGGGCTGTTCATCTACTTCAGGAATCAGAAA	A_24_P343233	HLA-DRB1	NM_002124	ref|Homo sapiens major histocompatibility complex, class II, DR beta 1 (HLA-DRB1), transcript variant 1, mRNA [NM_002124]	7,88374147860142	-3,19757031658174	0,000274179845210969	0,0404383431036014	0,0253003409477548
1556	10	80	485	AGTCTTCAGAAAGATCCCCGGGCCTGGAGACTGTGAGTTCAGGTTCAGATGCCTTGCGTG	A_33_P3292083	LINC01301	ENST00000530033	ens|long intergenic non-protein coding RNA 1301 [Source:HGNC Symbol;Acc:HGNC:50464] [ENST00000530033]	5,53618145861891	-0,637130887026003	9,39757086392733e-05	0,0227128846035719	0,0142103676924934
1905	12	101	4421	AGGAGGAATTGGAAATTGGTCTCTTTTGAGTGCAGAGGGAACTGAGACGCCAGCTTAAAT	A_23_P159671	PHKA2	NM_000292	ref|Homo sapiens phosphorylase kinase, alpha 2 (liver) (PHKA2), mRNA [NM_000292]	6,97165292849408	0,576787674583853	0,000236155728121011	0,0382737331410715	0,0239460478222772
2166	14	34	0	CTTTCTACAGAGCCTGGAGGGTGCGGTTGGTGCCCAGGCCCCATGCCCAGTAAGTCCCCA	A_33_P3346508	A_33_P3346508	A_33_P3346508	Unknown	7,00525532074602	-2,48743555451043	0,000197018256874299	0,034449771976481	0,0215535778591224
2271	14	139	647	TCCTAACTGTCCTCCCTGCCTCCAGCCTTCCAACCTGCAGCCACTCGAGTTGCCTTCCTA	A_19_P00321722	lnc-CCDC71L-1	lnc-CCDC71L-1:3	linc|LNCipedia lincRNA (lnc-CCDC71L-1), lincRNA [lnc-CCDC71L-1:3]	8,21142011072928	-1,64923243378825	0,000124169926648577	0,0271907138704012	0,017011931714698
2365	15	69	678	GATCATGTCTGAGACCTTCAACTCCCCATCCATGTATATAGCCATCCAGGCTCTGCTGTC	A_24_P461497	ENST00000567299	ENST00000567299	Unknown	7,91185599299338	-3,94912384738942	1,84323213000673e-05	0,0141328725481672	0,00884226371796994
2538	16	78	391	GCCACTTTGACAGGCATTATTGTGGCAAATGTTGTCTTATTGCTTCAACAAACCAGACAA	A_24_P878388	ENST00000463344	ENST00000463344	Unknown	10,6702697796327	-2,44198493841989	7,4413378641198e-05	0,0207517924641454	0,0129834059539687
2825	18	37	279	AAGGGATTCCACCCCCCATTCCAAGTCCCCTCCAAAAATATATATTGAAAGAAAACAAAA	A_22_P00006051	ENST00000425153	ENST00000425153	gb|RST12008 Athersys RAGE Library Homo sapiens cDNA, mRNA sequence [BG192886]	5,64832540819148	-0,963772411149963	8,98369003794897e-05	0,0222060483756211	0,0138932644585904
2831	18	43	1235	ATCTGCTGTATAGCCAGGTCCTGTTTCAAGACGTGACTTTCACCATGGGTCAGGTGGTGT	A_23_P152620	TNFSF13	NM_172088	ref|Homo sapiens tumor necrosis factor (ligand) superfamily, member 13 (TNFSF13), transcript variant gamma, mRNA [NM_172088]	5,78591139033406	-1,72180854702356	5,70590191113561e-05	0,0190910147056503	0,0119443365880274
2836	18	48	0	TGTGTTTGCGTGTACGTGTGTGTGCATGCATCTGTGTGTGCGTGTGTGTCTCTGAGTGCA	A_33_P3306327	A_33_P3306327	A_33_P3306327	Unknown	7,13934461365201	-2,15690123412816	9,10985275830896e-05	0,022348592165271	0,0139824473034189
2990	19	38	0	ATGCATGTGTGTGTGTGTGTGCATGTGTGTGCATGTGTGCCTGGGTGTGTGCACGTGCAT	A_33_P3219454	A_33_P3219454	A_33_P3219454	Unknown	10,9265121290563	-2,85993710989198	3,81819123032808e-05	0,0166230264580531	0,0104002341514046
3298	21	18	1583	GTGGTGGAGGAGAAACGACCATGTCTACACGTGCCTGCTTGCAAAGACCCTGAGGAAGAG	A_23_P22444	CFP	NM_002621	ref|Homo sapiens complement factor properdin (CFP), transcript variant 1, mRNA [NM_002621]	6,06864244566636	-2,94489795073274	1,73820843160784e-05	0,0141328725481672	0,00884226371796994
3392	21	112	771	TCTGGGCTGCTGCCTGATCCCCTGCCTCATCAATGACTTCAAGGATGTGACGCACACATG	A_33_P3333360	CDIP1	NM_001199054	ref|Homo sapiens cell death-inducing p53 target 1 (CDIP1), transcript variant 1, mRNA [NM_001199054]	7,29443108200782	-1,83375053024521	0,000148665381181002	0,0293979033768105	0,0183928648282381
3699	23	91	421	GCCCCTGCCCCTGCTGCAGAGATTCTAGACATGTGTGCCATGCTGGAGCAAGGAGACAGG	A_22_P00003981	ENST00000565153	ENST00000565153	Unknown	11,8996207078993	-0,613900834551671	0,000103421401830465	0,0241030964208886	0,0150801568645571
3869	24	97	2390	GTGTGTGTGTGTACATGTGTATGTACTATCACCCCAAAATTAAATTACTGTTAACATCTC	A_33_P3278220	RABEPK	ENST00000373544	ens|Rab9 effector protein with kelch motifs [Source:HGNC Symbol;Acc:HGNC:16896] [ENST00000373544]	8,08785575867655	-3,1002577720585	2,76892223456578e-05	0,0145970883057544	0,00913270135806283
3897	24	125	3766	ATTGCCCTAGTCTTCAGAATGGTCCTGAGAAAACATCACTACTTCGATGTTCTACTTTGC	A_23_P160869	LRIG2	NM_014813	ref|Homo sapiens leucine-rich repeats and immunoglobulin-like domains 2 (LRIG2), mRNA [NM_014813]	5,61122065122825	0,506754865999389	9,51846974961171e-05	0,022835928749289	0,0142873505409324
4030	25	94	5612	CAAGCTGGACTTTGTTGCCATCCTTGAGATGAACCTTTTAAGAAAAATAAGTTAATCTCA	A_33_P3341676	MEF2A	NM_001171894	ref|Homo sapiens myocyte enhancer factor 2A (MEF2A), transcript variant 5, mRNA [NM_001171894]	8,18320105960042	-2,03610578741024	0,000513998148743311	0,0495020919803871	0,0309710959601451
4174	26	74	303	TTTTCAGATGAAGCTGCTTCCAACCCTTCCTTTCCCTCCTTCGCGGCACAGTCTTGAGGC	A_33_P3303355	ZCCHC18	ENST00000605784	ens|zinc finger, CCHC domain containing 18 [Source:HGNC Symbol;Acc:HGNC:32459] [ENST00000605784]	6,31413139397537	-0,801858731913637	3,24979940488125e-05	0,0153723858225741	0,00961776800535921
4444	28	16	1523	TCAATGCCAATCCTCCATTCTTCCTCTCCAGATATTTTTGGGAGTGACAAACATTCTCTC	A_23_P213385	BASP1	NM_006317	ref|Homo sapiens brain abundant, membrane attached signal protein 1 (BASP1), transcript variant 1, mRNA [NM_006317]	7,2826358588649	-3,77921163751612	3,34510050693502e-05	0,0153723858225741	0,00961776800535921
4545	28	117	3177	TATTTTTCCCTTAACTCAGTGATTAGACAGGAAGGAAGACATTAGTGATTAGACAGGAGG	A_32_P60065	F2RL2	NM_004101	ref|Homo sapiens coagulation factor II (thrombin) receptor-like 2 (F2RL2), transcript variant 1, mRNA [NM_004101]	5,1274609295936	-0,604563306427051	0,000156404027552475	0,0299360286042473	0,0187295440955331
4700	29	108	5066	AAGGACCCTGTTCACTGCTGCACTTTTCAATGAATTAAAATTTATTTCTGTTCTAGTGGG	A_33_P3261167	GNS	NM_002076	ref|Homo sapiens glucosamine (N-acetyl)-6-sulfatase (GNS), mRNA [NM_002076]	10,4738265493995	-2,75539395550065	0,000274013988895257	0,0404383431036014	0,0253003409477548
5021	31	101	1953	CCTAATGTGTTAAATGAAGATAATGCCTATCTCACTGTTTTGTGTGTGTGTGTGTGAAAA	A_33_P3231923	LOC101927285	NR_110219	ref|Homo sapiens uncharacterized LOC101927285 (LOC101927285), long non-coding RNA [NR_110219]	7,23283429912438	-3,40473993325412	1,95719554335786e-06	0,00811285576686721	0,00507582658458178
5106	32	22	3313	GGCATTCTGCTGACTGTGGTGTGTGTGTGGTGATTGTGCTCCTGACCCACAAATGACTGA	A_23_P49674	ARHGEF15	NM_173728	ref|Homo sapiens Rho guanine nucleotide exchange factor (GEF) 15 (ARHGEF15), transcript variant 1, mRNA [NM_173728]	6,63599599010613	-2,02736117863235	2,89741072255478e-05	0,0147713620399246	0,00924173611454254
5359	33	111	1144	TTTTAGGCCTCCTCTCTGCCACCACCCCATAATCTCATTCAAAGAATACTAGAATGGTAG	A_33_P3292844	NEUROG3	NM_020999	ref|Homo sapiens neurogenin 3 (NEUROG3), mRNA [NM_020999]	7,03019763704694	-1,2824939366638	0,000188726280758898	0,0334660928728333	0,0209381368000832
5546	34	134	1794	TGGCCCAACACTAAGCAAAATGTGGAAACAGCAAATTGCACAGGTTGAACAGCTTAAGAA	A_24_P324814	CEP95	NM_138363	ref|Homo sapiens centrosomal protein 95kDa (CEP95), mRNA [NM_138363]	6,40936001854841	0,742475020559099	2,11130034008355e-05	0,0141328725481672	0,00884226371796994
5606	35	30	593	CTCTTCCTCTAATCATTCTGCACATAACAGAGACAGTGTGTATGTGTGTGTGTGTTTTTT	A_22_P00001847	THOC7-AS1	NR_104326	ref|Homo sapiens THOC7 antisense RNA 1 (THOC7-AS1), long non-coding RNA [NR_104326]	6,45442160837342	-3,72786892483737	9,76120633397068e-07	0,00811285576686721	0,00507582658458178
5976	37	72	2075	GTTTTTATGGACCAATGCCCCAGTTGTCAGTCAGAGCCGTTGGTGTTTTTCATTGTTTAA	A_23_P19673	SGK1	NM_005627	ref|Homo sapiens serum/glucocorticoid regulated kinase 1 (SGK1), transcript variant 1, mRNA [NM_005627]	8,8743185380946	-3,00674594213709	4,34489818680908e-05	0,0168768259570484	0,0105590243827575
6272	39	40	2113	GATGAATCACTGTTTTTAGACACCTTCATTTTGAGGGGAGGAGTTCCACAGATTGTTTCT	A_23_P53126	LMO2	NM_005574	ref|Homo sapiens LIM domain only 2 (rhombotin-like 1) (LMO2), transcript variant 1, mRNA [NM_005574]	6,62180123747221	-2,37194909190631	0,000325860093171711	0,0430582970808779	0,0269395210873243
6277	39	45	525	TTAGGAATTGAATGTGCTGAGACTTCCTCTCAAAGGAGCCCCTCCTTCTTAAATGAATCC	A_19_P00320780	ENST00000438867	ENST00000438867	Unknown	6,05271479870289	-1,1624254354058	9,68558746081859e-05	0,0230672516548605	0,0144320782407046
6347	39	115	653	ATACATCAGGAAGGCAATTCTGTGTGCATGTGTGTGTGTATATATATAGTTAGAAGTTAG	A_21_P0010141	MIR99AHG	ENST00000435697	ens|mir-99a-let-7c cluster host gene (non-protein coding) [Source:HGNC Symbol;Acc:HGNC:1274] [ENST00000435697]	5,74914639620209	-2,08324319704777	2,98030314316967e-05	0,0148803079467224	0,00930989836787187
6371	39	139	4855	CGTAGCCTCTGGACACTGAGACTGGAAGGAGAATAAAGGATGCTTGTTGTTTTTAAACTA	A_33_P3213772	SRGAP2	NM_001300952	ref|Homo sapiens SLIT-ROBO Rho GTPase activating protein 2 (SRGAP2), transcript variant 4, mRNA [NM_001300952]	7,03266737750642	-2,58004357425564	0,000423609077918519	0,0466261679753194	0,0291717675929657
6408	40	12	3859	GGAAACATGGTCCAGTTTTGTGTGTGTGCGTGTGTGTAAATGTGTACACACAGACATAAA	A_33_P3337627	TRPC6	NM_004621	ref|Homo sapiens transient receptor potential cation channel, subfamily C, member 6 (TRPC6), mRNA [NM_004621]	7,06021944864287	-2,84926171121639	2,82663493996745e-06	0,00811285576686721	0,00507582658458178
6737	42	13	493	AAAGGAGTGTGAAAAATCCCCATTTCTGTCTCTCTCTCCTCATCAGCAGTGGAAACCGGG	A_24_P229871	LINC00469	ENST00000321800	ens|long intergenic non-protein coding RNA 469 [Source:HGNC Symbol;Acc:HGNC:26863] [ENST00000321800]	5,65303683208673	-1,20017484675399	2,07952098813531e-05	0,0141328725481672	0,00884226371796994
6917	43	29	0	TTGTATGTGTGTCTCTGTGTGTCTCCGTGTGTGTGTGCATGTGTATGTGTCTGTATGTGT	A_33_P3376836	A_33_P3376836	A_33_P3376836	Unknown	7,53919270556536	-2,06015658173746	0,000181026126199994	0,0324534090420517	0,0203045488678227
6964	43	76	785	GTGATCAAGAAGGGGAAGATTGTCTCTCTGGTCAAAGGGAGTTCTGCGGCCTGCAACGGG	A_23_P131899	SDCBP2	NM_080489	ref|Homo sapiens syndecan binding protein (syntenin) 2 (SDCBP2), transcript variant 1, mRNA [NM_080489]	7,30066163733046	0,800420838789428	3,00999241290817e-05	0,0148803079467224	0,00930989836787187
7083	44	31	268	TGTTCTAGAATAGGGCCAAAGCCACCCCCTCCTCTTGGGTCTGACTGATTAGGCCCAGTC	A_22_P00009871	lnc-MFAP4-1	lnc-MFAP4-1:1	linc|LNCipedia lincRNA (lnc-MFAP4-1), lincRNA [lnc-MFAP4-1:1]	8,2745355140479	-2,37608685429521	0,000379842147524277	0,0459425603591946	0,0287440669396988
7141	44	89	1498	GCCTTCGGGAAGCTCACCCTCCGATCTCGGTGTGATTGTTGTGATTGTTGTGATTTCCTG	A_23_P414308	FLCN	NM_144606	ref|Homo sapiens folliculin (FLCN), transcript variant 2, mRNA [NM_144606]	6,53822860299849	0,6764378835117	7,8409844327634e-05	0,0208760355643915	0,0130611389310241
7213	44	161	672	GCCATCGCCCACTACCAGGACGACCCAGACCTGCGCTTCCTCCTCGACCAAGTCCAGCTC	A_24_P213643	TSPAN10	NM_031945	ref|Homo sapiens tetraspanin 10 (TSPAN10), transcript variant 2, mRNA [NM_031945]	6,25860597488482	-1,17480630403219	0,000518238927080736	0,049732646214089	0,0311153427386212
8203	51	3	1534	TTTTGTAAATGGCAATGAGTGTAAGACACTTAACTATCTTCCTGCTCTCCCTGGCGTGGG	A_33_P3296991	FLJ42393	NR_024413	ref|Homo sapiens uncharacterized LOC401105 (FLJ42393), long non-coding RNA [NR_024413]	5,75839133203666	-1,38835735690111	0,000223869226985958	0,0374584878876812	0,0234359877831215
8284	51	84	2740	GGAAGATGACCTTCATTTTATGGTTATGTGTGTGTGTCTGTGTGTCTTTGGAAAAATATA	A_33_P3234347	AMMECR1	NM_001171689	ref|Homo sapiens Alport syndrome, mental retardation, midface hypoplasia and elliptocytosis chromosomal region gene 1 (AMMECR1), transcript variant 3, mRNA [NM_001171689]	7,66154800694763	-1,94648355990329	0,000305990470798115	0,0420305476073598	0,026296507301565
8495	52	131	552	CCTTGGTGGTGGTCTCCATCGTGGCCCTGGCTGTCCTTATCATCACATGTGTGCTGATAC	A_33_P3408203	TGFA	NM_003236	ref|Homo sapiens transforming growth factor, alpha (TGFA), transcript variant 1, mRNA [NM_003236]	6,75503783950595	-0,627529706515159	0,000387838445864752	0,0459425603591946	0,0287440669396988
8658	53	130	618	ACACATTTGCTGCTTCCATTCTAAACATAAGTTAGAAGAACCTTTCAACTGGATTCCAAC	A_22_P00008407	CASC9	NR_103848	ref|Homo sapiens cancer susceptibility candidate 9 (non-protein coding) (CASC9), transcript variant 1, long non-coding RNA [NR_103848]	5,52000911315027	0,472583429330568	0,000434112896841144	0,0467204072725555	0,0292307286227152
8900	55	44	505	TAAAATGTACATGATGCTCCCTGTTGGTTGGGTCAGCCTCCCCAGTGTTACCAAGCCACG	A_33_P3288135	CPLX2	ENST00000506642	ens|complexin 2 [Source:HGNC Symbol;Acc:HGNC:2310] [ENST00000506642]	5,80204929109509	-0,784682188603377	0,000259135787073731	0,0396448524708101	0,0248038917362469
9633	59	121	1634	CGCAACTCTTGTATTGGCTGGAAGGAAGGAAGAAAACATACAAAATCTTAAAAACATTCA	A_33_P3376131	NT5DC4	XM_001716359	ref|PREDICTED: Homo sapiens 5'-nucleotidase domain containing 4 (NT5DC4), mRNA [XM_001716359]	6,08577743077595	-3,14174690653943	1,22654194610791e-05	0,0137998657302099	0,00863391724811926
9657	59	145	308	ACTCAACAATTTGACTGAGTGTCATAATTGTGGCACAGGGAGGAAGGAAGGACAGCATAC	A_22_P00010059	ENST00000562158	ENST00000562158	gb|Homo sapiens, clone IMAGE:4877271, mRNA. [BC015772]	5,86296947659399	-2,66323424010335	4,31005026368329e-05	0,0168768259570484	0,0105590243827575
9818	60	142	260	AGCGAACATCTGGCTCCAGCTTTGAGTACAAGAAAGGAAGGAAGAAAGAACATGCTGGAA	A_21_P0002546	LOC101928662	XR_241421	ref|PREDICTED: Homo sapiens uncharacterized LOC101928662 (LOC101928662), transcript variant X1, ncRNA [XR_241421]	5,33157880232625	-1,11177370733201	0,000233142379129873	0,0382259776193442	0,0239161694719515
9827	60	151	1154	GACTCTGTATTTTATCGTGTGTGTATGTGTGTGTATATTTACACACACATACACACAAGA	A_21_P0001434	lnc-GALNT2-1	lnc-GALNT2-1:1	linc|LNCipedia lincRNA (lnc-GALNT2-1), lincRNA [lnc-GALNT2-1:1]	5,18022902454237	-1,57153309638332	0,00012853650935762	0,0275913764955291	0,0172626071935322
10580	65	84	111	GGAGGAAGGATGGCACATGGGATTCCTTCTCAAGGCAAAGTTACCATAACGGTGGATGAG	A_32_P105825	MPPED2	NM_001584	ref|Homo sapiens metallophosphoesterase domain containing 2 (MPPED2), transcript variant 1, mRNA [NM_001584]	5,07576161409398	-0,375924957418185	0,000489780547640835	0,0485731298128425	0,0303898886761021
10853	67	29	3041	ATGTTCTGTTTGGGCCTCCTCATCCTGGAGCTCAAATCTGCCAGCTGCAGCCATCAGCTC	A_33_P3355418	AGBL1	NM_152336	ref|Homo sapiens ATP/GTP binding protein-like 1 (AGBL1), mRNA [NM_152336]	5,96502268240905	-2,60124520285243	1,12831689289601e-05	0,0131481155647896	0,00822614828103661
10883	67	59	468	CTTATTCCACCAGCCTGCCTGACCCTTGTACTAAGCAGGAGGTCTCCTCCAGAAAATAGT	A_22_P00010350	SCEL-AS1	NR_126412	ref|Homo sapiens SCEL antisense RNA 1 (SCEL-AS1), transcript variant 1, long non-coding RNA [NR_126412]	5,78586238203595	-1,54901774140059	3,14383388986612e-05	0,0153100018147092	0,00957873730955093
11029	68	41	6657	CACCTGGTTTACCATGGAGGCCCTGGAGGAGACCTGGAGGAACCTACAGAAAATCATCAA	A_33_P3373560	SPTAN1	NM_001130438	ref|Homo sapiens spectrin, alpha, non-erythrocytic 1 (SPTAN1), transcript variant 1, mRNA [NM_001130438]	6,40851165736801	0,660914394489311	0,000210096758644867	0,0353939178532048	0,0221442848652015
11129	68	141	492	GCAGAGGAAGAGGGGGTCCTAGGCGATAATGTCTCTCAAGATTTCAAAGTCATATGAGAT	A_23_P107644	SNRPD1	NM_006938	ref|Homo sapiens small nuclear ribonucleoprotein D1 polypeptide 16kDa (SNRPD1), transcript variant 1, mRNA [NM_006938]	12,0777794237412	-0,709827473218001	1,90687734162519e-05	0,0141328725481672	0,00884226371796994
11501	71	21	793	TTCGTGCTGGGGCTGATCTTCCTTGGGCTGGGCCTTATCATCCGTCAAAGGAGTCAGAAA	A_33_P3424222	HLA-DQB1	NM_002123	ref|Homo sapiens major histocompatibility complex, class II, DQ beta 1 (HLA-DQB1), transcript variant 1, mRNA [NM_002123]	8,41757271510872	-3,95154517057181	0,000238566951354918	0,0383446428020111	0,0239904126122406
11517	71	37	4965	GCTTTCCGCCTCTTTGAGACCAAGATCACCCAAGTCCTGCACTTCACCAAGGATGTCAAG	A_23_P42282	C4B	NM_001002029	ref|Homo sapiens complement component 4B (Chido blood group) (C4B), mRNA [NM_001002029]	6,14111244601728	-2,23550259783238	0,000188067751350203	0,0334660928728333	0,0209381368000832
11788	72	144	2208	TTTTCTTTCCCTTTTTTGTTCCTCCAAACAAAAACAAAATGCAGGCCGAGCGCGGTGGCT	A_33_P3397486	ENTPD4	NM_004901	ref|Homo sapiens ectonucleoside triphosphate diphosphohydrolase 4 (ENTPD4), transcript variant 1, mRNA [NM_004901]	5,95250372746153	0,561963526120778	0,000311069095484387	0,0422898435311025	0,0264587363835094
11832	73	24	1883	AGCTGAGTCAGCAAGGTACATGATGCTGTCTGCTTTCAAAAGGACTTTTCTCTCCTAGCT	A_23_P99967	BBS4	NM_033028	ref|Homo sapiens Bardet-Biedl syndrome 4 (BBS4), transcript variant 1, mRNA [NM_033028]	6,55789247923481	0,748308347192617	0,000411147600049636	0,0466261679753194	0,0291717675929657
12232	75	96	5594	GCACACCCTTCCTCTGGTTTTTGTATATTTATTGATGGATCAATAATAATGAGGAAAGCA	A_33_P3294509	CD44	NM_000610	ref|Homo sapiens CD44 molecule (Indian blood group) (CD44), transcript variant 1, mRNA [NM_000610]	9,61564484357896	-1,29180600803232	4,0297618075624e-05	0,0168768259570484	0,0105590243827575
12297	75	161	811	ACATGCTCCTCCCACCTAGCTGTAGTGACCACATTCTATGGAACGCTCATGATCTTTTAT	A_23_P59099	OR11A1	NM_013937	ref|Homo sapiens olfactory receptor, family 11, subfamily A, member 1 (OR11A1), mRNA [NM_013937]	6,18319157619674	-1,77753271844729	0,000255762504633449	0,0396092614605033	0,0247816241400417
12311	76	11	1281	GAGGGCAGCAAGCAGCCATTGCCAAAACTCATTGACTTCTCAGCCCAGATTGCAGAAGGC	A_24_P365526	HCK	NM_002110	ref|Homo sapiens HCK proto-oncogene, Src family tyrosine kinase (HCK), transcript variant 1, mRNA [NM_002110]	5,69183088617773	-1,87085914232451	0,000368209619600101	0,0449369860714238	0,0281149271091247
12524	77	60	5016	GTGTGTGTGTGATTCCACTTAGAAATTCTTAAAACCAGATTTTTCTTTCATTCCGTTTGG	A_24_P47681	CAND1	ENST00000545606	ens|cullin-associated and neddylation-dissociated 1 [Source:HGNC Symbol;Acc:HGNC:30688] [ENST00000545606]	7,51475248098365	-3,44971876403594	2,83317340382579e-06	0,00811285576686721	0,00507582658458178
12690	78	62	3016	ATGCTTCAGAGGACTTATAATTGCTTGGTTTTGTGTGTGTGTGTGTGTGTGTGTGTGTGT	A_33_P3602006	ADAT2	NM_001286259	ref|Homo sapiens adenosine deaminase, tRNA-specific 2 (ADAT2), transcript variant 2, mRNA [NM_001286259]	11,4353709398	-3,1472098602799	2,04983678211372e-05	0,0141328725481672	0,00884226371796994
12976	80	20	207	ACGAGCCGGTGGCAGCTGCCAACAAGAAGCATTGGAACAAACCATGCTGGGTTAATACAT	A_21_P0012112	XLOC_l2_008560	TCONS_l2_00016171	linc|BROAD Institute lincRNA (XLOC_l2_008560), lincRNA [TCONS_l2_00016171]	14,9424139913348	0,441664107987426	0,000314511317992244	0,0424044433200451	0,0265304360010076
13037	80	81	349	GTCTCAAGCTGTCCTTCCCTCCTTAATTTTCCTGGAATTTTGCTGAGCATTTTACCTTCT	A_33_P3339109	POLR1C	ENST00000512472	ens|polymerase (RNA) I polypeptide C, 30kDa [Source:HGNC Symbol;Acc:HGNC:20194] [ENST00000512472]	5,98861782589198	-0,959850916279056	3,30608480978139e-05	0,0153723858225741	0,00961776800535921
13394	82	110	1165	TGGAAGGAAGTCAGATGACAGGAATTAACCTGAGAGTGGCTACCTTAAAAGATGCAAAGT	A_24_P135406	KCTD9	NM_017634	ref|Homo sapiens potassium channel tetramerization domain containing 9 (KCTD9), mRNA [NM_017634]	6,84736700578877	0,687156580106614	0,000410617558017726	0,0466261679753194	0,0291717675929657
13418	82	134	306	GGAGAATTGAGTTTGGTGTCAATGAAGTCATTGAACCCAGTGACACTTTGCTGAGAACCC	A_32_P26330	USP10	NM_005153	ref|Homo sapiens ubiquitin specific peptidase 10 (USP10), transcript variant 2, mRNA [NM_005153]	5,99476185170588	0,511484543723099	0,000282078520079706	0,0405447486923376	0,0253669138453356
13551	83	103	276	GAGCTTAATAAACTCTTGGGGCGTGTGACCATCGCGCAGGGTGGCGTTTTGCCTAATATT	A_24_P223384	HIST1H2AB	NM_003513	ref|Homo sapiens histone cluster 1, H2ab (HIST1H2AB), mRNA [NM_003513]	9,59154996516182	-2,82989679498569	0,000117451304015026	0,0260693955605596	0,0163103763745776
13724	84	112	51	TGAGAAGTGAAAGAGAAATGGCTGCCCCTGCACCACTTACCGCGAAGGAGGCTCAAGGCT	A_19_P00318243	CTD-3080P12.3	NR_109911	ref|Homo sapiens uncharacterized LOC101928857 (CTD-3080P12.3), long non-coding RNA [NR_109911]	6,60653924030199	-1,8193876687683	0,00011550530278629	0,0258130617761033	0,0161500005617863
13730	84	118	1302	GCACTGATATGTGGGTGAGGGCATGGAGGAGGGTGAGTTCTCCAAGGCCCATGAGGATAT	A_23_P102109	TUBA4A	NM_006000	ref|Homo sapiens tubulin, alpha 4a (TUBA4A), transcript variant 1, mRNA [NM_006000]	11,0143782813636	-2,84045146621682	7,94565795013595e-05	0,0208760355643915	0,0130611389310241
14055	86	115	2680	TGAGCTTAGAAGTGGTGTGTGCTCTGTCTGTCTGTCTTTGTCTGTCTGTTGTATACAGTG	A_22_P00018851	CELF6	NM_001172684	ref|Homo sapiens CUGBP, Elav-like family member 6 (CELF6), transcript variant 2, mRNA [NM_001172684]	6,62045838658401	-1,28131324296065	0,000504259448058539	0,0493884719095392	0,0309000093054918
14233	87	129	1364	CTTGCCTCCCTGCTGAACTCTCTGCTGCTTTGGAAGAGAATTCAATGTTGGTTTTCTTCT	A_22_P00006192	MBL1P	NR_002724	ref|Homo sapiens mannose-binding lectin (protein A) 1, pseudogene (MBL1P), non-coding RNA [NR_002724]	5,77018953416781	-0,707721573359264	0,000508597724702868	0,0493884719095392	0,0309000093054918
14634	90	38	1868	GGGGTGGGGACAGCACAGACTGTTCCACCGTTGTGCATATTGTTGCTTCTGAACCACAAA	A_33_P3299416	GRASP	NM_181711	ref|Homo sapiens GRP1 (general receptor for phosphoinositides 1)-associated scaffold protein (GRASP), transcript variant 1, mRNA [NM_181711]	6,14347262223244	-1,80703464700876	0,000418605999255474	0,0466261679753194	0,0291717675929657
14702	90	106	4548	TATATACAGCATGTTTGTGTGTGTGCATGTGTGTGTGTGTGTGTGTGTATGAGTAGAATA	A_33_P3867461	TEX41	NR_033870	ref|Homo sapiens testis expressed 41 (non-protein coding) (TEX41), long non-coding RNA [NR_033870]	11,6558653146272	-3,07951102678889	3,267247343939e-05	0,0153723858225741	0,00961776800535921
14804	91	44	0	ATGTATGTCTTTGTGTGTGTGCATGTGAGCGTGTGTGTGTGCCTGTGCCTCTATCTATAT	A_33_P3233953	A_33_P3233953	A_33_P3233953	Unknown	8,22233113419158	-2,91451337099127	1,38453123450516e-05	0,0141170265998232	0,00883234966450051
14924	91	164	859	AACAAAGACTGTTGGTGACAGGGTGTGTGTGTATCTGTGCGTGAGTGTGAGTGTGTGTGA	A_23_P254816	TCF15	NM_004609	ref|Homo sapiens transcription factor 15 (basic helix-loop-helix) (TCF15), mRNA [NM_004609]	6,58192103405742	-3,03339513628261	2,79680858530936e-06	0,00811285576686721	0,00507582658458178
14981	92	57	2094	TAATTGGATATAGGCCAGGAGTGTGATTGGACATACGTGTGTGTGTGTTTCATTAAAATT	A_21_P0011028	LOC102724910	ENST00000525757	ens|long intergenic non-protein coding RNA 1059 [Source:HGNC Symbol;Acc:HGNC:49074] [ENST00000525757]	5,98694955618407	-2,56920486030591	3,37543387425813e-06	0,00847181972686879	0,00530041319914036
15110	93	22	3312	AAGTGAAGGAAGAAGGCTCTACAGTTCTTCTCCTGGGTTACAAGAGAAGTTAGCTAGCAG	A_22_P00004925	lnc-DBN1-1	lnc-DBN1-1:1	linc|LNCipedia lincRNA (lnc-DBN1-1), lincRNA [lnc-DBN1-1:1]	5,44797972229112	-1,10992758836549	0,000126115378843395	0,027383081209712	0,0171322867762124
15450	95	34	698	CCCAGGATTCCTTGCCCTGCTCTCAGAGTCTTCCACTTCCTCTCCAAAATTCCTAGACCA	A_22_P00010667	lnc-NES-1	lnc-NES-1:1	linc|LNCipedia lincRNA (lnc-NES-1), lincRNA [lnc-NES-1:1]	7,1614047673937	-2,60379116381953	4,17532528341483e-05	0,0168768259570484	0,0105590243827575
15576	95	160	4453	TTCAGAGAGTGTTTTGAGCCATGGCCACGTTGTCATTGTGAGTCTATAGCTTGACTCCTT	A_23_P146077	ZNF395	NM_018660	ref|Homo sapiens zinc finger protein 395 (ZNF395), mRNA [NM_018660]	8,16341359991235	0,826324979893413	0,000141039219245432	0,0283627458540471	0,0177452161796907
15609	96	29	1239	TCCAGACCCCTGCACCTGCTGCCAGTTCTGTGCCCAGTCCCTGTGATGAAGCTTCCCCAA	A_33_P3243429	GPR152	NM_206997	ref|Homo sapiens G protein-coupled receptor 152 (GPR152), mRNA [NM_206997]	6,59427971108646	-0,764851776978015	0,000513799447976536	0,0495020919803871	0,0309710959601451
15761	97	17	0	CGACCACATGTATATGTGTATATATATATATGTGTGTGTGTGTGTGAGTTTGTGTATGTG	A_33_P3239102	A_33_P3239102	A_33_P3239102	Unknown	8,69056021032364	-3,88878037025785	4,64956677523645e-06	0,00892388616131853	0,00558324958769644
15983	98	75	1914	CAACTACCACATGAAGACGCTGCTGCTGTACGAGTGCGAGAAACACCCACGAGAAACGGA	A_24_P148907	MAB21L2	NM_006439	ref|Homo sapiens mab-21-like 2 (C. elegans) (MAB21L2), mRNA [NM_006439]	5,7839124026769	-1,06241409417114	0,000286339727870288	0,0409685457679969	0,0256320634455398
16100	99	28	0	ATATGTGTGTGTGTGTATATATATGTGTCTGTGTGACCTCTGGCTACCCAGCACCCAGTT	A_33_P3411384	A_33_P3411384	A_33_P3411384	Unknown	6,74788055232621	-3,16016166673563	2,98376453360324e-06	0,00811285576686721	0,00507582658458178
16257	100	21	622	ACATGAGCCTGAAATATCCAAGCTCCATGACAGTCTCGCCGTAGAAAGAAAAATAAGGCC	A_33_P3213561	ENST00000561636	ENST00000561636	ens|signal peptidase complex subunit 2 homolog (S. cerevisiae) pseudogene 1 [Source:HGNC Symbol;Acc:HGNC:31885] [ENST00000561636]	6,46967124302527	-1,60184202320535	0,000294869908588962	0,0415921129440558	0,0260221996614995
16280	100	44	336	TCCCGCAGATCAGCAGCGTCAAGGACCGCAAGAAAGCCGTCCTGTCCGACATCGGTGTCT	A_33_P3284404	SYNGR1	NM_145731	ref|Homo sapiens synaptogyrin 1 (SYNGR1), transcript variant 1b, mRNA [NM_145731]	6,16980281031004	-2,75924547135275	5,2015518935639e-05	0,0186501357344179	0,0116684996611707
16985	104	93	2187	CAAGGTTTTGAGTTGGCTGCTGGTTAGCAAACTCCTTTTTACCCATATAAGTTATTTAAT	A_33_P3364646	RASGEF1B	NM_152545	ref|Homo sapiens RasGEF domain family, member 1B (RASGEF1B), transcript variant 1, mRNA [NM_152545]	5,86137534124192	-1,8271506090618	0,000180188036839355	0,0324534090420517	0,0203045488678227
17249	106	29	66	CTCCTCAGCATTCCTGCACTCCTGCACTGCCTCCTCCACTTCAGTCTGGAGCTGGGACAG	A_22_P00004265	lnc-CMTM5-1	lnc-CMTM5-1:1	linc|LNCipedia lincRNA (lnc-CMTM5-1), lincRNA [lnc-CMTM5-1:1]	6,72040368124513	-2,0114367913656	6,80921755395657e-05	0,0201799493482942	0,0126256310134229
17290	106	70	0	TAGTAATAATGTAGGTATTCTCTGGCCAAGAGAAAGATAGGATGTGTGTGTGTGTGTGTG	A_33_P3327140	A_33_P3327140	A_33_P3327140	Unknown	7,08355549837377	-3,43214990364907	2,24285440394747e-06	0,00811285576686721	0,00507582658458178
17431	107	47	1166	AACAATTACATTTGTGGTAGCTTGGGGTTACCTTCAGCTTTCAAATACCCACAGGCACGC	A_33_P3380383	TIFAB	NM_001099221	ref|Homo sapiens TRAF-interacting protein with forkhead-associated domain, family member B (TIFAB), mRNA [NM_001099221]	5,20937269443066	-0,627200904335131	0,000133516655463984	0,02774765244891	0,0173603815976996
17916	110	40	305	TCTGAAAATCTCCTGAAACCCCTGTGGCCCACTCTGCCTTCCAGAGAGAGGGGCTGAACT	A_33_P3321793	BM973477	BM973477	gb|UI-CF-EC1-abx-d-10-0-UI.s1 UI-CF-EC1 Homo sapiens cDNA clone UI-CF-EC1-abx-d-10-0-UI 3', mRNA sequence [BM973477]	5,5603935825056	-0,40172332770703	0,000413554109848592	0,0466261679753194	0,0291717675929657
18123	111	83	1374	AAAGTTAGCTACATGCTTGCTCGGGCATTGGAAGACAAAGACACTGCTTCAAACGAGAAT	A_23_P432591	CCDC125	NM_176816	ref|Homo sapiens coiled-coil domain containing 125 (CCDC125), transcript variant 1, mRNA [NM_176816]	7,32115210821696	0,671931495657192	6,87175054181514e-05	0,0201799493482942	0,0126256310134229
18171	111	131	2818	GCTGTCCCCTGGCTGCCTCTAACAAACATTTTATCAAAAATCAGCAAATAAATAAAAGTT	A_33_P3240931	SMIM15	NM_001048249	ref|Homo sapiens small integral membrane protein 15 (SMIM15), mRNA [NM_001048249]	7,71513086067767	-2,16037230781038	1,98084952589576e-05	0,0141328725481672	0,00884226371796994
18204	111	164	4043	CCCGTTTCTGGACAATTAGGGGTGTGTGTGGGTGTTTGTTGTAATAAAAAACTCTAAACC	A_21_P0012148	XLOC_l2_008632	TCONS_l2_00016776	linc|BROAD Institute lincRNA (XLOC_l2_008632), lincRNA [TCONS_l2_00016776]	5,6479291270497	-1,31562652178904	0,000172169885809289	0,03172123529255	0,0198464627032158
18499	113	131	853	CTGGAGGAAGGAGGGTTAGGGGTGCCTATCCTCAAGTATTGGAAGAGCAGAATTGAGGGA	A_23_P15402	SAT2	NM_133491	ref|Homo sapiens spermidine/spermine N1-acetyltransferase family member 2 (SAT2), mRNA [NM_133491]	10,5326410153944	0,553850287096394	0,000280098858079377	0,0404383431036014	0,0253003409477548
18692	114	160	4051	GAGGTAGCTTCATTTTTCTAGTGTTGAGTAAAATGTGTGTGTGTGTGTGCTTTAGTTTAA	A_19_P00315581	LINC01122	NR_033873	ref|Homo sapiens long intergenic non-protein coding RNA 1122 (LINC01122), long non-coding RNA [NR_033873]	9,03887116169576	-3,43786604020247	1,11473869156296e-05	0,0131481155647896	0,00822614828103661
19145	117	121	1302	TTCTGTGGGAACGACGGCTTCATGCACATGACCCTGGCCAGCCTGCCTTTTGGAGGAGTG	A_33_P3367447	ALDH3B1	NM_001161473	ref|Homo sapiens aldehyde dehydrogenase 3 family, member B1 (ALDH3B1), transcript variant 3, mRNA [NM_001161473]	5,8526174351036	-1,43549813204589	0,000482086314254217	0,0485731298128425	0,0303898886761021
19554	120	38	448	TGTTTCCTAACTCCTGGCCTGCCTCCTTTCTTGTGGCGCCATCTCACAGCCAAATGACAA	A_22_P00019317	lnc-NMNAT3-3	lnc-NMNAT3-3:2	linc|LNCipedia lincRNA (lnc-NMNAT3-3), lincRNA [lnc-NMNAT3-3:2]	6,97254308679828	-3,29497680439827	2,60962364494616e-05	0,0144316610656446	0,00902920143062758
19582	120	66	2193	CACTGTCATCGTCCTCACTTTTAAGAAGCCTCTGCTTCAGGTCATCAAGAGCCGCTGCCA	A_23_P132856	NRROS	NM_198565	ref|Homo sapiens negative regulator of reactive oxygen species (NRROS), mRNA [NM_198565]	6,25316102994446	-3,22511731127822	3,444393985341e-05	0,0155020369119695	0,00969888450307396
19741	121	61	2557	GAGGCCTTTACCAGGACAGAGCTAGAATCGAGCCAGTAAACAGTCTAAGCCAGAAAAATA	A_23_P307400	CEP95	NM_138363	ref|Homo sapiens centrosomal protein 95kDa (CEP95), mRNA [NM_138363]	7,59189436788293	0,583611532486232	0,00042407762987861	0,0466261679753194	0,0291717675929657
19835	121	155	1041	TCTCCACGAGTTTTGAGCAGCCTCGGTTTTCCCACCACCTCCAAATCATGGAAGACACAG	A_33_P3211793	LOC729732	NR_047662	ref|Homo sapiens uncharacterized LOC729732 (LOC729732), long non-coding RNA [NR_047662]	5,6170965807165	-0,594347724909636	0,000317112348907385	0,0424219743469274	0,0265414043276809
20532	126	32	364	TGAACAACGTCCTGGTGGAGAGACTGACCCTGCACACCAGGATCACCGCAACATCTGTGA	A_21_P0013206	LOC402269	XM_005276304	ref|PREDICTED: Homo sapiens equilibrative nucleoside transporter 4-like (LOC402269), mRNA [XM_005276304]	5,27672469941766	-0,702751045783225	5,8690265724827e-05	0,0191494599006965	0,0119809029566751
20544	126	44	205	CAAAGACCAAGTCTTTTGTGAAAGTTTATAACTACAATCATCTCATGCCCACAAGGCACT	A_24_P92267	ENST00000426330	ENST00000426330	Unknown	7,16442675716179	-3,16165680511317	4,57923727997394e-05	0,0170153585053247	0,0106456975853359
20557	126	57	0	CGATCATATTAGTTTGAAGGTGGCGGGGCAGGATAGTTCTGTGGTGCAGTTTGATTAAAA	A_33_P3366224	A_33_P3366224	A_33_P3366224	Unknown	8,93677182155735	-0,8979576186532	0,000425848904518977	0,0466261679753194	0,0291717675929657
21051	129	59	290	TTGCCTTCCGATCCAAGCTCCGCCCTCTGCAGCTCTGCTCTGTGTATCCCAGAGCTGACC	A_21_P0009971	lnc-CEBPB-1	lnc-CEBPB-1:1	linc|LNCipedia lincRNA (lnc-CEBPB-1), lincRNA [lnc-CEBPB-1:1]	6,1805703856261	-0,976325473345495	0,000149616826636498	0,0294078181897328	0,0183990680533981
21240	130	84	1405	CTGCCCTATCTGGACATGGTGATTGCAGAGACGCTGAGGATGTACCCGCCAGCTTTCAGA	A_24_P274814	TBXAS1	NM_030984	ref|Homo sapiens thromboxane A synthase 1 (platelet) (TBXAS1), transcript variant 2, mRNA [NM_030984]	6,56894340357352	-1,31122199930942	0,000231056535896748	0,0382189890992931	0,0239117970885539
21379	131	59	2894	AAGTGTGTGTGTGTGTTTCTCTTTTAATCTGTAATGGTTTCTGCATTTTGAGGTAGAAAC	A_23_P416314	HRASLS5	NM_054108	ref|Homo sapiens HRAS-like suppressor family, member 5 (HRASLS5), transcript variant 1, mRNA [NM_054108]	9,47954476754317	-3,51696072677769	1,79693218593911e-05	0,0141328725481672	0,00884226371796994
21435	131	115	501	TGTTCATGTTCCAGCTCTACACCATGCGACGAGGAGGTCTCTTCTATGCCACCGGCCTCT	A_23_P119362	EMP3	NM_001425	ref|Homo sapiens epithelial membrane protein 3 (EMP3), mRNA [NM_001425]	8,07782521524325	-3,36533888553657	5,37525812078789e-05	0,0187361652947659	0,0117223242504427
21523	132	39	2463	CCCAGAACTCTTGAAGAGTTTGTTGGATTTCATTAAGTGACTGGATATGTAAAGTCGTTT	A_23_P151970	FEM1B	NM_015322	ref|Homo sapiens fem-1 homolog b (C. elegans) (FEM1B), mRNA [NM_015322]	6,47166025787869	-1,42265614515527	0,000424904158445756	0,0466261679753194	0,0291717675929657
21721	133	73	13869	GGTTCTTCATCCCAAGTTTCCCAGGCACTTTTGGCCAAAGGAAGGAAGGAACTAATTCTT	A_23_P81507	FAT2	NM_001447	ref|Homo sapiens FAT atypical cadherin 2 (FAT2), mRNA [NM_001447]	5,74484480079711	-1,75798739589088	0,000345374549635181	0,0439330795491864	0,0274868307198338
21953	134	141	0	TAACACTGTCTGTGGGGACCTGCAGGGAACCTCTGTCTCCCCACCCAGCACTGAAGGCTG	A_33_P3300877	A_33_P3300877	A_33_P3300877	Unknown	5,59111386881565	-0,694319862253785	0,000524034457830803	0,0499295600496605	0,0312385423258181
22348	137	44	2535	AACTCCTGCTTAAGGTGTTCTAATTTTCTGTGAGCACACTAAAAGCGAAAAATAAATGTG	A_23_P214222	MARCKS	ENST00000612661	ens|myristoylated alanine-rich protein kinase C substrate [Source:HGNC Symbol;Acc:HGNC:6759] [ENST00000612661]	9,65326391798182	-2,40623280481374	0,000132418207629984	0,027721852873787	0,0173442400350929
22867	140	71	154	TGTGCCCAAATCCCACGTGTTATGTCCTGTGTGGGTTGACACTGGGATGGCTGGTGACCT	A_22_P00024023	ENST00000430537	ENST00000430537	Unknown	5,25106960942989	-0,645955897373549	0,000317241686301652	0,0424219743469274	0,0265414043276809
23294	143	6	4528	GAATTCATGCTTACTCAATAATGTATTAACCATGTTTGTGTGTGTATGTGTGTGTTGCAG	A_22_P00024877	LOC100128317	NR_126025	ref|Homo sapiens uncharacterized LOC100128317 (LOC100128317), transcript variant 1, long non-coding RNA [NR_126025]	6,05703318350028	-3,22106645471087	1,67209142764798e-06	0,00811285576686721	0,00507582658458178
23443	143	155	408	GAAGGAAGAGAAGCCAGGAGGAGAGTATGTTACGAGCTGTGAATAATTGGGACTTGATTC	A_21_P0010152	ENST00000426418	ENST00000426418	Unknown	6,001409208109	-2,46705037187813	2,20033196283095e-05	0,0141328725481672	0,00884226371796994
23483	144	31	44	TATCTCTGTGTATAAACTGTACAGACCGTGGCCGCCCTGCCTGTGTGTGTGTGTGTGCGC	A_33_P3396200	ZASP	NM_001289933	ref|Homo sapiens ZO-2 associated speckle protein (ZASP), mRNA [NM_001289933]	7,83618676813867	-2,34435396139495	2,21425603586654e-05	0,0141328725481672	0,00884226371796994
23609	144	157	933	CACCTCTGTTGGCTTGGAGGCCTTTGTATAAGTCAGGTGTGAGTGTGTGTTGGGGGGTGT	A_33_P3273580	AF289570	AF289570	gb|Homo sapiens clone pp6750 unknown mRNA. [AF289570]	6,22934864482234	-2,41390768413075	9,43500082272792e-06	0,0120900555996669	0,00756417066755744
24016	147	72	746	AGTATCCCTGTGGAGGACAACCAGATGGTGGAGATCAGTGCCTGGTTCCAGGAGGCCATA	A_24_P37409	DUSP2	NM_004418	ref|Homo sapiens dual specificity phosphatase 2 (DUSP2), mRNA [NM_004418]	5,86763671066364	-0,922282562118323	0,000173053202221218	0,03172123529255	0,0198464627032158
24454	150	18	4597	GCATCCTGTTCAAAACATCTTTCCAGACATTAACTTACACATTGTATAAAACCGACCAAA	A_33_P3805090	FNIP2	NM_020840	ref|Homo sapiens folliculin interacting protein 2 (FNIP2), mRNA [NM_020840]	6,30517662400836	0,499227752209389	0,000388627763244382	0,0459425603591946	0,0287440669396988
24587	150	151	485	TTTCTCCCTGCTCTGGATAGCAGATCCGCTGGCTCCCAGCTTATGATCCATGAAGAGAAC	A_21_P0009618	LINC00908	NR_015417	ref|Homo sapiens long intergenic non-protein coding RNA 908 (LINC00908), long non-coding RNA [NR_015417]	5,47325107183924	-1,07816464034731	0,000102086037304328	0,023963044785364	0,0149925332416014
24780	152	16	2095	GAATTTGACCTTCTAAGATCAAGTAAGGGACACTTGAAGGCTTATTTTGCTTCACAGTAA	A_33_P3328928	BMP2K	NM_017593	ref|Homo sapiens BMP2 inducible kinase (BMP2K), transcript variant 2, mRNA [NM_017593]	5,49836932673408	-0,638113796897463	0,000297013678925003	0,0415921129440558	0,0260221996614995
24948	153	20	408	AAGTACCAAATACAGTTACAAATCTCCCCAGCTCTCTGTGCATGTGACAGACTTGACCCA	A_21_P0000094	CD33	NM_001177608	ref|Homo sapiens CD33 molecule (CD33), transcript variant 3, mRNA [NM_001177608]	5,4428108235435	-0,502671113168494	0,000192895415593299	0,0340204952431252	0,02128499989867
24994	153	66	3133	GTATGTTGGTGTGTGTATGTGTATGGACCAGTTTGTTTGTGTGTGTGTGTGCTCATTTTG	A_33_P3391375	LANCL3	NM_198511	ref|Homo sapiens LanC lantibiotic synthetase component C-like 3 (bacterial) (LANCL3), transcript variant 1, mRNA [NM_198511]	7,39356823103536	-3,49057343668689	3,95486419864207e-06	0,00860262060488624	0,00538224906471054
25299	155	43	520	ATGCTTTCCCCATGCCCTGTGGTTGAGACGGCTCCGATGTCATTGTCGGCATAACCTCCA	A_22_P00000891	lnc-AHNAK-4	lnc-AHNAK-4:1	linc|LNCipedia lincRNA (lnc-AHNAK-4), lincRNA [lnc-AHNAK-4:1]	5,45972010995721	-0,570387258202926	0,000139973849268323	0,0283627458540471	0,0177452161796907
25340	155	84	2993	TTAGTCCATATGGTTGGTTAATCAAGAGCCTTCTGGGTTTGGTTTGGTGGCATTAAATGG	A_33_P3218450	CDC6	NM_001254	ref|Homo sapiens cell division cycle 6 (CDC6), mRNA [NM_001254]	5,57932294744892	-0,478081129627718	0,00035923306136659	0,0440939988961563	0,0275875102737166
25387	155	131	931	AGCCCAGTTAAAATGTGAGAGGCCATGATCTACAGACAGCCATTTATAAAGGTGGATCAG	A_22_P00015296	EIF3J-AS1	NR_034170	ref|Homo sapiens EIF3J antisense RNA 1 (head to head) (EIF3J-AS1), transcript variant 1, long non-coding RNA [NR_034170]	5,95079831318414	0,472380081687322	0,000170498566354298	0,0316081092216365	0,0197756851207402
25521	156	101	1785	CCTTTTGAGAGTGTATGAAGCTGGCTGCCTGTGTGTGTGTGTGTGTGTGTGTGTGTGTGT	A_33_P3345936	CCDC9	NM_015603	ref|Homo sapiens coiled-coil domain containing 9 (CCDC9), mRNA [NM_015603]	12,1899035533219	-2,90875825903368	6,51602938496229e-05	0,0197202942801882	0,012338046779033
25595	157	11	871	AAGGAAGGGAAGGGGTGAGGCCTCTCCACACAGCCACTTCTCACATCCTGGGTTAACGAT	A_22_P00024909	lnc-BCL3-1	lnc-BCL3-1:1	linc|LNCipedia lincRNA (lnc-BCL3-1), lincRNA [lnc-BCL3-1:1]	6,13240254451449	-1,65426300224376	0,000137200175801121	0,0282518586925396	0,0176758393759556
25648	157	64	643	ATATACCCTCCTGTGTGTGTGTTACACTCATCAAATTGTCTCTGAATTTGCTTGGCTTCA	A_21_P0011380	lnc-STOML1-1	lnc-STOML1-1:11	tc|Q4RDL2_TETNG (Q4RDL2) Chromosome undetermined SCAF16222, whole genome shotgun sequence, partial (5%) [THC2552880]	5,32390892000429	-0,567311192399622	1,83919204893618e-05	0,0141328725481672	0,00884226371796994
25904	158	156	65	CGCTAGCTGCTGCATCTGGCCCCTCAAGGGTAAAGTCAAGGGGAAAAGGAGATTGAGAGG	A_24_P388703	LOC439933	NR_122080	ref|Homo sapiens uncharacterized LOC439933 (LOC439933), transcript variant 2, long non-coding RNA [NR_122080]	5,36003835661955	-0,449423274090454	0,000101248537275271	0,0239386759001271	0,0149772867933621
26529	162	125	257	TTGGGAAGGAAGGAACACGCAAAAATTTTTACCTTCTTCTTTCAATTGGACACTATGGAC	A_23_P7048	LINC01587	NR_126518	ref|Homo sapiens long intergenic non-protein coding RNA 1587 (LINC01587), transcript variant 2, long non-coding RNA [NR_126518]	6,00613968305782	-2,66168046918018	4,58916129848159e-05	0,0170153585053247	0,0106456975853359
26727	163	159	1476	TCAGCGGCTGCCCCGCCGTCATAGACTTAAAGGACTGCAATAAATGTAGAGTTGATGTCT	A_33_P3235716	SPSB3	NM_080861	ref|Homo sapiens splA/ryanodine receptor domain and SOCS box containing 3 (SPSB3), mRNA [NM_080861]	8,96646245537097	0,532065605921604	0,000312632075316772	0,0423259724208948	0,0264813405052329
26983	165	87	55	CTTTCATGATCATCTGCTTTGAGGGATAAACATTGCTTGTCCCCTCCTCCAACTAAGGAA	A_33_P3323607	CCDC129	ENST00000409717	ens|coiled-coil domain containing 129 [Source:HGNC Symbol;Acc:HGNC:27363] [ENST00000409717]	6,27561494547781	-1,18763284318138	5,74489990847828e-05	0,0190910147056503	0,0119443365880274
27004	165	108	650	CTGCCTGCATTCTTATCTCAGTTTCTTATTATTGCTGAATGACAAGCATGCTAGGAAAAT	A_21_P0014360	LOC101927057	XR_243788	ref|PREDICTED: Homo sapiens uncharacterized LOC101927057 (LOC101927057), ncRNA [XR_243788]	5,36810751794827	-0,820967648225122	2,81466738455796e-05	0,0145970883057544	0,00913270135806283
27086	166	26	1808	CTGCCCCAAGGACTTTGGGAACATCAACAATTGCCGGATGGACCTCTACTTCTTCCTGCT	A_23_P75786	SLC15A3	NM_016582	ref|Homo sapiens solute carrier family 15 (oligopeptide transporter), member 3 (SLC15A3), transcript variant 1, mRNA [NM_016582]	6,68869909190104	-2,7408957543624	0,000415529632014446	0,0466261679753194	0,0291717675929657
27191	166	131	1478	GCATAATATCTGGAAAATTTGCTGCCTGCCTTCTACTTCTCAAATCTTTCTTGTAAAAGT	A_33_P3296169	CDCA7	NM_031942	ref|Homo sapiens cell division cycle associated 7 (CDCA7), transcript variant 1, mRNA [NM_031942]	5,85188767841342	-0,543369937031708	0,000250013758558442	0,0394079657692988	0,024655683034944
27230	167	6	205	TGGAGAATAGACAAAGCTACCCAGCCCAGCCACAGCCTCATAATCTTGTTCTACCTCCCT	A_22_P00014615	LINC00508	NR_126452	ref|Homo sapiens long intergenic non-protein coding RNA 508 (LINC00508), long non-coding RNA [NR_126452]	6,25920593793665	-1,53681939125084	0,000260022018779985	0,0396448524708101	0,0248038917362469
27233	167	9	2760	ATCATGGCCCTGCTGAAGAGTGAGGTGTGTGTGTGTGTGTGCGTGTGTGCGTAAGACAGA	A_33_P3269408	FOXI2	NM_207426	ref|Homo sapiens forkhead box I2 (FOXI2), mRNA [NM_207426]	11,5215553005024	-3,17741286083462	2,29168592605801e-05	0,0141328725481672	0,00884226371796994
27271	167	47	493	TCTCTGCCTCCCTCCAGGACCAGCACTGCGAGAGCCTGTCCCTGGCCAGCAACATCTCAG	A_22_P00002552	MGC57346-CRHR1	NM_001303016	ref|Homo sapiens MGC57346-CRHR1 readthrough (MGC57346-CRHR1), transcript variant 6, mRNA [NM_001303016]	6,58664722238045	-0,775393373730338	0,000475393120314064	0,0485731298128425	0,0303898886761021
27609	169	57	287	TCTGGGATGAGATTCAATGAAGTGGCCACACAATATAGTGAAGATAAAGCCAGGCAAGGG	A_33_P3235987	PIN4	NM_006223	ref|Homo sapiens protein (peptidylprolyl cis/trans isomerase) NIMA-interacting, 4 (parvulin) (PIN4), transcript variant 1, mRNA [NM_006223]	8,13055067798105	-0,933421720783986	0,000304109425990194	0,0420305476073598	0,026296507301565
27663	169	111	5805	GGAATCTCAGCTTTCAAAACAGAGTAACCTGGCTCCACTTACAAAGCTGCACAGGCATTA	A_23_P301053	PAIP2B	NM_020459	ref|Homo sapiens poly(A) binding protein interacting protein 2B (PAIP2B), mRNA [NM_020459]	5,29306649033266	-0,609071809947785	0,000242026375077464	0,0386576814840667	0,0241862659726405
27741	170	25	6011	CCTTCCTCTCCACAAAGGTAAATACAATCCTCAATTTTGTGTTTGTTATTCTCTTGGTTC	A_33_P3362831	TNNI1	NM_003281	ref|Homo sapiens troponin I type 1 (skeletal, slow) (TNNI1), mRNA [NM_003281]	5,35191243298192	-0,961045599435936	1,96561620883524e-05	0,0141328725481672	0,00884226371796994
27838	170	122	334	TTGCTGGGACCCAAACTGATCTCAGAGATGACTCCTCTATTGAGAAACTTGCCAAGAACA	A_32_P918263	ENST00000448566	ENST00000448566	ens|cell division cycle 42 pseudogene 2 [Source:HGNC Symbol;Acc:HGNC:33952] [ENST00000448566]	8,05987811577685	-2,36618280493314	7,78946571056504e-05	0,0208760355643915	0,0130611389310241
28253	173	45	100	ATTTATTTCTAATAATGCTCCTGGCTCCACGCTTCCAGATGGACAGTCCCAAAGAGAATG	A_19_P00319765	LINC00870	ENST00000469178	ens|long intergenic non-protein coding RNA 870 [Source:HGNC Symbol;Acc:HGNC:27319] [ENST00000469178]	5,70252404175713	-1,40367236339647	0,00024288417016776	0,0386576814840667	0,0241862659726405
28424	174	52	0	CCGGCGCCCCGGCTCCATCGCGCCCGGCGAAAGGAAGGAAGGAAGGGACGAAGGAAGGGA	A_33_P3289391	A_33_P3289391	A_33_P3289391	Unknown	8,43795394500818	-3,24528369295168	0,000109358612101514	0,0247788388586681	0,0155029366511791
28695	175	159	12756	GTGAGTGTGTGTGTGTCTGAGTGTTATTCTGAACAGCTTGTAAATATTGTAGTTGTTTAA	A_33_P3249529	PCNX	NM_014982	ref|Homo sapiens pecanex homolog (Drosophila) (PCNX), mRNA [NM_014982]	8,24044768393345	-4,63313116657944	1,42777108750784e-06	0,00811285576686721	0,00507582658458178
28782	176	82	0	GTGCATCTGTATGTGTATGTGTGCATGTGTGTGTGCACTTGTGCTTTTGTGTGTGCATGT	A_33_P3390086	A_33_P3390086	A_33_P3390086	Unknown	6,35237262248588	-2,09970924728783	5,17355985678017e-05	0,0186501357344179	0,0116684996611707
28953	177	89	760	TTTTTTGTATTTTTAGTAGAGATGGGGTTCACCATGTTCGCCAGGTTGATCTTGATCTCT	A_23_P148858	ENST00000366398	ENST00000366398	gb|Homo sapiens neuronal thread protein AD7c-NTP mRNA, complete cds. [AF010144]	6,01258096808356	-1,10239100726026	0,000399083055504011	0,0466261679753194	0,0291717675929657
29000	177	136	404	CAACTGAAGCCAAGAAAAAACGCTAAGGAAGGAAGCACCTCGAAACACAGCGGCTGGAGA	A_22_P00019618	ENST00000557687	ENST00000557687	gb|DA749780 NT2RP7 Homo sapiens cDNA clone NT2RP7015378 5', mRNA sequence [DA749780]	5,44682680187908	-0,987641132980083	4,47075941020372e-05	0,0170153585053247	0,0106456975853359
29336	179	144	235	GTGTGTGTGTGTTTCCTGTGTATCCAAAAGACAGAGGAGATGAAAAAGCAAAAGAAAAGA	A_21_P0001246	LOC101927851	ENST00000458044	Unknown	8,50683742966759	-2,7867660820833	7,1762310054155e-05	0,0205391285302366	0,0128503522820762
29433	180	77	1631	CTGCCACCCCCTGATCTATGGACTCTGGAACAAGACAGTTCGCAAAGAACTACTGGGCAT	A_23_P103532	GPR161	NM_001267609	ref|Homo sapiens G protein-coupled receptor 161 (GPR161), transcript variant 1, mRNA [NM_001267609]	6,09285161227732	-0,912868244549864	0,000420136566130153	0,0466261679753194	0,0291717675929657
29771	182	87	410	CCACAGAGTAAATATGAAAGGTTCTGGATGATTCCTTGTCAGCTTTTATTAAAATTCCAC	A_21_P0000996	LOC100505940	ENST00000418242	Unknown	5,22460833412758	-0,403867977289734	0,000198877780671801	0,0345158735519123	0,0215949344594982
29780	182	96	323	AGGACCGCAAGAAAGCCGTCCTGTCCGACATCGGTGTCTCGGCCTTCTGGGCTTTCCTCT	A_23_P211522	SYNGR1	NM_145738	ref|Homo sapiens synaptogyrin 1 (SYNGR1), transcript variant 1c, mRNA [NM_145738]	6,18557150161333	-2,35414856091802	0,000114338938427897	0,0257286267794856	0,0160971736149236
29937	183	89	0	CTTCGCCTCTGCTTCACAAACTCAAAGGCCTCGTCCAGCTTGACTCGATTAGTCCTCATA	A_33_P3413997	A_33_P3413997	A_33_P3413997	Unknown	5,86555607381561	-0,865861569982951	0,000253108318872082	0,0396092614605033	0,0247816241400417
30000	183	152	588	CAAGGAGATTGACTCGGTGAAATACCTGGAGTGCTCAGCTCTCACCCAGAGAGGCCTGAA	A_24_P228717	RAC2	NM_002872	ref|Homo sapiens ras-related C3 botulinum toxin substrate 2 (rho family, small GTP binding protein Rac2) (RAC2), mRNA [NM_002872]	6,52815244552504	-2,36082462512235	0,000156891654141421	0,0299360286042473	0,0187295440955331
30048	184	36	565	TGTGCTCTGCCTAGAAACTCTCCCCTATTCCTCTCTCCTCAGTAGGCCAACGTTTAAAAC	A_19_P00319099	lnc-RAD23B-2	lnc-RAD23B-2:1	linc|LNCipedia lincRNA (lnc-RAD23B-2), lincRNA [lnc-RAD23B-2:1]	5,53838702796372	-0,579173079310223	0,000451046717262706	0,0477621501158333	0,0298824973919569
30099	184	87	47	TCTGACGTGGGTTTTCTTCTTGCACCTGGGGAGTCCTGGGTGGGCCTGTGTATTCGTGAA	A_33_P3398877	THC2515810	THC2515810	tc|ZDH11_HUMAN (Q9H8X9) Probable palmitoyltransferase ZDHHC11 (Zinc finger DHHC domain-containing protein 11) (DHHC-11) (Zinc finger protein 399) , complete [THC2515810]	5,84128335000449	-0,805206792180346	0,00045809285031959	0,0477978852736005	0,0299048551743472
30306	185	130	5083	TGTATAGATGTACGTGTGTGTGCGCATGTGTGCGTGTACATGTGTTTGTGTCTTGGGTAT	A_33_P3670415	NAT8L	NM_178557	ref|Homo sapiens N-acetyltransferase 8-like (GCN5-related, putative) (NAT8L), mRNA [NM_178557]	6,5022927191684	-2,34225891972028	6,19808514355844e-05	0,0197202942801882	0,012338046779033
30483	186	143	327	CCCAACATCCAGGCCGTGCTGCTGCCAAAGAAAACTGAGAGCCACCACAAGACTAAGTAA	A_33_P3344086	HIST1H2AJ	NM_021066	ref|Homo sapiens histone cluster 1, H2aj (HIST1H2AJ), mRNA [NM_021066]	13,1005849702946	-2,0777132312472	6,50134926961967e-05	0,0197202942801882	0,012338046779033
30491	186	151	2141	GAGTATGTGTGTGTGTGTGTATTTGCTTGCCAAAATACAATCGTGTTGTATGAAATGTTT	A_22_P00014382	lnc-SEZ6L2-1	lnc-SEZ6L2-1:1	gb|Homo sapiens cDNA FLJ41831 fis, clone NT2RI2027224. [AK123825]	8,52387488382118	-3,64038705482322	6,97892575713065e-06	0,0119846520844031	0,00749822471951415
30664	187	160	723	TGTTTTTACCTCTTGTACTAGTTTCAGAAAGCCCATGTCTGAATAATTCCTAAGTAATGG	A_21_P0007195	lnc-C11orf74-7	lnc-C11orf74-7:1	linc|LNCipedia lincRNA (lnc-C11orf74-7), lincRNA [lnc-C11orf74-7:1]	5,09879569732267	-0,454425283330009	0,000418143297648384	0,0466261679753194	0,0291717675929657
30792	188	124	5112	TCATATTTTAGTATGGTGTCTGTTTATGTAACTCTGACTTGCTGGAAAAGTTGAAACTCC	A_23_P112554	COL15A1	NM_001855	ref|Homo sapiens collagen, type XV, alpha 1 (COL15A1), mRNA [NM_001855]	5,10449749893815	-0,601447513738588	8,56607809070833e-05	0,0216662012359404	0,0135555078730004
30931	189	99	889	CTCGGGTTCATGACGCTCTCGATATTCCTGTGCAGAAACCTGGACCACGTCTACAACCGG	A_24_P82749	CD37	NM_001774	ref|Homo sapiens CD37 molecule (CD37), transcript variant 1, mRNA [NM_001774]	5,40098661679362	-1,00857675307101	0,000270481893989385	0,0404383431036014	0,0253003409477548
31127	190	131	267	TCTGCCTGCCCTCTCTTTGGCTTCCAAATGCAGCAAGCTCTTTCTTTACTTAAAATGTGT	A_21_P0004402	lnc-C5orf43-3	lnc-C5orf43-3:2	linc|LNCipedia lincRNA (lnc-C5orf43-3), lincRNA [lnc-C5orf43-3:2]	6,27556427120737	-0,865733081070735	0,00023695274287411	0,0382737331410715	0,0239460478222772
31199	191	39	336	ACCCCTGCTCCTTCTAGAGCCTCTGCCTCTAGGTCTTTAATAAAGTATATACAATGTGGC	A_21_P0009305	lnc-MFAP4-4	lnc-MFAP4-4:1	linc|LNCipedia lincRNA (lnc-MFAP4-4), lincRNA [lnc-MFAP4-4:1]	6,05671548174476	-1,10286144963879	0,000436732996755224	0,0467204072725555	0,0292307286227152
31404	192	80	3237	AAATCTTCTCCAGATTTTTCGGAGGCCCCACTGATGCTGTTCTCTTCTTCATTCTATCAA	A_23_P252193	ITGA9	NM_002207	ref|Homo sapiens integrin, alpha 9 (ITGA9), mRNA [NM_002207]	6,49383031205547	-1,59178347208887	7,61711861888535e-05	0,0208760355643915	0,0130611389310241
31422	192	98	5331	ATGTTGGCGTGTGTGTGTGTGCATGCATATTAGTAAATGTGTGTTTGCATGTGTGTGTTG	A_33_P3267482	KIAA1804	NM_032435	ref|Homo sapiens mixed lineage kinase 4 (KIAA1804), mRNA [NM_032435]	8,44334947771182	-2,57042601710432	2,11535810490717e-05	0,0141328725481672	0,00884226371796994
31518	193	30	1386	CACCTTTCCAGTGGTGGCCTCTGGAGAACCAGTGTCTGTTCCTGACAACTTGCTGAAAAT	A_23_P412476	GREB1	NM_148903	ref|Homo sapiens growth regulation by estrogen in breast cancer 1 (GREB1), transcript variant c, mRNA [NM_148903]	5,54445474370968	-1,28257916051276	0,00050780911306022	0,0493884719095392	0,0309000093054918
31644	193	156	295	GTAGCAGATGAAGAAGGAAGGAAATGAAGTCACTCAATTCTTATATGGCATAATTACTCT	A_21_P0007341	LOC103312105	NR_120555	ref|Homo sapiens uncharacterized LOC103312105 (LOC103312105), transcript variant 2, long non-coding RNA [NR_120555]	5,41501908590997	-1,28885093454224	2,53757587506934e-05	0,0142751768365108	0,00893129671826364
31668	194	16	1092	ACCTGGGAAAAAAGACAAACCAGATGTTGGAGGCTTTTGAACAAAAGGACTTCTCTTTAG	A_33_P3414912	NPL	NM_001200056	ref|Homo sapiens N-acetylneuraminate pyruvate lyase (dihydrodipicolinate synthase) (NPL), transcript variant 3, mRNA [NM_001200056]	5,94414518290499	-2,43883409531599	8,26466079766371e-05	0,0212330198823757	0,013284486978071
31767	194	115	10048	TTTTCACTTAGCACAGATTTGTAATTATGCATGTAATAAAGCACAGCCTTATCCACCCTG	A_33_P3415092	CLCN5	NM_001127899	ref|Homo sapiens chloride channel, voltage-sensitive 5 (CLCN5), transcript variant 1, mRNA [NM_001127899]	6,02533745443197	-1,18641103834072	7,39381069759034e-05	0,0207517924641454	0,0129834059539687
32208	197	64	1688	CCTTCCCTCCCACCTAAGATGTGTTTACCAAAATGTTGTTAACTTGTGTTAAAATGTTAA	A_33_P3408305	CERS3	NM_178842	ref|Homo sapiens ceramide synthase 3 (CERS3), transcript variant 4, mRNA [NM_178842]	6,60903821884597	-1,23082123469802	0,000296114901670996	0,0415921129440558	0,0260221996614995
32384	198	76	0	TGTCACAACCTCCCAGTCCCTCTTCTGTTACTTCTCTGGGTCCCATGGTGAGGGGCACTT	A_33_P3348151	A_33_P3348151	A_33_P3348151	Unknown	5,52999421627394	-0,444840502217808	0,00033167762668294	0,0432879104136439	0,0270831791889989
32955	201	155	180	TTCTCTGCCTCTGCTCTGTGGACTGATGCCTCACACGAGCTCCCTGGCCTCTGGCTTCTG	A_22_P00018579	ENST00000429099	ENST00000429099	Unknown	6,35691494312457	-0,996795637452249	0,000386013180240542	0,0459425603591946	0,0287440669396988
32984	202	20	1809	GCTGCTGCTTTAAAACAGCACTTTCCATTTGCCTTGTTAAATGGGATTGTATATGAATTA	A_21_P0007129	LOC101929295	NR_110303	ref|Homo sapiens uncharacterized LOC101929295 (LOC101929295), long non-coding RNA [NR_110303]	6,554586096249	-1,26302921601553	3,7538678824631e-06	0,00860262060488624	0,00538224906471054
33080	202	116	248	CAAGAGAAGCAGGCTCTCCCCTTCTGAAATGATGAGTGATAATGACCATACAGGTCAACT	A_19_P00807670	SOCS2-AS1	NR_038263	ref|Homo sapiens SOCS2 antisense RNA 1 (SOCS2-AS1), long non-coding RNA [NR_038263]	5,5043021795998	-0,443278689191173	0,000407101126750983	0,0466261679753194	0,0291717675929657
33263	203	135	1360	ACTGGGTGAAGAAGGGGCAGCAGCAGAACCGGGCAGCCCTTTTCGAGAACACACCCAAGG	A_33_P3416479	PHKG1	NM_001258459	ref|Homo sapiens phosphorylase kinase, gamma 1 (muscle) (PHKG1), transcript variant 1, mRNA [NM_001258459]	5,63614530010733	-0,811596549000831	0,000359170430397407	0,0440939988961563	0,0275875102737166
33374	204	82	722	ATCATCATCTGCTTCACCTGCTCCTGCTGCTGCCTGTACAAGATGTGCCGCCGAACACGT	A_33_P3270636	SHISA5	NM_001272068	ref|Homo sapiens shisa family member 5 (SHISA5), transcript variant 5, mRNA [NM_001272068]	8,91006535431405	-0,676787087143293	0,00040904710632093	0,0466261679753194	0,0291717675929657
33492	205	36	423	CAGCCCTGCTACTGCCCAGCCTGCTGTGTGTCCAGCTGCTGCCAGCATTCTTGTTGCTGA	A_33_P3358908	KRTAP9-6	NM_001277331	ref|Homo sapiens keratin associated protein 9-6 (KRTAP9-6), mRNA [NM_001277331]	6,56952945085816	-0,8507879033196	0,000277776791161793	0,0404383431036014	0,0253003409477548
33572	205	116	2222	AGCCCACAGGCCAAATCAGGCCTGCCTCCTGAATTTGTAAATAAAGTTTTATTGGAACAC	A_33_P3617655	LINC01343	NR_038928	ref|Homo sapiens long intergenic non-protein coding RNA 1343 (LINC01343), long non-coding RNA [NR_038928]	5,6641225375541	-1,77868590063257	8,45769920359024e-06	0,0119981656354236	0,00750667950331568
33696	206	76	4364	AACTTCTTTGTAATCGTTATGTGTGTATATGTATGTGTGTATGGGTGTGTGTTTGTGTGA	A_33_P3309526	PTPRC	NM_002838	ref|Homo sapiens protein tyrosine phosphatase, receptor type, C (PTPRC), transcript variant 1, mRNA [NM_002838]	5,48056144047979	-1,38445459852371	7,30585089562909e-05	0,0207282872193553	0,012968699844331
33779	206	159	544	TGCTTACATCGGCTACTGTCCCCTCCACCAGCAGCGTCTTCCAGCAAAGAAGAGCTTCTA	A_32_P47107	ENST00000561761	ENST00000561761	Unknown	6,54456163828007	-1,19884862599923	0,000256146688983885	0,0396092614605033	0,0247816241400417
33863	207	79	1428	TATGGCTTTTATTCCTTTCTCGGCGGGGCCCAGGAACTGCATCGGGCAGAAGTTCGCGAT	A_23_P131060	CYP4F8	NM_007253	ref|Homo sapiens cytochrome P450, family 4, subfamily F, polypeptide 8 (CYP4F8), mRNA [NM_007253]	7,40682560084343	-1,71932840171865	0,000130123825556913	0,0276470301897097	0,0172974270533411
34001	208	53	635	ATCATTCTTTAGTCTTTAAAAGTCCTCCAGCAGAAGCTGCTCCTCCCGTCACTCAGTGAT	A_21_P0012285	XLOC_l2_009468	TCONS_l2_00017899	linc|BROAD Institute lincRNA (XLOC_l2_009468), lincRNA [TCONS_l2_00017899]	5,75173241724292	-0,532580886556351	5,79260284375192e-05	0,0190910147056503	0,0119443365880274
34005	208	57	219	AGCTGAAGGATGAGATTGCAGATGTGTTTGCCCAAATCGACTGCTTCGAGAGTGCGGAGG	A_24_P74559	CYTH4	NM_013385	ref|Homo sapiens cytohesin 4 (CYTH4), mRNA [NM_013385]	5,82119647064297	-1,44188204457154	0,000359476636826578	0,0440939988961563	0,0275875102737166
34012	208	64	3773	CAAATGATGTGTAATTATCTAGGTTGTAAAAATAAAACATACTCCCCCTTCCCTTGAGGA	A_33_P3265504	EIF5AL1	NM_001099692	ref|Homo sapiens eukaryotic translation initiation factor 5A-like 1 (EIF5AL1), mRNA [NM_001099692]	5,90438980742843	-0,637660341849777	0,00016809406197309	0,0315205347934366	0,0197208939813978
34236	209	124	305	TCACCTGGAATCATCTTATTTACACCAATAAATTTACCTACCACCTGCCTGTTGATTGCC	A_21_P0014565	ENST00000552060	ENST00000552060	gb|PREDICTED: Homo sapiens uncharacterized LOC100507484 (LOC100507484), misc_RNA [XR_111334]	5,49020595198276	-0,393664684785347	0,000276713512366968	0,0404383431036014	0,0253003409477548
34316	210	40	597	GCTCAGATGTCACCAGCTCTGTGCAGCCTCCCTGCCACCAAGTCTAAAATTGCCATAGTC	A_33_P3290235	LOC149950	NR_034152	ref|Homo sapiens uncharacterized LOC149950 (LOC149950), long non-coding RNA [NR_034152]	6,14816767925695	-0,950379050613533	0,000461615399500371	0,0477978852736005	0,0299048551743472
34369	210	93	385	GGCCGTGCTGCTGCCTAAGAAGACTGAGAGCCACCATAAGGCCAAATAAGGAGCGAGGTT	A_23_P81859	HIST1H2AH	NM_080596	ref|Homo sapiens histone cluster 1, H2ah (HIST1H2AH), mRNA [NM_080596]	13,1809226670413	-2,47835814834566	3,46833607506979e-05	0,0155020369119695	0,00969888450307396
34411	210	135	262	ATCTGCCTCCTGCCAGCTGCATTGCAAACATAATATGCTCTTTGCAGTTTCAATCAAAAT	A_22_P00014575	EDNRB-AS1	NR_103853	ref|Homo sapiens EDNRB antisense RNA 1 (EDNRB-AS1), long non-coding RNA [NR_103853]	6,24044652868511	-1,44452429064949	6,79062649232776e-05	0,0201799493482942	0,0126256310134229
34441	211	1	1472	CAAACAAGTGCTGCACACTTTCAAGACCAGGTTCACACAGCCGCTGCTGCCTGCTTTCAC	A_33_P3414789	FSD1	NM_024333	ref|Homo sapiens fibronectin type III and SPRY domain containing 1 (FSD1), mRNA [NM_024333]	6,04479358342022	-1,12969281922299	0,000353975007986991	0,0440939988961563	0,0275875102737166
34523	211	83	8	TGAGATAGTTCTAGGAAGGGGTGGCAGCTCCTGGTCCTCTTGGATTGCCCATTTTGGAGT	A_21_P0013781	XLOC_l2_015578	TCONS_l2_00030292	linc|BROAD Institute lincRNA (XLOC_l2_015578), lincRNA [TCONS_l2_00030292]	6,09218280114217	-0,936526240502794	0,000141692030593652	0,0283627458540471	0,0177452161796907
35003	214	71	412	GGAAAGTTGATTTCTATTCTGAAGGCCCCCTTATCATATGGAGGGTTCTCCTTCATCAGC	A_21_P0008535	lnc-DLGAP5-2	lnc-DLGAP5-2:1	linc|LNCipedia lincRNA (lnc-DLGAP5-2), lincRNA [lnc-DLGAP5-2:1]	5,67994209914115	-0,649203130339531	0,00036910360019436	0,0449369860714238	0,0281149271091247
35075	214	143	555	AGACATTGGCCTTCCTCTTTGCAGCAATAGAAGTACGTCACGATAAATAATTTTCCATGA	A_22_P00022417	lnc-SFI1-1	lnc-SFI1-1:2	tc|Q6PJR2_HUMAN (Q6PJR2) EIF4ENIF1 protein (Fragment), partial (18%) [THC2534086]	5,30294032904835	-0,330347618253012	0,00046291932531745	0,0477978852736005	0,0299048551743472
35142	215	46	1214	TTTTTTGATGTTTCTAAAGGTTCTCTTATCTATGGTTTTCCTCCTTCCTCCTTCTCGTCC	A_24_P281636	ENST00000531233	ENST00000531233	ens|tripartite motif containing 64E, pseudogene [Source:HGNC Symbol;Acc:HGNC:43975] [ENST00000531233]	5,34336836014649	-0,621983155906801	2,79854023182211e-05	0,0145970883057544	0,00913270135806283
35221	215	125	505	AGTGGAGGCTAAACAAAATCATCTTCCCTCCCACCGTGGCTCTTGTTCAATAAAACCAAC	A_21_P0010303	lnc-C21orf67-5	lnc-C21orf67-5:1	linc|LNCipedia lincRNA (lnc-C21orf67-5), lincRNA [lnc-C21orf67-5:1]	6,14523512945016	-1,21320458768044	0,000273018993719752	0,0404383431036014	0,0253003409477548
35354	216	94	439	TCTGTGGCAGGCAGAGGTGGGTTATCCAGGAGAAAGGAAGGAAGCAAGGCTTTTGGGACT	A_21_P0008980	lnc-WFDC1-1	lnc-WFDC1-1:1	linc|LNCipedia lincRNA (lnc-WFDC1-1), lincRNA [lnc-WFDC1-1:1]	5,54808831864188	-1,12562270430343	0,000323821349350728	0,0430582970808779	0,0269395210873243
35506	217	82	592	TATGTTCTTTTCTGTCCTGGGTGGGTGAGCTCTATCTCAATGTTGGTAACTGAACACTGC	A_21_P0013651	XLOC_l2_015213	TCONS_l2_00029347	linc|BROAD Institute lincRNA (XLOC_l2_015213), lincRNA [TCONS_l2_00029347]	5,3996822304729	-0,508754019423957	0,000383944215665148	0,0459425603591946	0,0287440669396988
35537	217	113	2933	ACAGCAGAACCCTGCCTCCTTCCTCTCCCCACAGGCTTGTTTCAGCATTGATTTGATCAA	A_21_P0010088	LOC101927326	ENST00000595203	ref|PREDICTED: Homo sapiens uncharacterized LOC101927326 (LOC101927326), ncRNA [XR_244183]	8,24591301060133	-1,50350954887456	0,000349455731751209	0,0439330795491864	0,0274868307198338
35547	217	123	238	GGATGCTCTTCTCTATCCGCTCGTTTGTCAGCAAGATGTCCCCGCTAGACATGAAGGATG	A_23_P125348	TRAPPC1	NM_021210	ref|Homo sapiens trafficking protein particle complex 1 (TRAPPC1), transcript variant 1, mRNA [NM_021210]	7,34507573635643	-1,18100181993823	0,000328939109047441	0,0432014799384336	0,0270291037664354
35868	219	116	0	GCTGGAGTGAAGTGTCAGGATCTTGGCTCACCTCAACCTCCACCTGCCACCTTCAAGTGA	A_33_P3274080	A_33_P3274080	A_33_P3274080	Unknown	5,75452693954648	-0,699377820974397	0,000514319271219543	0,0495020919803871	0,0309710959601451
35955	220	39	615	GCGAACAAATCTGAGCAAGAAAACCACGTAATTTCTTTTATGCCCTGCCCAAGAAAGCCA	A_21_P0002606	lnc-FOXD4L1-1	lnc-FOXD4L1-1:3	linc|LNCipedia lincRNA (lnc-FOXD4L1-1), lincRNA [lnc-FOXD4L1-1:3]	5,44960819642438	-0,443042591664836	0,000424328088438951	0,0466261679753194	0,0291717675929657
36053	220	137	809	CACCGACAAGAACTCACTACTGGGCATGGAGGGTGCCAACAGCATCTTTTCCGGGTTCCT	A_23_P137366	C1QB	NM_000491	ref|Homo sapiens complement component 1, q subcomponent, B chain (C1QB), mRNA [NM_000491]	7,30284310303879	-4,8400795217923	9,40976763886584e-06	0,0120900555996669	0,00756417066755744
36064	220	148	51	AGGCGAGGGTGTGAGGGTACAGAGTTCGAGGCCAACTTGGTCCACATTGGTAGGAAAAAA	A_21_P0000492	SNAR-F	NR_004384	ref|Homo sapiens small ILF3/NF90-associated RNA F (SNAR-F), small nuclear RNA [NR_004384]	11,1107127791089	1,87360380313649	0,000400981287839479	0,0466261679753194	0,0291717675929657
36460	223	52	325	CACCCTATGGTCCAGGGAGAATTCAATCACACTCTCTTCCTCCTCCTTATGGCCCAGGTT	A_23_P41365	SMR3A	NM_012390	ref|Homo sapiens submaxillary gland androgen regulated protein 3A (SMR3A), mRNA [NM_012390]	5,51134104050864	-0,810277968084198	0,000153096387209434	0,0297335054873179	0,0186028350487507
36647	224	75	1996	GGACCCCAGCTCCGCCTGCCGCTCTGGATGATGCAGGACTAGAGGCATCATCGCCATCGC	A_22_P00018891	lnc-ERLEC1-1	lnc-ERLEC1-1:1	linc|LNCipedia lincRNA (lnc-ERLEC1-1), lincRNA [lnc-ERLEC1-1:1]	7,01592260989442	-0,832875139279423	0,000159917181113105	0,0303359173567347	0,0189797353991971
36736	224	164	191	AACTGCCCTGCCCCTCAATCTCTGGTACTGCAAAACTGGGACTCATTGTTCAGAGGCGAG	A_22_P00014057	ENST00000568471	ENST00000568471	Unknown	7,66840418595299	-1,2915583144444	0,000486388240704792	0,0485731298128425	0,0303898886761021
36811	225	75	472	ATTCAGCCATCCAGACGGGCTTTACGAAACTGAACAGCTACATTCAAGGCAAAAACGAGA	A_23_P19691	HEBP2	NM_014320	ref|Homo sapiens heme binding protein 2 (HEBP2), mRNA [NM_014320]	11,1884531035436	1,05233813513084	0,000495067075012859	0,0489486318894533	0,0306248224007728
36819	225	83	1	ACAGTGTGATGCGGCCCCAAGCCTGTGGAGGATGCCACCAGGCCAGACTGCAACTTCTCT	A_21_P0009988	lnc-LSM14B-1	lnc-LSM14B-1:1	linc|LNCipedia lincRNA (lnc-LSM14B-1), lincRNA [lnc-LSM14B-1:1]	5,18435248210783	-0,469919099769121	0,000400923362872752	0,0466261679753194	0,0291717675929657
36870	225	134	569	AGAACATCTCTAAGGACCTCTACATAGAAGTATATCCAGGGACCTATTCTGTCACTGTGG	A_23_P53152	AKIP1	NM_020642	ref|Homo sapiens A kinase (PRKA) interacting protein 1 (AKIP1), transcript variant 1, mRNA [NM_020642]	6,93155419102656	-0,787704113673965	0,000417944018599727	0,0466261679753194	0,0291717675929657
37044	226	144	316	GTGAAGATTTTACAGGTAACACTTCCTTTCCTTCCTTTGTTTTGATAACAGATGGAGATA	A_22_P00023275	ENST00000449463	ENST00000449463	Unknown	5,24964967218635	-0,528004386708352	0,000302443580988097	0,0420305476073598	0,026296507301565
37147	227	83	701	ACCCTGTTCTACACCCTGCCCCAGGCTGGACCCTCCCACTTTCACCCCATACCGCTCACG	A_33_P3218120	ENST00000481698	ENST00000481698	ens|carbonic anhydrase XV, pseudogene 1 [Source:HGNC Symbol;Acc:HGNC:44364] [ENST00000481698]	7,73803817834271	-2,48988584786618	5,39919475475353e-05	0,0187361652947659	0,0117223242504427
37302	228	74	1376	AAGAAGTTCACCTGCCTGCTCTGCTCCAAGCGCTTTACCCGAAGCGACCACCTGAGCAAA	A_33_P3352664	SP7	NM_001300837	ref|Homo sapiens Sp7 transcription factor (SP7), transcript variant 3, mRNA [NM_001300837]	5,84896070860659	-1,02916714437819	0,000340483090313332	0,0437373317745803	0,0273643606813208
37612	230	56	547	GCCTGCCACTGAATCTGCTTCCTAAAATGTAGCTTGGAGATTTTATTTGAGATAAACTAT	A_21_P0009985	lnc-C20orf197-1	lnc-C20orf197-1:1	linc|LNCipedia lincRNA (lnc-C20orf197-1), lincRNA [lnc-C20orf197-1:1]	5,23863846291255	-0,582611891808526	0,000354237630974663	0,0440939988961563	0,0275875102737166
38045	232	161	267	GCTCCACCCCACCTCTGTCCTTCTCCCAGGATGGTAAAGAAGAACCTGGGTATATGGTGA	A_33_P3302070	NP1243929	NP1243929	tc|GB|AL031594.9|CAI21907.1 OTTHUMP00000028938 [Homo sapiens] [NP1243929]	7,31120335019935	-1,12328237307401	0,000460344427094657	0,0477978852736005	0,0299048551743472
38398	235	22	778	CTTTTTCTCTAATTGGTCGCCTCCCACCAGACTCACCTGCTTTTCAACTTTTTAGGAGTG	A_23_P70688	LY86	NM_004271	ref|Homo sapiens lymphocyte antigen 86 (LY86), mRNA [NM_004271]	5,91953251976781	-1,4166629536594	0,000108223582101844	0,024693140117615	0,0154493190397483
38443	235	67	422	AGCAGACTGGCTCAAGGATGAAGAACAATTGGGGTCCTGTGCTTCTCCCACCTGGAGCTG	A_33_P3331992	THC2558637	THC2558637	tc|AE001256 T. pallidum predicted coding region TP0859 {Treponema pallidum subsp. pallidum str. Nichols} (exp=-1; wgp=0; cg=1), partial (8%) [THC2558637]	5,42739367337495	-0,491886385598111	0,000485117789715883	0,0485731298128425	0,0303898886761021
39316	240	120	4190	ACCTGCCTTACCTTTCTGAGTTGCCTTTAGAGAGATGCGTTTTTCTAGGACTCTGTGCAA	A_23_P401106	PDE2A	NM_002599	ref|Homo sapiens phosphodiesterase 2A, cGMP-stimulated (PDE2A), transcript variant 1, mRNA [NM_002599]	6,58104684940193	-2,46011576431462	0,000130490457558395	0,0276470301897097	0,0172974270533411
39738	243	50	658	CTAAAAGGGGCCAGCCTCCTGGCTCCTGCTTGTAGATGGATGAAATAGCACCAGATATGT	A_33_P3390202	SPATA25	NM_080608	ref|Homo sapiens spermatogenesis associated 25 (SPATA25), mRNA [NM_080608]	5,36642406676006	-0,63571205136333	0,000452326357294118	0,0477621501158333	0,0298824973919569
39773	243	85	501	AGAAATCACAGCAAGTCAACAGGAAGCTCTCCTCTGCCAGTCTCCTAAATCACAATATGG	A_22_P00018232	ENST00000593670	ENST00000593670	Unknown	5,47572194558729	-0,648910373832891	0,000209308917303892	0,0353939178532048	0,0221442848652015
39788	243	100	138	GGATATGGCTGCTGCCGCCCATCTTGCTATGGAAGATACTGGTCCTGTGGCTTCTACTGA	A_33_P3351092	KRTAP20-2	NM_181616	ref|Homo sapiens keratin associated protein 20-2 (KRTAP20-2), mRNA [NM_181616]	5,92806694455475	-0,878020786434281	6,5144595198463e-05	0,0197202942801882	0,012338046779033
39877	244	25	3902	TCCTGCCATGTAAGAATCCTGCTCTCCCTCTGCCTTCTGCCATAATTGTAAGTTTTCTGA	A_33_P3422113	ZSCAN12P1	NR_024063	ref|Homo sapiens zinc finger and SCAN domain containing 12 pseudogene 1 (ZSCAN12P1), non-coding RNA [NR_024063]	6,81783995168291	-1,01519974460634	0,00015611188517496	0,0299360286042473	0,0187295440955331
40185	246	5	2309	TGTGTAGAGCCTGCATCTGTCTGTCCTTCCTTCCATTGCTCCCAGTGCCAAACTTGGGCC	A_33_P3270317	SLC18A3	NM_003055	ref|Homo sapiens solute carrier family 18 (vesicular acetylcholine transporter), member 3 (SLC18A3), mRNA [NM_003055]	5,79546816634211	-1,33480391288336	1,88881016296378e-05	0,0141328725481672	0,00884226371796994
40207	246	27	172	TATTAAACTGAGGCCTAGGAGAGCAGCCTGCACGGACCCCTTTCCTTCCCTGTGAGGGAA	A_22_P00018437	ENST00000512245	ENST00000512245	gb|DA113700 BRACE3 Homo sapiens cDNA clone BRACE3032037 5', mRNA sequence [DA113700]	5,94744402318101	-0,617442620075262	0,000435529808904785	0,0467204072725555	0,0292307286227152
40721	249	49	158	GGAAGGAAGCTTACAAATTCATCTGGGGCCACCAGCTTCCGGGGATCCGGTGACTTTTAC	A_21_P0006477	lnc-ASMT-1	lnc-ASMT-1:1	linc|LNCipedia lincRNA (lnc-ASMT-1), lincRNA [lnc-ASMT-1:1]	5,44649684899414	-0,952987795777559	6,43826302332824e-05	0,0197202942801882	0,012338046779033
40847	250	11	4738	AATAAAATGTTGCCAAATTCAATGTAGAAAGAATGTGACAACACACCTTGGGTAGTTCTG	A_23_P347632	MTSS1	NM_014751	ref|Homo sapiens metastasis suppressor 1 (MTSS1), transcript variant 2, mRNA [NM_014751]	6,04022961889792	-1,57696327166363	0,000132542878763968	0,027721852873787	0,0173442400350929
40871	250	35	1655	CTGATGCCATTAAAAAATGGCAGGAGCTATCACCAGAAACCAGTGGAAAAAGGAAAAAGA	A_33_P3329878	RNF216	NM_207111	ref|Homo sapiens ring finger protein 216 (RNF216), transcript variant 1, mRNA [NM_207111]	7,44397278838906	0,689747933505431	0,000397243126109084	0,0466261679753194	0,0291717675929657
40904	250	68	698	TTGATGTGTGGGAGCACGCTTACTACCTTCAGTATAAAAATGTCAGGCCTGATTATCTAA	A_23_P134176	SOD2	NM_001024465	ref|Homo sapiens superoxide dismutase 2, mitochondrial (SOD2), transcript variant 2, mRNA [NM_001024465]	9,37965362023371	-1,39886331800491	0,000436538743088998	0,0467204072725555	0,0292307286227152
41004	251	4	302	TCTCATCAAATGTGTTCATAGTTGCTAAGTGCTGTGTGTGTGTGTGCTGGGGGTGTAGAT	A_21_P0011566	XLOC_l2_005952	TCONS_l2_00011050	linc|BROAD Institute lincRNA (XLOC_l2_005952), lincRNA [TCONS_l2_00011050]	8,34759406706012	-3,20014594950019	8,28481186611821e-06	0,0119981656354236	0,00750667950331568
41228	252	64	494	TGATACAAGGATTGGGATTGTACTGTGACTCTGCCTCTCTATGAGTCCTCTTTAAAGATG	A_22_P00025833	lnc-PAX9-4	lnc-PAX9-4:1	linc|LNCipedia lincRNA (lnc-PAX9-4), lincRNA [lnc-PAX9-4:1]	5,18297620881676	-0,472998085717665	0,000258900186564958	0,0396448524708101	0,0248038917362469
41501	254	9	1659	CCTGCTTTCACAATTTTCTGTGTGTGTGTGTGTGTATTAAACAAAGTGAACTAAGAAGCC	A_21_P0000867	ZBTB20-AS1	NR_038993	ref|Homo sapiens ZBTB20 antisense RNA 1 (ZBTB20-AS1), long non-coding RNA [NR_038993]	9,38932053269054	-3,2956863602037	1,31385811128609e-05	0,0141170265998232	0,00883234966450051
41530	254	38	300	TTGTTGTTGTTGTTGTTGTTGTTTTGAGATGGAGTCTCCTTGTGTCGCCCAGGCTAGAGT	A_33_P3340757	ENST00000451959	ENST00000451959	ens|Kruppel-like factor 2 pseudogene 4 [Source:HGNC Symbol;Acc:HGNC:49283] [ENST00000451959]	6,2984125458793	-1,09801210045464	0,000325959279728357	0,0430582970808779	0,0269395210873243
41653	254	161	1361	TGCTGGGCTTCCTGAGTCCCCAGCGGCTCTCAACACACACCTATGTACCAGAGCATCTAT	A_23_P89101	SEPT12	NM_144605	ref|Homo sapiens septin 12 (SEPT12), transcript variant 2, mRNA [NM_144605]	5,34250989097637	-0,936558376187293	0,000170299349377925	0,0316081092216365	0,0197756851207402
41691	255	35	139	TCAAGTACATTATCAGCTGGCCCCTGGCTCCTGGCTGTGACCTCCCTTCGCTTGAACTGA	A_33_P3274105	CLHC1	ENST00000403506	ens|clathrin heavy chain linker domain containing 1 [Source:HGNC Symbol;Acc:HGNC:26453] [ENST00000403506]	7,45879670119113	-1,980132614782	8,06172759934205e-05	0,0208760355643915	0,0130611389310241
41912	256	92	6528	TTCATAGCCTACGTGTGTGTATGTGTGCGTGTTGAAACAGAAGTGTGTGTGTGTGTGCAT	A_33_P3302428	TNRC6C	NM_001142640	ref|Homo sapiens trinucleotide repeat containing 6C (TNRC6C), transcript variant 1, mRNA [NM_001142640]	7,77028764746982	-3,99402632793891	1,60008711870188e-06	0,00811285576686721	0,00507582658458178
41979	256	159	201	GTATTCGGTGGGACTGGTTCTTTCCCCCTTTCCCCCAGTGGCCCTCAAGTCTGGATATAG	A_22_P00015401	KMT2E-AS1	NR_024586	ref|Homo sapiens KMT2E antisense RNA 1 (head to head) (KMT2E-AS1), long non-coding RNA [NR_024586]	7,40258296449495	-1,44076268201703	0,00012131497740954	0,0267450343440438	0,016733091309655
42043	257	59	3574	ATAGCAGGCCGTGTGTGTGTGTGTCGAGGTTTTTTATTTTTTGCTTAATCAAACTCCATT	A_24_P522631	TMEM201	NM_001130924	ref|Homo sapiens transmembrane protein 201 (TMEM201), transcript variant 1, mRNA [NM_001130924]	8,38623964751094	-2,752403295619	2,4560082236298e-05	0,0141328725481672	0,00884226371796994
42388	259	76	1990	AAGGAAGGACGTCTCCAGGATTGAGCTGGCCAGCGAGGACGGGGTGTCTGTCTCCTGTGA	A_19_P00322088	LOC388210	XM_001716361	ref|PREDICTED: Homo sapiens uncharacterized LOC388210 (LOC388210), mRNA [XM_001716361]	5,5133890813045	-1,21012681663769	7,89347465594745e-05	0,0208760355643915	0,0130611389310241
42452	259	140	741	GCCCTTCTTGACACACTGTGATCTCTCTCTCTCTCATTTGTTTGGTCATTGAGGGTTTGT	A_33_P3260053	AIF1L	NM_001185095	ref|Homo sapiens allograft inflammatory factor 1-like (AIF1L), transcript variant 3, mRNA [NM_001185095]	6,80071156057729	-1,46213364128312	0,000139407843885361	0,0283627458540471	0,0177452161796907
42477	260	1	4492	GATCAGCCACACAACTGTTTTGTACATACTTATTTTCTCATGCACTTTTCTGTATGCAAA	A_33_P3338928	DAB2	NM_001343	ref|Homo sapiens Dab, mitogen-responsive phosphoprotein, homolog 2 (Drosophila) (DAB2), transcript variant 1, mRNA [NM_001343]	5,82237430057938	-1,61416055733841	0,000146176757338181	0,0290820441367694	0,0181952467793467
42695	261	55	1817	TATGTCATGGTCAGGTTCAAGGGCAGCAGGAAAGACGAGATCCTGGGCATCGCCAACAAC	A_23_P64044	FERMT3	NM_178443	ref|Homo sapiens fermitin family member 3 (FERMT3), transcript variant URP2LF, mRNA [NM_178443]	5,80885932144614	-1,58865364789789	2,44454810833902e-05	0,0141328725481672	0,00884226371796994
42803	261	163	684	AATGGCAATGGTGAGGGAAATTGCCAGAGCCCTGCCCTCCAGGCCTGTCCTTATTCATGG	A_21_P0012584	LOC101060498	NR_121640	ref|Homo sapiens uncharacterized LOC101060498 (LOC101060498), transcript variant 1, long non-coding RNA [NR_121640]	7,80633390228166	-1,27967970636036	0,000487583923918077	0,0485731298128425	0,0303898886761021
42869	262	65	108	ACTGCAGCAAAGAGACACTGGGAATTAGCCCTTCTGTCCCCTCCTTGCCAGAAGCAGGAG	A_21_P0009950	lnc-SSTR4-2	lnc-SSTR4-2:4	linc|LNCipedia lincRNA (lnc-SSTR4-2), lincRNA [lnc-SSTR4-2:4]	6,71353700059941	-0,943712593631878	0,000227813387772839	0,0379239551849601	0,023727208451857
42955	262	151	420	TGGCCCGCAGCCTCCCTGCCAGCACGCCTGGCTTCCCGGCCTCGGAACTTGATCTGCTCC	A_19_P00318813	LOC101928738	ENST00000572353	Unknown	8,30749690777492	-1,53251891887152	0,000477883114123547	0,0485731298128425	0,0303898886761021
43166	264	34	505	GGGAACAATTTATCTATGTTAAAAAGATGTGTGTGTGTGAATGGATGTATATACGTGTGC	A_22_P00023877	ENST00000433344	ENST00000433344	Unknown	6,04494536867491	-3,03928107350015	2,02570361615147e-06	0,00811285576686721	0,00507582658458178
43208	264	76	443	AAGCCTGGTGGTATAATCCTCTCATATGATAGTGTACTTTTGTGAGTTAGAAGTCAACAT	A_21_P0004516	lnc-RASA1-4	lnc-RASA1-4:1	linc|LNCipedia lincRNA (lnc-RASA1-4), lincRNA [lnc-RASA1-4:1]	5,3568926416069	-1,34098401512928	2,41637087023785e-05	0,0141328725481672	0,00884226371796994
43681	267	57	3	ATATGAGAAATGTCACCTCCTGGCTACCACAATAATGCAACTAGGAGTTCTGGTTCTCCG	A_19_P00320872	lnc-KIAA0020-1	lnc-KIAA0020-1:3	tc|Q4E7A0_9RICK (Q4E7A0) Surfeit locus protein 1, partial (7%) [THC2650821]	5,40661838457399	-0,767991592701481	0,000524881669027631	0,0499295600496605	0,0312385423258181
43708	267	84	399	TTTATCGGAGTTGACAGGACCAGCCAGCCCTTTCCCACCTCTCCCCATCATGATGGATGG	A_22_P00004480	LINC00887	NR_024480	ref|Homo sapiens long intergenic non-protein coding RNA 887 (LINC00887), long non-coding RNA [NR_024480]	6,61414870473259	-0,892005138553524	4,31131959370935e-05	0,0168768259570484	0,0105590243827575
43754	267	130	145	AAATGCAACTCCTGCAAGAAGAGCTGCTGCTCCTGCTGCCCCATGAGCTGTGCCAAGTGT	A_23_P54840	MT1A	NM_005946	ref|Homo sapiens metallothionein 1A (MT1A), mRNA [NM_005946]	11,5396387720587	-1,20668365601521	0,000420500382155946	0,0466261679753194	0,0291717675929657
44188	270	72	57	TCACCTTTTGAGCAGCGTGCCTCCCCGTACTACTTCCGTAAAGGAATCCCCAACGTGCTG	A_33_P3384694	ENST00000510773	ENST00000510773	Unknown	5,5388751850744	-0,684363492852526	0,000460154596323995	0,0477978852736005	0,0299048551743472
44651	273	43	723	AAGAAATAAAGAGTGAGGCTAACTCAAGACCCATCCTGGCTCCATAACTCTATTTCCAAA	A_21_P0002270	lnc-BCL2L11-2	lnc-BCL2L11-2:2	linc|LNCipedia lincRNA (lnc-BCL2L11-2), lincRNA [lnc-BCL2L11-2:2]	5,34082049945699	-0,761426272634824	0,000347940576195804	0,0439330795491864	0,0274868307198338
44935	274	163	285	AGGAAGGAAGTGGTGGTACATTTGCAGAAGGCACTAAATTAAGCGACTCTAATGAACCAG	A_21_P0003859	lnc-CLCN3-4	lnc-CLCN3-4:1	linc|LNCipedia lincRNA (lnc-CLCN3-4), lincRNA [lnc-CLCN3-4:1]	6,05988261301002	-2,68513959210246	2,46896449443892e-05	0,0141328725481672	0,00884226371796994
45065	275	129	0	TGTGTATGTTTGAATGGGTGTGTATTTGTGTGTGTGTGTGTCTGTGTGGTCCTCAGAACC	A_33_P3263274	A_33_P3263274	A_33_P3263274	Unknown	9,41849438750211	-3,07486359367361	1,75778465390969e-05	0,0141328725481672	0,00884226371796994
45269	277	5	352	TTCCCTGGCCCGTGCTGGAAAAGTGAGAGGTCAGACTCCTAAGGTGGCCAAACAGGAGAA	A_32_P11471	FAU	NM_001997	ref|Homo sapiens Finkel-Biskis-Reilly murine sarcoma virus (FBR-MuSV) ubiquitously expressed (FAU), mRNA [NM_001997]	14,7671262856755	-0,731266246470277	0,000415279417291522	0,0466261679753194	0,0291717675929657
45325	277	61	0	GTGTGTGTGCGTATATATATACACAGTATATTGTGTGTGTAATATACACACACACACACA	A_33_P3213311	A_33_P3213311	A_33_P3213311	Unknown	5,14505881526188	-0,666978712770437	0,000329691323546339	0,0432014799384336	0,0270291037664354
45335	277	71	1667	TGAAGGCTACACTTTCCAAGTTCAGGATGGGGCTCCTGGGACCTTTAACTTTTAGATCAT	A_23_P125265	KPNA2	NM_002266	ref|Homo sapiens karyopherin alpha 2 (RAG cohort 1, importin alpha 1) (KPNA2), mRNA [NM_002266]	11,1706687983433	-0,651068435517235	0,000273313101131906	0,0404383431036014	0,0253003409477548
45536	278	108	2851	CCTCATGCCCCACCCGCCAAGTCTCATTTTAATTGGAGATAGCCCAGAATGCATGTGCCC	A_33_P3255131	KCTD19	NM_001100915	ref|Homo sapiens potassium channel tetramerization domain containing 19 (KCTD19), mRNA [NM_001100915]	6,40647137219985	-1,02312851478185	0,000477477094729589	0,0485731298128425	0,0303898886761021
45566	278	138	412	CGGACCCCCACTCAGACAGGAAGGAAGGATTTTTGGAAACACATACTCTTGATAGCGTAA	A_33_P3225477	LOC731075	BU659163	gb|cl44e01.z1 Hembase; Erythroid Precursor Cells (LCB:cl library) Homo sapiens cDNA clone cl44e01 5', mRNA sequence [BU659163]	5,84540242705386	-1,6969253500672	0,000333659625852408	0,0433730927183759	0,0271364736908759
46142	282	58	1071	AATGTTATGAAATGGCCTCCCACCTTCGGCGTTCCCAGTACTGACCTCGTCTGTCCCTTG	A_32_P234604	PFN1	NM_005022	ref|Homo sapiens profilin 1 (PFN1), mRNA [NM_005022]	10,256334943476	-1,25347335485997	0,000210445631467504	0,0353939178532048	0,0221442848652015
46172	282	88	2341	ACAGAACTCACAGCTCTGTGTGTGTGTGTTCAGGCTGATAGGAAATTCAAAGAGTCTCCT	A_33_P3221960	IL18RAP	NM_003853	ref|Homo sapiens interleukin 18 receptor accessory protein (IL18RAP), mRNA [NM_003853]	5,65308949276083	-1,41562245553202	6,07124480726605e-05	0,0196131262942056	0,0122709968858883
46202	282	118	1369	AAAGAAAAGTTAGCTACATGCTTGCTCGGGCATTGGAAGACAAAGACACTGCTTCAAACG	A_33_P3297888	CCDC125	NM_176816	ref|Homo sapiens coiled-coil domain containing 125 (CCDC125), transcript variant 1, mRNA [NM_176816]	7,07837701111588	0,698826740048395	8,55048798034636e-05	0,0216662012359404	0,0135555078730004
46644	285	68	3001	AAAGGCTATGAAGTTACACTGCCTGAGCATAAATCCTGGCTCCACCATTCACACTATGAC	A_33_P3397905	BET1	NM_005868	ref|Homo sapiens Bet1 golgi vesicular membrane trafficking protein (BET1), mRNA [NM_005868]	5,40893156390482	-0,644671034571195	0,000279052812557045	0,0404383431036014	0,0253003409477548
46691	285	115	1524	ACACATGGGCCAGGCAATGAGGAGCGTCCTTCCTTGCCCCACAAATAAAGGCACATCCCA	A_23_P406785	C9orf50	NM_199350	ref|Homo sapiens chromosome 9 open reading frame 50 (C9orf50), mRNA [NM_199350]	5,52516979134102	-0,873462575635909	0,000350085836790133	0,0439330795491864	0,0274868307198338
46716	285	140	3021	TCTCTCTCTCTGTTTTCATTTTTCTTTTTTCTCATGCTATTTTAACAAAAAGCCCATCCC	A_22_P00022847	lnc-RNF186-1	lnc-RNF186-1:1	gb|Homo sapiens cDNA: FLJ23530 fis, clone LNG06055. [AK027183]	5,73861559244626	-1,60871446064011	1,61548882913761e-05	0,0141328725481672	0,00884226371796994
47139	288	71	13	GCTGCTGGCTGGTCCCCAGGACCCCACTGCCACTGAGAGCTGACGAGTGGTCGAGTGCAC	A_22_P00022265	lnc-C11orf36-2	lnc-C11orf36-2:1	linc|LNCipedia lincRNA (lnc-C11orf36-2), lincRNA [lnc-C11orf36-2:1]	6,10941034528648	-2,58697518368291	9,3634549518801e-05	0,0227128846035719	0,0142103676924934
47331	289	99	388	TTTCTGGTCGTCGTCCACCTCTCCAACCTCACATCCTACTAGTCTTCCAAGAGGATTCTA	A_23_P372368	AF426265	AF426265	gb|Homo sapiens C21orf87 protein (C21orf87) mRNA, complete cds. [AF426265]	6,01169311902248	-1,1858943690889	0,000151513519042992	0,0296022940079924	0,0185207422895422
47376	289	144	1889	CGGAAGTCCTGATGTATAGCAAGTTCAGCAGCAAATCTGACATTTGGGCTTTTGGGGTTT	A_23_P137139	BTK	NM_000061	ref|Homo sapiens Bruton agammaglobulinemia tyrosine kinase (BTK), transcript variant 1, mRNA [NM_000061]	5,1907828396225	-0,785623651361746	7,97370872356559e-05	0,0208760355643915	0,0130611389310241
47838	292	114	6794	TTTTTCTGATTCTTCTGTCCTCATTGTGAACATAACCGTGTAGTTGAAACAGTCAAACTT	A_23_P202071	CELF2	NM_001025077	ref|Homo sapiens CUGBP, Elav-like family member 2 (CELF2), transcript variant 3, mRNA [NM_001025077]	6,3519020515258	-2,77024195051029	6,98888769264818e-05	0,0201799493482942	0,0126256310134229
48105	294	53	2592	AGTAGCCTGACTGTGTGCATGTGTGTGTGTGATAGGTTATTTATAAAGACTTTGGATAGA	A_33_P3327270	TMED7-TICAM2	NM_001164469	ref|Homo sapiens TMED7-TICAM2 readthrough (TMED7-TICAM2), transcript variant 2, mRNA [NM_001164469]	6,69166495901406	-2,96016945419766	9,6341009437091e-06	0,0120900555996669	0,00756417066755744
48205	294	153	4864	CTTTTAATCTGTGTTTCTGCAAGTGCCATCCTTGTACAGTGTTAAGAGGGTAACATGGGT	A_23_P142560	ZEB2	NM_014795	ref|Homo sapiens zinc finger E-box binding homeobox 2 (ZEB2), transcript variant 1, mRNA [NM_014795]	5,89918890582498	-2,58773268020666	5,45523998713608e-05	0,0187361652947659	0,0117223242504427
48310	295	94	582	CTAATTACAATGCCCTGCTGCTGCTCATCTCCCTTTATTCGTTTGTACTCATACTCAAAA	A_23_P131139	DIRC1	NM_052952	ref|Homo sapiens disrupted in renal carcinoma 1 (DIRC1), mRNA [NM_052952]	7,10166072820027	-0,966851567322366	0,000335210500572284	0,0434017786217162	0,0271544210912687
48343	295	127	6064	TGTGTGTGTGCGCGCGTGCGTGTGTGTTAATCTGTTTTTTGATACATTCCTATCCCTTGT	A_33_P3214303	FOXP1	NM_001244808	ref|Homo sapiens forkhead box P1 (FOXP1), transcript variant 3, mRNA [NM_001244808]	9,93297774294781	-3,66372260684383	1,63910198761701e-05	0,0141328725481672	0,00884226371796994
48619	297	75	237	ATGACGTTTCTCACACTGCTGGAAGTGCAATCAGCTCAGCCCTCTGCCCAGAATCACTCC	A_22_P00009274	lnc-LRRC14-1	lnc-LRRC14-1:1	gb|7j94c02.x1 NCI_CGAP_GC6 Homo sapiens cDNA clone IMAGE:3442538 3' similar to contains element PTR5 repetitive element ;, mRNA sequence [BF592769]	5,52689409366984	-0,6527676278635	8,64671977644809e-05	0,0217019363743037	0,0135778656432505
48791	298	83	272	TCGTATGTGTGTGTGGTGGGGCAGGGGATAAGGGGAATAATCTCTCTCCAGTATAAGAAG	A_22_P00009316	LOC100507205	NR_038309	ref|Homo sapiens uncharacterized LOC100507205 (LOC100507205), long non-coding RNA [NR_038309]	5,58983153643239	-1,13615509597976	0,000279662088279191	0,0404383431036014	0,0253003409477548
48868	298	160	871	CCTCCCTGCCAGGACTTCAGCAGCTCTCAGCCCCTAAGCATGATAGTTTCTTGGGTCAAC	A_22_P00007374	ENST00000566840	ENST00000566840	gb|Homo sapiens cDNA clone IMAGE:3959751, partial cds. [BC009884]	5,68256773655427	-0,594128702075636	0,000481681469401294	0,0485731298128425	0,0303898886761021
49053	300	17	208	AGGAAGGAACTAAGCTCTGAGCTTTACTGATAGGCTGGTATGGAAAACCTTTCTGGACTC	A_21_P0010013	lnc-FOXA2-5	lnc-FOXA2-5:1	linc|LNCipedia lincRNA (lnc-FOXA2-5), lincRNA [lnc-FOXA2-5:1]	5,33098181167758	-1,15037747100117	0,000384216349978585	0,0459425603591946	0,0287440669396988
49498	302	134	1084	AGTGCAGTGTGAGTGTGTGTGTCTCTCACTGAAATAAAAGGAAAACAATGACAAGAAGGG	A_33_P3267562	VAX2	NM_012476	ref|Homo sapiens ventral anterior homeobox 2 (VAX2), mRNA [NM_012476]	7,22127562185101	-4,02507597492667	5,32926154500794e-06	0,00966017476058439	0,00604391021737767
49607	303	79	5883	GCGAGGTGAACGCACTCAAGAGCAAGCTCAGGCGAGGAAACGAGACCTCTTTCGTTCCTT	A_23_P206920	MYH11	NM_001040114	ref|Homo sapiens myosin, heavy chain 11, smooth muscle (MYH11), transcript variant SM1B, mRNA [NM_001040114]	5,38906585800202	-1,196754202626	2,42505476952869e-05	0,0141328725481672	0,00884226371796994
49980	305	124	301	GTGCTGCTGCTTCTGAAAATCAGAAGAGTGAGGATGAAATAAAGTCTTCATAAAGGAAAA	A_32_P211248	LINC01405	NR_036513	ref|Homo sapiens long intergenic non-protein coding RNA 1405 (LINC01405), long non-coding RNA [NR_036513]	5,30129527201786	-0,826008882861485	8,12896585274906e-06	0,0119981656354236	0,00750667950331568
50184	306	164	354	AGTGAACAATGTAGCCCAGAAGAGCCAGCACAGATCCCTCCCACCTATCAGCCCTGTCTT	A_22_P00004626	ENST00000619495	ENST00000619495	Unknown	6,03209542952029	-1,17405361878763	0,000202616671782099	0,0349787130524144	0,0218845110412289
50677	310	1	337	AACCAATGCTGTGCTGCCCAGGCCTGCCCTGTCACTTCAGGATGTACAATTCAGTTAATT	A_21_P0008701	lnc-LRRK1-2	lnc-LRRK1-2:1	linc|LNCipedia lincRNA (lnc-LRRK1-2), lincRNA [lnc-LRRK1-2:1]	6,31646654552001	-1,13697176249583	5,27889045800943e-05	0,0187216997678187	0,0117132738607465
50695	310	19	260	AGCACCAGCTACTCCCTGGGTCTCCAGCTCCCTCAAAATTCAACTATAGCACTGGCTGTT	A_21_P0009964	lnc-NCOA3-10	lnc-NCOA3-10:1	gb|DKFZp686M2229_r1 686 (synonym: hlcc3) Homo sapiens cDNA clone DKFZp686M2229 5', mRNA sequence [BX489122]	6,06271450136655	-1,35966792123148	4,01187855981539e-05	0,0168768259570484	0,0105590243827575
50856	311	16	1657	GATTCCTCACCATCGGGGCTGATCTCCACTTTGCCAAAGGGCTGCGAGAGGTGATTGAGA	A_23_P5983	PLTP	NM_006227	ref|Homo sapiens phospholipid transfer protein (PLTP), transcript variant 1, mRNA [NM_006227]	7,09371136882537	-3,61939812390246	0,000104848505461873	0,0242511700490223	0,0151727994653569
50963	311	123	706	TGTGGGGTGTGTGTGTGTGTTTGTGTCTGAAATTGAATCATTTTCTAACTCATTCACTAT	A_21_P0005689	LOC101929622	XR_426298	ref|PREDICTED: Homo sapiens uncharacterized LOC101929622 (RP11-863K10.2), transcript variant X2, ncRNA [XR_426298]	10,263833964434	-2,99035385906557	3,82103403320457e-05	0,0166230264580531	0,0104002341514046
51186	313	18	237	AGCTGTGTCCTCTCCTGTCCTGTGCAGTTAATCAGGGCTCCCTGTGGCTTTCAGGAGCAA	A_33_P3253460	LOC100130654	AK095243	gb|Homo sapiens cDNA FLJ37924 fis, clone CTONG2000218. [AK095243]	6,69985094918936	-1,61094685031178	4,57054409986415e-05	0,0170153585053247	0,0106456975853359
51193	313	25	609	TAATTAATACCAGTAAGCTTGGATGAAAGCCTGCACACCTTAGGTGTGTGTGTGTGTGTG	A_33_P3331426	XLOC_l2_008130	TCONS_l2_00014690	linc|BROAD Institute lincRNA (XLOC_l2_008130), lincRNA [TCONS_l2_00014690]	5,54188680141714	-1,82211197256499	1,81417371429697e-05	0,0141328725481672	0,00884226371796994
51484	314	152	5	TGTCTGTAAAACGGGGATCATCATGGAAGGAAGGAAGAGTTTAGTGAGGTCCTGAAAGCT	A_21_P0003279	lnc-WNT7A-1	lnc-WNT7A-1:3	gb|HY020129 RIKEN full-length enriched human cDNA library, testis Homo sapiens cDNA clone H04D068D05, mRNA sequence [HY020129]	6,48772933304305	-3,01820988623197	4,85744679991367e-05	0,0178077274368071	0,0111414450018795
51590	315	94	555	TGAACGCTGCCTACACATGTTCCTGCAAGAGGAGGCAATTGACAGGAACTACGTCCCGGG	A_23_P368896	SNX12	NM_013346	ref|Homo sapiens sorting nexin 12 (SNX12), transcript variant 2, mRNA [NM_013346]	6,30647408586236	-0,756874010230086	0,000384526505418539	0,0459425603591946	0,0287440669396988
51692	316	32	865	AAGACTATGACACTATGGGGCCAGAAGCCACGATCCAGACCGCAATTAACAATGGTACAG	A_33_P3243832	ZEB2	NM_014795	ref|Homo sapiens zinc finger E-box binding homeobox 2 (ZEB2), transcript variant 1, mRNA [NM_014795]	5,82467769348179	-2,14474087115628	0,000126726899064194	0,027383081209712	0,0171322867762124
51957	317	133	734	CTGGATAGTCCTGTCACCGTGGAGTGGAAGGCACAGTCTGATTCTGCCCGGAGTAAGACA	A_24_P166443	HLA-DPB1	NM_002121	ref|Homo sapiens major histocompatibility complex, class II, DP beta 1 (HLA-DPB1), mRNA [NM_002121]	6,06314828324267	-2,37764879143872	0,000483207542125279	0,0485731298128425	0,0303898886761021
52727	322	83	1405	ACTCTGGGCTGGGCCTCTGCTCTTTCCTGGGCTGACGTAAAGCGTTCTGCTCATTTATAG	A_33_P3228315	CARD14	NM_052819	ref|Homo sapiens caspase recruitment domain family, member 14 (CARD14), transcript variant 2, mRNA [NM_052819]	5,79829193267249	-1,09430314066111	0,000255449973454298	0,0396092614605033	0,0247816241400417
52780	322	136	229	TTGTCCTGCCACTGTCTGGCTGCCCTCTAACCCTCTACTAATTAAAGCCACCATTTGCTA	A_21_P0012070	ENST00000448204	ENST00000448204	Unknown	6,24339790011617	-1,37662175421064	0,000175762561768266	0,0318598936965277	0,0199332146476987
52789	322	145	312	ACCTGTGGCCAGGGCGGGGCTGATAAAGCTCCATCAATCACTTGACTGTCTCTCCTTCCT	A_22_P00005942	lnc-EXOC3L4-1	lnc-EXOC3L4-1:1	gb|CR736179 Soares_fetal_lung_NbHL19W Homo sapiens cDNA clone IMAGp971A1684 ; IMAGE:1952157 5', mRNA sequence [CR736179]	6,00645714159944	-1,95375799383255	0,000344243990518025	0,0439330795491864	0,0274868307198338
52978	324	6	363	ATATCTCATTTCCCTCTTAGTGTCACCTCTGCCAGCATCACAGCTGGGGCACAGTCCTCT	A_22_P00005443	lnc-DUSP1-2	lnc-DUSP1-2:1	gb|DB065448 TESTI4 Homo sapiens cDNA clone TESTI4006501 5', mRNA sequence [DB065448]	5,69539078374851	-2,08214900038929	6,52749718726348e-05	0,0197202942801882	0,012338046779033
53023	324	51	340	CGAAGAAGCGTGCGTGCGTTTGCAAGTAAGAGAACCAAAGGTGTGTGTGCATGGGGGGCT	A_33_P3380751	ST8SIA1	NM_003034	ref|Homo sapiens ST8 alpha-N-acetyl-neuraminide alpha-2,8-sialyltransferase 1 (ST8SIA1), mRNA [NM_003034]	6,3304434677934	-1,84639181277715	4,30434636746856e-05	0,0168768259570484	0,0105590243827575
53287	325	151	488	TGTTAAGCAGATTACTTCCATCAGTATTGAGCCAGGAGTTGAGGTGGAAGTCACCATTGC	A_23_P168898	RPS20	NM_001023	ref|Homo sapiens ribosomal protein S20 (RPS20), transcript variant 2, mRNA [NM_001023]	15,2197498841202	-0,888818855057167	0,000429967315466381	0,0467204072725555	0,0292307286227152
53435	326	135	288	CCAGAACCTGGTGGGAGGGATGCTTACAAAACAACATAAACGAGAAGTTGTCTGAAAAAA	A_33_P3274439	LOC102723895	NR_120585	ref|Homo sapiens uncharacterized LOC102723895 (LOC102723895), long non-coding RNA [NR_120585]	5,17372471743879	-0,831013315237178	7,75288500009108e-05	0,0208760355643915	0,0130611389310241
53580	327	116	1118	GAGTTTGAACGGGAAACAAGAGAAATTGCTCTAAAGGAACTGGAGAAAGAACGTGTGCAA	A_33_P3332885	BTN2A1	NM_001197234	ref|Homo sapiens butyrophilin, subfamily 2, member A1 (BTN2A1), transcript variant 4, mRNA [NM_001197234]	6,20060985463461	0,647639741634578	0,000307511858912755	0,0420305476073598	0,026296507301565
53596	327	132	200	GTTTGATGCCTCCAGCACCCTGTCTCTGCATCTTGAATCCAGCCACGTGACCATCTCTTG	A_22_P00007442	GSTM5	ENST00000429410	ens|glutathione S-transferase mu 5 [Source:HGNC Symbol;Acc:HGNC:4637] [ENST00000429410]	5,61790813832663	-0,97613377655559	0,000105543280218253	0,0242511700490223	0,0151727994653569
53660	328	32	4438	ACCATGCCTGTGTGTTATCTCCCCATGAAAAGTCACCTAGGCCGAGCATGGTGGCTCACG	A_33_P3242820	LOC115110	NR_037844	ref|Homo sapiens uncharacterized LOC115110 (LOC115110), long non-coding RNA [NR_037844]	5,96279435926138	0,72583338349539	0,000271651428613997	0,0404383431036014	0,0253003409477548
53765	328	137	51	TCTCGCTCTTGTCGCGTCTGCTCAAACCAGCACGGTCTGATCCGGAAATACGGCCTCAAT	A_33_P3234641	ENST00000440360	ENST00000440360	gb|AGENCOURT_10396863 NIH_MGC_141 Homo sapiens cDNA clone IMAGE:6605419 5', mRNA sequence [BU566292]	14,9333668773536	-0,973104550443354	2,8476709402889e-06	0,00811285576686721	0,00507582658458178
53880	329	88	663	TGGAGTTACTTCCCAAAAATGTTAATCACAGCTGGATTGAAAGAGTATTTGGGAAATGTG	A_24_P332230	LARP7	NM_016648	ref|Homo sapiens La ribonucleoprotein domain family, member 7 (LARP7), transcript variant 1, mRNA [NM_016648]	7,19458214071469	0,860825599467295	0,000137674559645513	0,0282518586925396	0,0176758393759556
54080	330	124	758	ATGAACTCAATCCAAATAATTCCACTGCTATGCTGAGAAAAGGGTATTCAATAGCTACTT	A_21_P0011184	XLOC_l2_003992	TCONS_l2_00007206	linc|BROAD Institute lincRNA (XLOC_l2_003992), lincRNA [TCONS_l2_00007206]	6,76909979518772	0,659048886903944	0,000307873632406491	0,0420305476073598	0,026296507301565
54220	331	100	3128	AGAGCATCCAGCGGTTGGTTAGCGGCTTGGAAGCCAAGCCGGACAGGTCCCGCAGCGCGT	A_23_P13772	TBX3	NM_016569	ref|Homo sapiens T-box 3 (TBX3), transcript variant 2, mRNA [NM_016569]	6,00659649625055	0,568512491514607	0,000246975057692051	0,039117971759108	0,0244742476256881
54280	331	160	3742	GTGTGTGTGTGTCTGTGTGTTTCCCTACTAGTTCATCCACATTTCCCTATGGTCTTTTTT	A_21_P0013085	XLOC_l2_013031	TCONS_l2_00024809	linc|BROAD Institute lincRNA (XLOC_l2_013031), lincRNA [TCONS_l2_00024809]	10,2128946518766	-2,86016520414943	4,25781636339836e-05	0,0168768259570484	0,0105590243827575
54542	333	94	0	ACCTCGGCCTCCCAAGTAGTTGAGATTACAGGCACTTACCACCATGTTAGCCTAAATTTT	A_33_P3247095	A_33_P3247095	A_33_P3247095	Unknown	6,36031110360976	-1,25797726944244	0,00043193605161522	0,0467204072725555	0,0292307286227152
54772	334	160	90	CTGCTGCCCCTGCCTGCGAGGGCCGACGACACGGAGAACAGGATCCTGCGCCCAACCCAG	A_22_P00007142	ENST00000453717	ENST00000453717	tc|Q8LCA6_ARATH (Q8LCA6) Transcriptional coactivator-like protein, partial (7%) [THC2683788]	10,9527041081775	-2,21645154098774	8,01980185747854e-05	0,0208760355643915	0,0130611389310241
54795	335	19	683	GGGATTGGGGGTAGGGGAGGGAATAGATACATTTTCTCTTTCCTGTTGTAAAGAAATAAA	A_22_P00006556	ENST00000582320	ENST00000582320	ens|microRNA 451a [Source:HGNC Symbol;Acc:HGNC:32053] [ENST00000582320]	5,43630932830854	-0,651640752205403	0,000337606014376167	0,0435391661544094	0,0272403779122543
54932	335	156	329	CAATATCCAGGCCGTGCTGCTGCCTAAGAAAACTGAGAGCCACCACAAGGCCAAGGGCAA	A_24_P217848	HIST1H2AK	NM_003510	ref|Homo sapiens histone cluster 1, H2ak (HIST1H2AK), mRNA [NM_003510]	12,9507974376944	-2,12497428140347	5,60309721834075e-05	0,0190435266708356	0,0119146255914945
55018	336	78	1008	CTGGCCGAAAGATTCGGCCACTACCCCCCATGAAGAGTTACGTGAAGCTGCCTTCTGCTT	A_23_P7941	MRPL2	NM_015950	ref|Homo sapiens mitochondrial ribosomal protein L2 (MRPL2), transcript variant 1, mRNA [NM_015950]	7,79410830716274	-0,647091373019016	0,000487791182300456	0,0485731298128425	0,0303898886761021
55344	338	76	495	ATTACCTCATCTTCTTTTTCGGAAGTGACTTTGAAAACTACATAAAGACGATCTCCACCA	A_24_P347378	ALOX5AP	NM_001629	ref|Homo sapiens arachidonate 5-lipoxygenase-activating protein (ALOX5AP), transcript variant 1, mRNA [NM_001629]	5,47858591523613	-1,98964466969559	0,000175383808886361	0,0318598936965277	0,0199332146476987
55424	338	156	4977	GTTGAGCACATTGCAGCTATGTAATTTTTGGTGTATGTATGTAATATTTAAGGTTGGAAA	A_24_P172993	UBE2O	NM_022066	ref|Homo sapiens ubiquitin-conjugating enzyme E2O (UBE2O), mRNA [NM_022066]	6,84022705522581	0,848422800531606	0,000382499241294342	0,0459425603591946	0,0287440669396988
55704	340	108	854	TAAGGCAAACCCCCATCTCTGGCTTCTCCTGGAACCTCACCTGGGAAAGAAAGAGGCAGC	A_22_P00006100	ENST00000495363	ENST00000495363	ens|small integral membrane protein 11 [Source:HGNC Symbol;Acc:HGNC:1293] [ENST00000495363]	5,58944516422281	-0,69212498920568	0,000462172985361925	0,0477978852736005	0,0299048551743472
56024	342	100	520	CTGTGGACTCTCCTGTCCCCACTCTGCGTCCCAGTTCCTCACCTGTGGAGGAACCCCTGA	A_33_P3419594	PDE9A	AK074662	gb|Homo sapiens cDNA FLJ90181 fis, clone MAMMA1000706. [AK074662]	6,87571475550462	-1,23366660320174	0,000231928400197991	0,0382189890992931	0,0239117970885539
56031	342	107	4750	CCAAGGAGCTGGCCCATTGGTCATTCACTTCTGCTAAAAACAGGTTTTTGTGACTTTTTT	A_23_P63219	POGZ	NM_015100	ref|Homo sapiens pogo transposable element with ZNF domain (POGZ), transcript variant 1, mRNA [NM_015100]	7,51991534626976	0,639664971842749	0,000346925893829016	0,0439330795491864	0,0274868307198338
56229	343	141	423	ATCCTCCCTGCCTGAAACCTGTTCTACCAATTATAGATCAAATGCCCTAAAATGTAGTGA	A_23_P145006	SCGB3A2	NM_054023	ref|Homo sapiens secretoglobin, family 3A, member 2 (SCGB3A2), mRNA [NM_054023]	6,43043048537256	-1,52112659800136	0,000443810986599149	0,0473224342181602	0,0296073881447067
56325	344	73	786	ACATGAGGAGCAAAGGAAGGGGGCAATAAATGTTGAGCCAAGAGCTTCAAATTACTCTAG	A_33_P3360728	BLVRB	NM_000713	ref|Homo sapiens biliverdin reductase B (BLVRB), mRNA [NM_000713]	11,2125874679404	0,579585358496429	0,000197441073912037	0,034449771976481	0,0215535778591224
56332	344	80	242	GATGTTGCTCTTGTTGGTGGATGAGGAGCTTCTTGTTTTTGTGTGTGTGTGTTTTGTTTG	A_33_P3419945	AK130724	AK130724	gb|Homo sapiens cDNA FLJ27214 fis, clone SYN03752. [AK130724]	5,84006948421775	-2,54691331630582	7,75596352609067e-06	0,0119981656354236	0,00750667950331568
56361	344	109	616	TTCAAGCTGTCCCCGTGTGTATGCCTGTGTGAGAATATGTGTGTGTGGGTTTGCCATCGA	A_33_P3436732	DSCR10	NR_027695	ref|Homo sapiens Down syndrome critical region 10 (non-protein coding) (DSCR10), long non-coding RNA [NR_027695]	5,49349376519854	-1,23245982524404	0,000358513624927439	0,0440939988961563	0,0275875102737166
56392	344	140	403	AACAAAGTATGTCCCATTCTCCTGCAGCTCTCTGCCCCAGACAGTGATGACGAATATAAA	A_33_P3280606	ENST00000334187	ENST00000334187	ens|protein phosphatase 4, regulatory subunit 1-like (pseudogene) [Source:HGNC Symbol;Acc:HGNC:15755] [ENST00000334187]	5,83441158809966	-0,837060973975725	0,000522873510821667	0,0499295600496605	0,0312385423258181
56450	345	34	2768	GTGTTGGACTCATAATCTGAAGACTCACAGAATGGAAACCATGATTATAACAAGACCACA	A_23_P31335	ZNF12	NM_016265	ref|Homo sapiens zinc finger protein 12 (ZNF12), transcript variant 1, mRNA [NM_016265]	7,14503494037093	0,755824246788262	2,81848891523394e-05	0,0145970883057544	0,00913270135806283
56599	346	19	296	CTTTGCATGGTTCTCTTGATGTGAAATCATCTATATAGCCCCAGAATTGGAAAAGAAAAA	A_33_P3422289	lnc-TMED5-1	lnc-TMED5-1:28	linc|LNCipedia lincRNA (lnc-TMED5-1), lincRNA [lnc-TMED5-1:28]	5,55699567111514	0,551128836038613	0,000449771599029948	0,0477621501158333	0,0298824973919569
57056	348	148	1875	GGGGATATATGTATGTGTGTGTGCGTGCATAAATTATTTAAAATAACTGCACTAAATCCC	A_33_P3379046	LOC729770	XR_112442	ref|PREDICTED: Homo sapiens uncharacterized LOC729770 (LOC729770), misc_RNA [XR_112442]	5,57437530815771	-1,23874359586685	0,000507796916593712	0,0493884719095392	0,0309000093054918
57626	352	62	109	AAACTAAGGATTCGGTGTTGGGACCACTCCTGCCCTGACCTGCCCTGTGACTCCGTCATA	A_21_P0009320	LOC101929494	XR_424825	ref|PREDICTED: Homo sapiens uncharacterized LOC101929494 (LOC101929494), transcript variant X6, ncRNA [XR_424825]	6,9320758473923	-0,875976413959124	0,00050457373521358	0,0493884719095392	0,0309000093054918
58164	355	108	290	CAAAAGGGCAGGTGTGGGGGTGGATAGGAAGATCAGGATCTCTGAAAGGGAAATTTCAGT	A_21_P0008521	lnc-CHGA-1	lnc-CHGA-1:4	linc|LNCipedia lincRNA (lnc-CHGA-1), lincRNA [lnc-CHGA-1:4]	5,36353926841344	-0,537205384170484	0,000206753476718664	0,0353191227140134	0,02209748911697
58274	356	54	121	GGAAGCCCTCCCTGGTACCATACCCCAGCCGATGAGTATGTACCCCCAGAAGTACTTCCG	A_22_P00014211	VIPR1-AS1	NR_046654	ref|Homo sapiens VIPR1 antisense RNA 1 (VIPR1-AS1), long non-coding RNA [NR_046654]	5,99359572910954	-1,05837326225571	0,000296815968214465	0,0415921129440558	0,0260221996614995
58676	358	128	319	CGACTTGATGTGAGCATTTAAACGGGAGGAAGGAAGATGAGAACTGGTAAGATTCTTCTC	A_21_P0009212	lnc-PAFAH1B1-2	lnc-PAFAH1B1-2:2	gb|AV709080 ADC Homo sapiens cDNA clone ADCAZF07 5', mRNA sequence [AV709080]	5,41874222116977	-0,898389126426791	0,000204013984065469	0,0350345698530954	0,0219194579750797
59102	361	62	12492	TAGCATTTGTGTGTGTCTGTGGGTGTGTATGCATGTGTGTGGAAGCTATACAAGGAAAGC	A_33_P3474250	TRIM44	ENST00000299413	ens|tripartite motif containing 44 [Source:HGNC Symbol;Acc:HGNC:19016] [ENST00000299413]	6,4558000406393	-1,77500866239543	0,000431864852596803	0,0467204072725555	0,0292307286227152
59226	362	22	353	TTCTGGAAGGAAGGAAGGAAGGTTTCCTTCTGCAGAAAGCTCCTTTTTACCTTGTTTCTG	A_22_P00016754	lnc-TRIM16-1	lnc-TRIM16-1:1	linc|LNCipedia lincRNA (lnc-TRIM16-1), lincRNA [lnc-TRIM16-1:1]	7,58611203204737	-4,56578928743469	4,29013575148009e-05	0,0168768259570484	0,0105590243827575
59258	362	54	90	AGGAAGATGCAGGAAAAGAAGGACAGCCCAGTGTCTGGGGCCCCTCCCAGGGCGAAGAAC	A_22_P00017007	ENST00000429389	ENST00000429389	tc|Q6NT14_HUMAN (Q6NT14) ZNF80 protein (Fragment), partial (5%) [THC2673678]	5,64789121515244	-0,858767282310285	0,000287538218121591	0,0409685457679969	0,0256320634455398
59327	362	123	440	GCCCTCCTGCCTCTGCGTCACTAATCAACATCAGTAATATGCTCAACCCCAAGAGGGGGG	A_33_P3332627	ENST00000417412	ENST00000417412	ens|glucuronidase, beta pseudogene 10 [Source:HGNC Symbol;Acc:HGNC:42324] [ENST00000417412]	7,60084429253637	-1,36735686584418	0,000406076028400322	0,0466261679753194	0,0291717675929657
59877	366	17	926	CTGTCTCTGAAGAACAGGAGGAAGTAAAAGTTGAAAAACAACAGGAAGGAAGTCAGTGGC	A_21_P0010814	XLOC_l2_001543	TCONS_l2_00002966	linc|BROAD Institute lincRNA (XLOC_l2_001543), lincRNA [TCONS_l2_00002966]	5,13254115032423	-0,788525993831246	6,93256452643593e-05	0,0201799493482942	0,0126256310134229
60194	368	6	723	CTCCGGCTCTGGAAGACAGACATCTGGGATCACGGTGTCAGCAGAGTGGCCCTTCCTCTG	A_21_P0014280	LOC100128276	AK125272	gb|Homo sapiens cDNA FLJ43282 fis, clone LIVER2007415. [AK125272]	6,719326344935	-3,6548400568272	1,38225243530658e-05	0,0141170265998232	0,00883234966450051
60465	369	113	718	GTGCTCCTCCTGCAGATCACTGTTGGCCTCATCTTCCTCTGCCTGCAGTACAGACTGAGA	A_33_P3414242	MOG	NM_001008229	ref|Homo sapiens myelin oligodendrocyte glycoprotein (MOG), transcript variant beta2, mRNA [NM_001008229]	5,74278833097929	-0,481525766006811	0,000235889714855937	0,0382737331410715	0,0239460478222772
60897	372	53	258	CACTGGTGTGACTCATAGCAAAGTAAGAGCTTCTTCCCTCCTCTCTGCACCCCAAATACG	A_22_P00007742	LINGO1-AS1	NR_045123	ref|Homo sapiens LINGO1 antisense RNA 1 (LINGO1-AS1), long non-coding RNA [NR_045123]	5,77603581126821	-0,565670757066901	0,000456013358149664	0,0477978852736005	0,0299048551743472
61580	376	80	6050	ACGGGGTCCCGGGGCAGGGCTGCAGTGAGGGGCTTCCGGCCAAGAGCCCAGGTCGGTCTC	A_24_P136094	CCDC88C	NM_001080414	ref|Homo sapiens coiled-coil domain containing 88C (CCDC88C), mRNA [NM_001080414]	6,36480330494819	-1,84908116760776	0,000305911583265427	0,0420305476073598	0,026296507301565
61591	376	91	366	TGGCTTGAGCTCACCATGGTGACTGTCCCCTGCTGCCACCATTGCAGTCACTGCCCTGGT	A_33_P3376154	LOC100128002	XR_159537	ref|PREDICTED: Homo sapiens uncharacterized LOC100128002 (LOC100128002), misc_RNA [XR_159537]	6,57842695812568	-0,411353748358597	0,000497663843547546	0,0490567247349527	0,0306924509343689
61845	378	17	742	GATGAAGGCTTTGTGATACCTGATGAAGGCGGCACACAGGAGGAACAAAAAGAGTATTAA	A_33_P3341509	ENST00000506459	ENST00000506459	Unknown	7,6902597610783	-1,17065220846293	0,000489718143616857	0,0485731298128425	0,0303898886761021
62610	382	126	1636	GAGGATGCTGATGGTGAATGGATTGATGTGCAACACTCTTCCGATGAAGAACAGCAAGAA	A_24_P397247	SDAD1	NM_018115	ref|Homo sapiens SDA1 domain containing 1 (SDAD1), transcript variant 1, mRNA [NM_018115]	6,84769540209897	0,758774779417981	0,000464403805314311	0,0477998970340547	0,0299061138368316
62888	384	76	1260	CTCACTCACTCTTTCTCTCTCTCTCTCTCAAGGAAAGAGAGATCTAGTTATTTAAAATTA	A_21_P0005785	lnc-ERICH1-5	lnc-ERICH1-5:1	linc|LNCipedia lincRNA (lnc-ERICH1-5), lincRNA [lnc-ERICH1-5:1]	7,14494408921388	-2,11375062045178	6,47604399089752e-05	0,0197202942801882	0,012338046779033
