# Supplementary material for: CD44v3 is a marker of invasive cancer stem cells driving metastasis in gastric carcinoma
Source: Gastric Cancer. 2022 Dec 18;26(2):234–49. doi: 10.1007/s10120-022-01357-y (PMC9950191; doi:10.1007/s10120-022-01357-y)
Supplement: Supplementary file 4 — Supplementary file4 (XLS 54 KB) [file 10120_2022_1357_MOESM4_ESM.xls]

## Sheet: up panCD44+ up CD44v3+
	Row	Col	Start	Sequence	ProbeName	GeneName	SystematicName	Description	Amean	logFC_panCD44+ vs panCD44-	adj.P.Val_panCD44+ vs panCD44-	logFC_CD44V3+ vs CD44V3-	adj.P.Val_CD44V3+ vs CD44V3-
12232	75	96	5594	GCACACCCTTCCTCTGGTTTTTGTATATTTATTGATGGATCAATAATAATGAGGAAAGCA	A_33_P3294509	CD44	NM_000610	ref|Homo sapiens CD44 molecule (Indian blood group) (CD44), transcript variant 1, mRNA [NM_000610]	9.61564	1.94242	0.000229772	1.29181	0.0168768
45335	277	71	1667	TGAAGGCTACACTTTCCAAGTTCAGGATGGGGCTCCTGGGACCTTTAACTTTTAGATCAT	A_23_P125265	KPNA2	NM_002266	ref|Homo sapiens karyopherin alpha 2 (RAG cohort 1, importin alpha 1) (KPNA2), mRNA [NM_002266]	11.1707	0.528129	0.0136014	0.651068	0.0404383

## Sheet: Down CD44v3+ down panCD44+
	Row	Col	Start	Sequence	ProbeName	GeneName	SystematicName	Description	Amean	logFC_panCD44+ vs panCD44-	adj.P.Val_panCD44+ vs panCD44-	logFC_CD44V3+ vs CD44V3-	adj.P.Val_CD44V3+ vs CD44V3-
18123	111	83	1374	AAAGTTAGCTACATGCTTGCTCGGGCATTGGAAGACAAAGACACTGCTTCAAACGAGAAT	A_23_P432591	CCDC125	NM_176816	ref|Homo sapiens coiled-coil domain containing 125 (CCDC125), transcript variant 1, mRNA [NM_176816]	7.32115	-0.470263	0.0146552	-0.671931	0.0201799
40871	250	35	1655	CTGATGCCATTAAAAAATGGCAGGAGCTATCACCAGAAACCAGTGGAAAAAGGAAAAAGA	A_33_P3329878	RNF216	NM_207111	ref|Homo sapiens ring finger protein 216 (RNF216), transcript variant 1, mRNA [NM_207111]	7.44397	-0.574436	0.0140567	-0.689748	0.0466262
46202	282	118	1369	AAAGAAAAGTTAGCTACATGCTTGCTCGGGCATTGGAAGACAAAGACACTGCTTCAAACG	A_33_P3297888	CCDC125	NM_176816	ref|Homo sapiens coiled-coil domain containing 125 (CCDC125), transcript variant 1, mRNA [NM_176816]	7.07838	-0.432033	0.023671	-0.698827	0.0216662
5546	34	134	1794	TGGCCCAACACTAAGCAAAATGTGGAAACAGCAAATTGCACAGGTTGAACAGCTTAAGAA	A_24_P324814	CEP95	NM_138363	ref|Homo sapiens centrosomal protein 95kDa (CEP95), mRNA [NM_138363]	6.40936	-0.477517	0.014287	-0.742475	0.0141329
36811	225	75	472	ATTCAGCCATCCAGACGGGCTTTACGAAACTGAACAGCTACATTCAAGGCAAAAACGAGA	A_23_P19691	HEBP2	NM_014320	ref|Homo sapiens heme binding protein 2 (HEBP2), mRNA [NM_014320]	11.1885	-0.729338	0.0286527	-1.05234	0.0489486
53580	327	116	1118	GAGTTTGAACGGGAAACAAGAGAAATTGCTCTAAAGGAACTGGAGAAAGAACGTGTGCAA	A_33_P3332885	BTN2A1	NM_001197234	ref|Homo sapiens butyrophilin, subfamily 2, member A1 (BTN2A1), transcript variant 4, mRNA [NM_001197234]	6.20061	-0.501143	0.0162558	-0.64764	0.0420305

## Sheet: up CD44v3+ down panCD44+
	Row	Col	Start	Sequence	ProbeName	GeneName	SystematicName	Description	Amean	logFC_panCD44+ vs panCD44-	adj.P.Val_panCD44+ vs panCD44-	logFC_CD44V3+ vs CD44V3-	adj.P.Val_CD44V3+ vs CD44V3-
2365	15	69	678	GATCATGTCTGAGACCTTCAACTCCCCATCCATGTATATAGCCATCCAGGCTCTGCTGTC	A_24_P461497	ENST00000567299	ENST00000567299	Unknown	7.91186	-2.55739	0.0135349	3.94912	0.0141329
4444	28	16	1523	TCAATGCCAATCCTCCATTCTTCCTCTCCAGATATTTTTGGGAGTGACAAACATTCTCTC	A_23_P213385	BASP1	NM_006317	ref|Homo sapiens brain abundant, membrane attached signal protein 1 (BASP1), transcript variant 1, mRNA [NM_006317]	7.28264	-2.25522	0.0201955	3.77921	0.0153724
60194	368	6	723	CTCCGGCTCTGGAAGACAGACATCTGGGATCACGGTGTCAGCAGAGTGGCCCTTCCTCTG	A_21_P0014280	LOC100128276	AK125272	gb|Homo sapiens cDNA FLJ43282 fis, clone LIVER2007415. [AK125272]	6.71933	-1.95463	0.0235784	3.65484	0.014117
19554	120	38	448	TGTTTCCTAACTCCTGGCCTGCCTCCTTTCTTGTGGCGCCATCTCACAGCCAAATGACAA	A_22_P00019317	lnc-NMNAT3-3	lnc-NMNAT3-3:2	linc|LNCipedia lincRNA (lnc-NMNAT3-3), lincRNA [lnc-NMNAT3-3:2]	6.97254	-1.58905	0.0424114	3.29498	0.0144317
28424	174	52	0	CCGGCGCCCCGGCTCCATCGCGCCCGGCGAAAGGAAGGAAGGAAGGGACGAAGGAAGGGA	A_33_P3289391	A_33_P3289391	A_33_P3289391	Unknown	8.43795	-1.97372	0.0275029	3.24528	0.0247788
20544	126	44	205	CAAAGACCAAGTCTTTTGTGAAAGTTTATAACTACAATCATCTCATGCCCACAAGGCACT	A_24_P92267	ENST00000426330	ENST00000426330	Unknown	7.16443	-2.71941	0.00731269	3.16166	0.0170154
13730	84	118	1302	GCACTGATATGTGGGTGAGGGCATGGAGGAGGGTGAGTTCTCCAAGGCCCATGAGGATAT	A_23_P102109	TUBA4A	NM_006000	ref|Homo sapiens tubulin, alpha 4a (TUBA4A), transcript variant 1, mRNA [NM_006000]	11.0144	-1.74544	0.023671	2.84045	0.020876
1140	7	156	2102	TTTAAGCAGAACCAGCGAAACCCAAGCCCCTCCTTCCTCTGGTGTTTTACAACTATAAAG	A_33_P3332135	PHOSPHO1	NM_001143804	ref|Homo sapiens phosphatase, orphan 1 (PHOSPHO1), transcript variant 1, mRNA [NM_001143804]	8.30138	-1.70429	0.0391268	2.83364	0.0404383
13551	83	103	276	GAGCTTAATAAACTCTTGGGGCGTGTGACCATCGCGCAGGGTGGCGTTTTGCCTAATATT	A_24_P223384	HIST1H2AB	NM_003513	ref|Homo sapiens histone cluster 1, H2ab (HIST1H2AB), mRNA [NM_003513]	9.59155	-2.21702	0.0064339	2.8299	0.0260694
47838	292	114	6794	TTTTTCTGATTCTTCTGTCCTCATTGTGAACATAACCGTGTAGTTGAAACAGTCAAACTT	A_23_P202071	CELF2	NM_001025077	ref|Homo sapiens CUGBP, Elav-like family member 2 (CELF2), transcript variant 3, mRNA [NM_001025077]	6.3519	-1.58296	0.0302027	2.77024	0.0201799
48205	294	153	4864	CTTTTAATCTGTGTTTCTGCAAGTGCCATCCTTGTACAGTGTTAAGAGGGTAACATGGGT	A_23_P142560	ZEB2	NM_014795	ref|Homo sapiens zinc finger E-box binding homeobox 2 (ZEB2), transcript variant 1, mRNA [NM_014795]	5.89919	-1.34451	0.0398821	2.58773	0.0187362
617	4	125	400	TTCATGTTCCACCTTCCCCTCTTCCCCGCTATTCCACAGGGTCTGGAGGAGAAGAGCAGA	A_21_P0002073	ENST00000422600	ENST00000422600	gb|DB092709 TESTI4 Homo sapiens cDNA clone TESTI4042421 5', mRNA sequence [DB092709]	8.59359	-2.16225	0.00977661	2.50158	0.0307192
37147	227	83	701	ACCCTGTTCTACACCCTGCCCCAGGCTGGACCCTCCCACTTTCACCCCATACCGCTCACG	A_33_P3218120	ENST00000481698	ENST00000481698	ens|carbonic anhydrase XV, pseudogene 1 [Source:HGNC Symbol;Acc:HGNC:44364] [ENST00000481698]	7.73804	-1.51388	0.0216202	2.48989	0.0187362
2166	14	34	0	CTTTCTACAGAGCCTGGAGGGTGCGGTTGGTGCCCAGGCCCCATGCCCAGTAAGTCCCCA	A_33_P3346508	A_33_P3346508	A_33_P3346508	Unknown	7.00526	-2.13597	0.0104794	2.48744	0.0344498
34369	210	93	385	GGCCGTGCTGCTGCCTAAGAAGACTGAGAGCCACCATAAGGCCAAATAAGGAGCGAGGTT	A_23_P81859	HIST1H2AH	NM_080596	ref|Homo sapiens histone cluster 1, H2ah (HIST1H2AH), mRNA [NM_080596]	13.1809	-1.72968	0.0124945	2.47836	0.015502
22348	137	44	2535	AACTCCTGCTTAAGGTGTTCTAATTTTCTGTGAGCACACTAAAAGCGAAAAATAAATGTG	A_23_P214222	MARCKS	ENST00000612661	ens|myristoylated alanine-rich protein kinase C substrate [Source:HGNC Symbol;Acc:HGNC:6759] [ENST00000612661]	9.65326	-1.29986	0.0462977	2.40623	0.0277219
7083	44	31	268	TGTTCTAGAATAGGGCCAAAGCCACCCCCTCCTCTTGGGTCTGACTGATTAGGCCCAGTC	A_22_P00009871	lnc-MFAP4-1	lnc-MFAP4-1:1	linc|LNCipedia lincRNA (lnc-MFAP4-1), lincRNA [lnc-MFAP4-1:1]	8.27454	-1.71192	0.0222772	2.37609	0.0459426
30000	183	152	588	CAAGGAGATTGACTCGGTGAAATACCTGGAGTGCTCAGCTCTCACCCAGAGAGGCCTGAA	A_24_P228717	RAC2	NM_002872	ref|Homo sapiens ras-related C3 botulinum toxin substrate 2 (rho family, small GTP binding protein Rac2) (RAC2), mRNA [NM_002872]	6.52815	-1.30975	0.0442624	2.36082	0.029936
54772	334	160	90	CTGCTGCCCCTGCCTGCGAGGGCCGACGACACGGAGAACAGGATCCTGCGCCCAACCCAG	A_22_P00007142	ENST00000453717	ENST00000453717	tc|Q8LCA6_ARATH (Q8LCA6) Transcriptional coactivator-like protein, partial (7%) [THC2683788]	10.9527	-1.71153	0.011334	2.21645	0.020876
51692	316	32	865	AAGACTATGACACTATGGGGCCAGAAGCCACGATCCAGACCGCAATTAACAATGGTACAG	A_33_P3243832	ZEB2	NM_014795	ref|Homo sapiens zinc finger E-box binding homeobox 2 (ZEB2), transcript variant 1, mRNA [NM_014795]	5.82468	-1.23588	0.03536	2.14474	0.0273831
54932	335	156	329	CAATATCCAGGCCGTGCTGCTGCCTAAGAAAACTGAGAGCCACCACAAGGCCAAGGGCAA	A_24_P217848	HIST1H2AK	NM_003510	ref|Homo sapiens histone cluster 1, H2ak (HIST1H2AK), mRNA [NM_003510]	12.9508	-1.46061	0.0146552	2.12497	0.0190435
30483	186	143	327	CCCAACATCCAGGCCGTGCTGCTGCCAAAGAAAACTGAGAGCCACCACAAGACTAAGTAA	A_33_P3344086	HIST1H2AJ	NM_021066	ref|Homo sapiens histone cluster 1, H2aj (HIST1H2AJ), mRNA [NM_021066]	13.1006	-1.39673	0.0163454	2.07771	0.0197203
41691	255	35	139	TCAAGTACATTATCAGCTGGCCCCTGGCTCCTGGCTGTGACCTCCCTTCGCTTGAACTGA	A_33_P3274105	CLHC1	ENST00000403506	ens|clathrin heavy chain linker domain containing 1 [Source:HGNC Symbol;Acc:HGNC:26453] [ENST00000403506]	7.4588	-1.3595	0.0161995	1.98013	0.020876
52789	322	145	312	ACCTGTGGCCAGGGCGGGGCTGATAAAGCTCCATCAATCACTTGACTGTCTCTCCTTCCT	A_22_P00005942	lnc-EXOC3L4-1	lnc-EXOC3L4-1:1	gb|CR736179 Soares_fetal_lung_NbHL19W Homo sapiens cDNA clone IMAGp971A1684 ; IMAGE:1952157 5', mRNA sequence [CR736179]	6.00646	-1.21282	0.0379828	1.95376	0.0439331
53023	324	51	340	CGAAGAAGCGTGCGTGCGTTTGCAAGTAAGAGAACCAAAGGTGTGTGTGCATGGGGGGCT	A_33_P3380751	ST8SIA1	NM_003034	ref|Homo sapiens ST8 alpha-N-acetyl-neuraminide alpha-2,8-sialyltransferase 1 (ST8SIA1), mRNA [NM_003034]	6.33044	-1.1412	0.0190952	1.84639	0.0168768
3392	21	112	771	TCTGGGCTGCTGCCTGATCCCCTGCCTCATCAATGACTTCAAGGATGTGACGCACACATG	A_33_P3333360	CDIP1	NM_001199054	ref|Homo sapiens cell death-inducing p53 target 1 (CDIP1), transcript variant 1, mRNA [NM_001199054]	7.29443	-1.44114	0.0125135	1.83375	0.0293979
13724	84	112	51	TGAGAAGTGAAAGAGAAATGGCTGCCCCTGCACCACTTACCGCGAAGGAGGCTCAAGGCT	A_19_P00318243	CTD-3080P12.3	NR_109911	ref|Homo sapiens uncharacterized LOC101928857 (CTD-3080P12.3), long non-coding RNA [NR_109911]	6.60654	-1.15202	0.0239122	1.81939	0.0258131
14634	90	38	1868	GGGGTGGGGACAGCACAGACTGTTCCACCGTTGTGCATATTGTTGCTTCTGAACCACAAA	A_33_P3299416	GRASP	NM_181711	ref|Homo sapiens GRP1 (general receptor for phosphoinositides 1)-associated scaffold protein (GRASP), transcript variant 1, mRNA [NM_181711]	6.14347	-1.20524	0.0312891	1.80703	0.0466262
33863	207	79	1428	TATGGCTTTTATTCCTTTCTCGGCGGGGCCCAGGAACTGCATCGGGCAGAAGTTCGCGAT	A_23_P131060	CYP4F8	NM_007253	ref|Homo sapiens cytochrome P450, family 4, subfamily F, polypeptide 8 (CYP4F8), mRNA [NM_007253]	7.40683	-1.14871	0.020248	1.71933	0.027647
2271	14	139	647	TCCTAACTGTCCTCCCTGCCTCCAGCCTTCCAACCTGCAGCCACTCGAGTTGCCTTCCTA	A_19_P00321722	lnc-CCDC71L-1	lnc-CCDC71L-1:3	linc|LNCipedia lincRNA (lnc-CCDC71L-1), lincRNA [lnc-CCDC71L-1:3]	8.21142	-0.956796	0.03438	1.64923	0.0271907
35537	217	113	2933	ACAGCAGAACCCTGCCTCCTTCCTCTCCCCACAGGCTTGTTTCAGCATTGATTTGATCAA	A_21_P0010088	LOC101927326	ENST00000595203	ref|PREDICTED: Homo sapiens uncharacterized LOC101927326 (LOC101927326), ncRNA [XR_244183]	8.24591	-0.968755	0.0332687	1.50351	0.0439331
41979	256	159	201	GTATTCGGTGGGACTGGTTCTTTCCCCCTTTCCCCCAGTGGCCCTCAAGTCTGGATATAG	A_22_P00015401	KMT2E-AS1	NR_024586	ref|Homo sapiens KMT2E antisense RNA 1 (head to head) (KMT2E-AS1), long non-coding RNA [NR_024586]	7.40258	-0.919876	0.0236224	1.44076	0.026745
52780	322	136	229	TTGTCCTGCCACTGTCTGGCTGCCCTCTAACCCTCTACTAATTAAAGCCACCATTTGCTA	A_21_P0012070	ENST00000448204	ENST00000448204	Unknown	6.2434	-0.888955	0.025658	1.37662	0.0318599
59327	362	123	440	GCCCTCCTGCCTCTGCGTCACTAATCAACATCAGTAATATGCTCAACCCCAAGAGGGGGG	A_33_P3332627	ENST00000417412	ENST00000417412	ens|glucuronidase, beta pseudogene 10 [Source:HGNC Symbol;Acc:HGNC:42324] [ENST00000417412]	7.60084	-0.896373	0.0329902	1.36736	0.0466262
36736	224	164	191	AACTGCCCTGCCCCTCAATCTCTGGTACTGCAAAACTGGGACTCATTGTTCAGAGGCGAG	A_22_P00014057	ENST00000568471	ENST00000568471	Unknown	7.6684	-0.795848	0.0447268	1.29156	0.0485731
5359	33	111	1144	TTTTAGGCCTCCTCTCTGCCACCACCCCATAATCTCATTCAAAGAATACTAGAATGGTAG	A_33_P3292844	NEUROG3	NM_020999	ref|Homo sapiens neurogenin 3 (NEUROG3), mRNA [NM_020999]	7.0302	-0.818115	0.0275854	1.28249	0.0334661
14055	86	115	2680	TGAGCTTAGAAGTGGTGTGTGCTCTGTCTGTCTGTCTTTGTCTGTCTGTTGTATACAGTG	A_22_P00018851	CELF6	NM_001172684	ref|Homo sapiens CUGBP, Elav-like family member 6 (CELF6), transcript variant 2, mRNA [NM_001172684]	6.62046	-0.932942	0.0238261	1.28131	0.0493885
42803	261	163	684	AATGGCAATGGTGAGGGAAATTGCCAGAGCCCTGCCCTCCAGGCCTGTCCTTATTCATGG	A_21_P0012584	LOC101060498	NR_121640	ref|Homo sapiens uncharacterized LOC101060498 (LOC101060498), transcript variant 1, long non-coding RNA [NR_121640]	7.80633	-0.878578	0.0295854	1.27968	0.0485731
33779	206	159	544	TGCTTACATCGGCTACTGTCCCCTCCACCAGCAGCGTCTTCCAGCAAAGAAGAGCTTCTA	A_32_P47107	ENST00000561761	ENST00000561761	Unknown	6.54456	-0.899835	0.0168608	1.19885	0.0396093
26983	165	87	55	CTTTCATGATCATCTGCTTTGAGGGATAAACATTGCTTGTCCCCTCCTCCAACTAAGGAA	A_33_P3323607	CCDC129	ENST00000409717	ens|coiled-coil domain containing 129 [Source:HGNC Symbol;Acc:HGNC:27363] [ENST00000409717]	6.27561	-0.593037	0.0474849	1.18763	0.019091
47331	289	99	388	TTTCTGGTCGTCGTCCACCTCTCCAACCTCACATCCTACTAGTCTTCCAAGAGGATTCTA	A_23_P372368	AF426265	AF426265	gb|Homo sapiens C21orf87 protein (C21orf87) mRNA, complete cds. [AF426265]	6.01169	-0.889862	0.0146552	1.18589	0.0296023
7213	44	161	672	GCCATCGCCCACTACCAGGACGACCCAGACCTGCGCTTCCTCCTCGACCAAGTCCAGCTC	A_24_P213643	TSPAN10	NM_031945	ref|Homo sapiens tetraspanin 10 (TSPAN10), transcript variant 2, mRNA [NM_031945]	6.25861	-0.837179	0.0261627	1.17481	0.0497326
50184	306	164	354	AGTGAACAATGTAGCCCAGAAGAGCCAGCACAGATCCCTCCCACCTATCAGCCCTGTCTT	A_22_P00004626	ENST00000619495	ENST00000619495	Unknown	6.0321	-0.765871	0.0258765	1.17405	0.0349787
38045	232	161	267	GCTCCACCCCACCTCTGTCCTTCTCCCAGGATGGTAAAGAAGAACCTGGGTATATGGTGA	A_33_P3302070	NP1243929	NP1243929	tc|GB|AL031594.9|CAI21907.1 OTTHUMP00000028938 [Homo sapiens] [NP1243929]	7.3112	-0.700426	0.0418373	1.12328	0.0477979
31199	191	39	336	ACCCCTGCTCCTTCTAGAGCCTCTGCCTCTAGGTCTTTAATAAAGTATATACAATGTGGC	A_21_P0009305	lnc-MFAP4-4	lnc-MFAP4-4:1	linc|LNCipedia lincRNA (lnc-MFAP4-4), lincRNA [lnc-MFAP4-4:1]	6.05672	-0.857644	0.0177192	1.10286	0.0467204
58274	356	54	121	GGAAGCCCTCCCTGGTACCATACCCCAGCCGATGAGTATGTACCCCCAGAAGTACTTCCG	A_22_P00014211	VIPR1-AS1	NR_046654	ref|Homo sapiens VIPR1 antisense RNA 1 (VIPR1-AS1), long non-coding RNA [NR_046654]	5.9936	-0.638241	0.0402589	1.05837	0.0415921
37302	228	74	1376	AAGAAGTTCACCTGCCTGCTCTGCTCCAAGCGCTTTACCCGAAGCGACCACCTGAGCAAA	A_33_P3352664	SP7	NM_001300837	ref|Homo sapiens Sp7 transcription factor (SP7), transcript variant 3, mRNA [NM_001300837]	5.84896	-0.70065	0.0266158	1.02917	0.0437373
39877	244	25	3902	TCCTGCCATGTAAGAATCCTGCTCTCCCTCTGCCTTCTGCCATAATTGTAAGTTTTCTGA	A_33_P3422113	ZSCAN12P1	NR_024063	ref|Homo sapiens zinc finger and SCAN domain containing 12 pseudogene 1 (ZSCAN12P1), non-coding RNA [NR_024063]	6.81784	-0.591362	0.0364734	1.0152	0.029936
32955	201	155	180	TTCTCTGCCTCTGCTCTGTGGACTGATGCCTCACACGAGCTCCCTGGCCTCTGGCTTCTG	A_22_P00018579	ENST00000429099	ENST00000429099	Unknown	6.35691	-0.836987	0.0135895	0.996796	0.0459426
42869	262	65	108	ACTGCAGCAAAGAGACACTGGGAATTAGCCCTTCTGTCCCCTCCTTGCCAGAAGCAGGAG	A_21_P0009950	lnc-SSTR4-2	lnc-SSTR4-2:4	linc|LNCipedia lincRNA (lnc-SSTR4-2), lincRNA [lnc-SSTR4-2:4]	6.71354	-0.593206	0.0313831	0.943713	0.037924
43708	267	84	399	TTTATCGGAGTTGACAGGACCAGCCAGCCCTTTCCCACCTCTCCCCATCATGATGGATGG	A_22_P00004480	LINC00887	NR_024480	ref|Homo sapiens long intergenic non-protein coding RNA 887 (LINC00887), long non-coding RNA [NR_024480]	6.61415	-0.527791	0.022507	0.892005	0.0168768
57626	352	62	109	AAACTAAGGATTCGGTGTTGGGACCACTCCTGCCCTGACCTGCCCTGTGACTCCGTCATA	A_21_P0009320	LOC101929494	XR_424825	ref|PREDICTED: Homo sapiens uncharacterized LOC101929494 (LOC101929494), transcript variant X6, ncRNA [XR_424825]	6.93208	-0.71275	0.0161995	0.875976	0.0493885
31127	190	131	267	TCTGCCTGCCCTCTCTTTGGCTTCCAAATGCAGCAAGCTCTTTCTTTACTTAAAATGTGT	A_21_P0004402	lnc-C5orf43-3	lnc-C5orf43-3:2	linc|LNCipedia lincRNA (lnc-C5orf43-3), lincRNA [lnc-C5orf43-3:2]	6.27556	-0.68397	0.014287	0.865733	0.0382737
59258	362	54	90	AGGAAGATGCAGGAAAAGAAGGACAGCCCAGTGTCTGGGGCCCCTCCCAGGGCGAAGAAC	A_22_P00017007	ENST00000429389	ENST00000429389	tc|Q6NT14_HUMAN (Q6NT14) ZNF80 protein (Fragment), partial (5%) [THC2673678]	5.64789	-0.533193	0.0354457	0.858767	0.0409685
53435	326	135	288	CCAGAACCTGGTGGGAGGGATGCTTACAAAACAACATAAACGAGAAGTTGTCTGAAAAAA	A_33_P3274439	LOC102723895	NR_120585	ref|Homo sapiens uncharacterized LOC102723895 (LOC102723895), long non-coding RNA [NR_120585]	5.17372	-0.440438	0.0415508	0.831013	0.020876
27004	165	108	650	CTGCCTGCATTCTTATCTCAGTTTCTTATTATTGCTGAATGACAAGCATGCTAGGAAAAT	A_21_P0014360	LOC101927057	XR_243788	ref|PREDICTED: Homo sapiens uncharacterized LOC101927057 (LOC101927057), ncRNA [XR_243788]	5.36811	-0.430132	0.0316128	0.820968	0.0145971
30099	184	87	47	TCTGACGTGGGTTTTCTTCTTGCACCTGGGGAGTCCTGGGTGGGCCTGTGTATTCGTGAA	A_33_P3398877	THC2515810	THC2515810	tc|ZDH11_HUMAN (Q9H8X9) Probable palmitoyltransferase ZDHHC11 (Zinc finger DHHC domain-containing protein 11) (DHHC-11) (Zinc finger protein 399) , complete [THC2515810]	5.84128	-0.484508	0.0479423	0.805207	0.0477979
27271	167	47	493	TCTCTGCCTCCCTCCAGGACCAGCACTGCGAGAGCCTGTCCCTGGCCAGCAACATCTCAG	A_22_P00002552	MGC57346-CRHR1	NM_001303016	ref|Homo sapiens MGC57346-CRHR1 readthrough (MGC57346-CRHR1), transcript variant 6, mRNA [NM_001303016]	6.58665	-0.608616	0.0176684	0.775393	0.0485731
8495	52	131	552	CCTTGGTGGTGGTCTCCATCGTGGCCCTGGCTGTCCTTATCATCACATGTGTGCTGATAC	A_33_P3408203	TGFA	NM_003236	ref|Homo sapiens transforming growth factor, alpha (TGFA), transcript variant 1, mRNA [NM_003236]	6.75504	-0.51705	0.0145471	0.62753	0.0459426
19835	121	155	1041	TCTCCACGAGTTTTGAGCAGCCTCGGTTTTCCCACCACCTCCAAATCATGGAAGACACAG	A_33_P3211793	LOC729732	NR_047662	ref|Homo sapiens uncharacterized LOC729732 (LOC729732), long non-coding RNA [NR_047662]	5.6171	-0.414456	0.0236318	0.594348	0.042422

## Sheet: Up panCD44+ down CD44v3+
	Row	Col	Start	Sequence	ProbeName	GeneName	SystematicName	Description	Amean	logFC_panCD44+ vs panCD44-	adj.P.Val_panCD44+ vs panCD44-	logFC_CD44V3+ vs CD44V3-	adj.P.Val_CD44V3+ vs CD44V3-
