# Supplementary material for: CD44v3 is a marker of invasive cancer stem cells driving metastasis in gastric carcinoma
Source: Gastric Cancer. 2022 Dec 18;26(2):234–49. doi: 10.1007/s10120-022-01357-y (PMC9950191; doi:10.1007/s10120-022-01357-y)
Supplement: Supplementary file 5 — Supplementary file5 (CSV 954 KB) [file 10120_2022_1357_MOESM5_ESM.csv]

Row	Col	Start	Sequence	ProbeName	GeneName	SystematicName	Description	Amean	logFC_panCD44_neg-panCD44_pos	P.value_panCD44_neg-panCD44_pos	adj.P.Val_panCD44_neg-panCD44_pos	q.value_panCD44_neg-panCD44_pos	KEGGID	Term	GeneId	KEGG.pvalue	KEGG.pvalueBH
185	81	1066	ACGTGTAAGTAATGTTTCTACAGGTCTTTGCAACAAACTGTCACTTTCGTCTCCAGCAGA	A_24_P849801	RPL22	NM_000983	ref|Homo sapiens ribosomal protein L22 (RPL22), mRNA [NM_000983]	7,12789035416899	-0,659663070418167	9,78582520058138e-05	0,00918889218468425	0,00487223648128427	03010	Ribosome	4736|6122|6124|6125|6128|6129|6130|6134|6135|6136|6137|6138|6139|6141|6143|6144|6146|6147|6152|6154|6155|6157|6158|6159|6160|6161|6165|6170|6171|6173|6175|6176|6181|6187|6189|6191|6194|6201|6202|6203|6204|6205|6206|6207|6210|6217|6218|6222|6223|6227|6228|6231|6233|6234|6235|7311|9045|9349|23521|28998|51121|51187|200916	3,44053687658405e-27	7,46596502218738e-25
299	132	388	CAGGTTCAAGGCGTTTGTTGCTATCGGGGACTACAGTGGCCACGTCGGTCTGGGTGTTAA	A_24_P135902	RPS2	NM_002952	ref|Homo sapiens ribosomal protein S2 (RPS2), mRNA [NM_002952]	13,8305923835496	-0,887332266173166	0,00108813311365716	0,0185947794079941	0,00985953048225645	03010	Ribosome	4736|6122|6124|6125|6128|6129|6130|6134|6135|6136|6137|6138|6139|6141|6143|6144|6146|6147|6152|6154|6155|6157|6158|6159|6160|6161|6165|6170|6171|6173|6175|6176|6181|6187|6189|6191|6194|6201|6202|6203|6204|6205|6206|6207|6210|6217|6218|6222|6223|6227|6228|6231|6233|6234|6235|7311|9045|9349|23521|28998|51121|51187|200916	3,44053687658405e-27	7,46596502218738e-25
257	39	975	CACCACGCAAGAAGATCCATCGCAGAGTCCTAAAGAAGAACCCACTGAAAAACTTGAGAA	A_23_P69431	RPL4	NM_000968	ref|Homo sapiens ribosomal protein L4 (RPL4), mRNA [NM_000968]	12,5258104380086	-0,724450292750157	0,000818283610928184	0,0166962831842043	0,0088528887266217	03010	Ribosome	4736|6122|6124|6125|6128|6129|6130|6134|6135|6136|6137|6138|6139|6141|6143|6144|6146|6147|6152|6154|6155|6157|6158|6159|6160|6161|6165|6170|6171|6173|6175|6176|6181|6187|6189|6191|6194|6201|6202|6203|6204|6205|6206|6207|6210|6217|6218|6222|6223|6227|6228|6231|6233|6234|6235|7311|9045|9349|23521|28998|51121|51187|200916	3,44053687658405e-27	7,46596502218738e-25
176	95	763	AAGAGAAGAATTTCAAAGCCTTCGCTAGTCTCCGTATGGCCCGTGCCAACGCCCGGCTCT	A_24_P142228	RPL13	NM_033251	ref|Homo sapiens ribosomal protein L13 (RPL13), transcript variant 2, mRNA [NM_033251]	16,4166215164986	-0,644935068693751	2,76381232767732e-05	0,00731269232892318	0,00387741695356625	03010	Ribosome	4736|6122|6124|6125|6128|6129|6130|6134|6135|6136|6137|6138|6139|6141|6143|6144|6146|6147|6152|6154|6155|6157|6158|6159|6160|6161|6165|6170|6171|6173|6175|6176|6181|6187|6189|6191|6194|6201|6202|6203|6204|6205|6206|6207|6210|6217|6218|6222|6223|6227|6228|6231|6233|6234|6235|7311|9045|9349|23521|28998|51121|51187|200916	3,44053687658405e-27	7,46596502218738e-25
309	67	526	AAGAACGGCGGTACCCGGGTGGTTAAACTTCGCAAAATGCCTAGATATTATCCTACTGAA	A_23_P151321	RPL6	NM_001024662	ref|Homo sapiens ribosomal protein L6 (RPL6), transcript variant 1, mRNA [NM_001024662]	12,921861761363	-0,46424194116423	0,00436428675678693	0,0349399074532048	0,0185262258305679	03010	Ribosome	4736|6122|6124|6125|6128|6129|6130|6134|6135|6136|6137|6138|6139|6141|6143|6144|6146|6147|6152|6154|6155|6157|6158|6159|6160|6161|6165|6170|6171|6173|6175|6176|6181|6187|6189|6191|6194|6201|6202|6203|6204|6205|6206|6207|6210|6217|6218|6222|6223|6227|6228|6231|6233|6234|6235|7311|9045|9349|23521|28998|51121|51187|200916	3,44053687658405e-27	7,46596502218738e-25
130	148	493	AGCACAAAGAGCTTGCTCCCTACGATGAGAACTGGTTCTACACGCGAGCTGCTTCCACAG	A_24_P134074	RPS19	NM_001022	ref|Homo sapiens ribosomal protein S19 (RPS19), mRNA [NM_001022]	15,3236105485338	-0,317144902710051	0,00662549436630777	0,0439204856123303	0,0232880077353383	03010	Ribosome	4736|6122|6124|6125|6128|6129|6130|6134|6135|6136|6137|6138|6139|6141|6143|6144|6146|6147|6152|6154|6155|6157|6158|6159|6160|6161|6165|6170|6171|6173|6175|6176|6181|6187|6189|6191|6194|6201|6202|6203|6204|6205|6206|6207|6210|6217|6218|6222|6223|6227|6228|6231|6233|6234|6235|7311|9045|9349|23521|28998|51121|51187|200916	3,44053687658405e-27	7,46596502218738e-25
292	96	602	ACGTCTAGTCCACAGGAAGACCTGCACCACTGTCGCCTTCACACAGGTGAACTCGGAAGA	A_23_P135084	RPL7A	NM_000972	ref|Homo sapiens ribosomal protein L7a (RPL7A), mRNA [NM_000972]	15,3010987579951	-0,506416832221053	0,00279669608574499	0,0282160172806703	0,0149610100965781	03010	Ribosome	4736|6122|6124|6125|6128|6129|6130|6134|6135|6136|6137|6138|6139|6141|6143|6144|6146|6147|6152|6154|6155|6157|6158|6159|6160|6161|6165|6170|6171|6173|6175|6176|6181|6187|6189|6191|6194|6201|6202|6203|6204|6205|6206|6207|6210|6217|6218|6222|6223|6227|6228|6231|6233|6234|6235|7311|9045|9349|23521|28998|51121|51187|200916	3,44053687658405e-27	7,46596502218738e-25
243	15	341	ACGAAAGTCATACCGTAGAAAAGATGGCGTGTTTCTTTATTTTGAAGATAATGCAGGAGT	A_32_P30710	RPL23	NM_000978	ref|Homo sapiens ribosomal protein L23 (RPL23), mRNA [NM_000978]	12,7218244308367	-0,402196653162425	0,00118465958747523	0,0190952360696499	0,0101248881723037	03010	Ribosome	4736|6122|6124|6125|6128|6129|6130|6134|6135|6136|6137|6138|6139|6141|6143|6144|6146|6147|6152|6154|6155|6157|6158|6159|6160|6161|6165|6170|6171|6173|6175|6176|6181|6187|6189|6191|6194|6201|6202|6203|6204|6205|6206|6207|6210|6217|6218|6222|6223|6227|6228|6231|6233|6234|6235|7311|9045|9349|23521|28998|51121|51187|200916	3,44053687658405e-27	7,46596502218738e-25
379	130	434	ATTTGGCCTTTTTGATTAAATTCCTGCTCCCCTGCAAATAAAGCCTTTTTACACATCTAA	A_23_P147888	RPLP2	NM_001004	ref|Homo sapiens ribosomal protein, large, P2 (RPLP2), mRNA [NM_001004]	15,53433663967	-0,322402920674069	0,0078098208545941	0,0481972450999993	0,0255556786556948	03010	Ribosome	4736|6122|6124|6125|6128|6129|6130|6134|6135|6136|6137|6138|6139|6141|6143|6144|6146|6147|6152|6154|6155|6157|6158|6159|6160|6161|6165|6170|6171|6173|6175|6176|6181|6187|6189|6191|6194|6201|6202|6203|6204|6205|6206|6207|6210|6217|6218|6222|6223|6227|6228|6231|6233|6234|6235|7311|9045|9349|23521|28998|51121|51187|200916	3,44053687658405e-27	7,46596502218738e-25
4	105	885	GCTACCATCACCGCACTGAGATCAACAAGAAGATTTATAAGATTGGCCAGGGCTACCTTA	A_23_P68942	RPL3	NM_000967	ref|Homo sapiens ribosomal protein L3 (RPL3), transcript variant 1, mRNA [NM_000967]	13,4157053947648	-0,929134954290975	0,000168049538784839	0,0105040619759995	0,00556958041649871	03010	Ribosome	4736|6122|6124|6125|6128|6129|6130|6134|6135|6136|6137|6138|6139|6141|6143|6144|6146|6147|6152|6154|6155|6157|6158|6159|6160|6161|6165|6170|6171|6173|6175|6176|6181|6187|6189|6191|6194|6201|6202|6203|6204|6205|6206|6207|6210|6217|6218|6222|6223|6227|6228|6231|6233|6234|6235|7311|9045|9349|23521|28998|51121|51187|200916	3,44053687658405e-27	7,46596502218738e-25
372	152	952	ATTCTATCATCAACGGGTACAAACGAGTCCTGGCCTTGTCTGTGGAGACGGATTACACCT	A_32_P184796	RPLP0	NM_053275	ref|Homo sapiens ribosomal protein, large, P0 (RPLP0), transcript variant 2, mRNA [NM_053275]	14,5074195001766	-0,911235379512553	0,000250468593563567	0,0116746989582744	0,00619028856028203	03010	Ribosome	4736|6122|6124|6125|6128|6129|6130|6134|6135|6136|6137|6138|6139|6141|6143|6144|6146|6147|6152|6154|6155|6157|6158|6159|6160|6161|6165|6170|6171|6173|6175|6176|6181|6187|6189|6191|6194|6201|6202|6203|6204|6205|6206|6207|6210|6217|6218|6222|6223|6227|6228|6231|6233|6234|6235|7311|9045|9349|23521|28998|51121|51187|200916	3,44053687658405e-27	7,46596502218738e-25
283	102	578	AGCCACCTCAGTAAAATTGGAGAGGATTCTTTTGCATTGAATAAACTTACAGCCAAAAAA	A_23_P356484	RPS10	NM_001014	ref|Homo sapiens ribosomal protein S10 (RPS10), transcript variant 2, mRNA [NM_001014]	15,1168751100514	-0,700102232696535	0,000488993038495225	0,014418567365206	0,00764517294497188	03010	Ribosome	4736|6122|6124|6125|6128|6129|6130|6134|6135|6136|6137|6138|6139|6141|6143|6144|6146|6147|6152|6154|6155|6157|6158|6159|6160|6161|6165|6170|6171|6173|6175|6176|6181|6187|6189|6191|6194|6201|6202|6203|6204|6205|6206|6207|6210|6217|6218|6222|6223|6227|6228|6231|6233|6234|6235|7311|9045|9349|23521|28998|51121|51187|200916	3,44053687658405e-27	7,46596502218738e-25
288	108	631	GGAGGAAGAGACCAAGAAATAAAACCTCCCACTTTGTCTGTACATACTGGCCTCTGTGAT	A_23_P77779	RPL19	NM_000981	ref|Homo sapiens ribosomal protein L19 (RPL19), mRNA [NM_000981]	15,2447192262206	-0,698433251021639	0,000100433975156371	0,00924126295712489	0,00490000509396465	03010	Ribosome	4736|6122|6124|6125|6128|6129|6130|6134|6135|6136|6137|6138|6139|6141|6143|6144|6146|6147|6152|6154|6155|6157|6158|6159|6160|6161|6165|6170|6171|6173|6175|6176|6181|6187|6189|6191|6194|6201|6202|6203|6204|6205|6206|6207|6210|6217|6218|6222|6223|6227|6228|6231|6233|6234|6235|7311|9045|9349|23521|28998|51121|51187|200916	3,44053687658405e-27	7,46596502218738e-25
97	31	1007	AAATCAAAAGTATTCCTCAGCTCCAGTGCTACCTGCGATCTGTGTTTGCTCTGACGAATG	A_33_P3329916	RPL6	NM_001024662	ref|Homo sapiens ribosomal protein L6 (RPL6), transcript variant 1, mRNA [NM_001024662]	14,6006037780223	-0,572936540886685	0,00171906325010423	0,0223731933483849	0,0118629630910805	03010	Ribosome	4736|6122|6124|6125|6128|6129|6130|6134|6135|6136|6137|6138|6139|6141|6143|6144|6146|6147|6152|6154|6155|6157|6158|6159|6160|6161|6165|6170|6171|6173|6175|6176|6181|6187|6189|6191|6194|6201|6202|6203|6204|6205|6206|6207|6210|6217|6218|6222|6223|6227|6228|6231|6233|6234|6235|7311|9045|9349|23521|28998|51121|51187|200916	3,44053687658405e-27	7,46596502218738e-25
62	6	342	ATTATTGAGCCTTCTCTCCGCCAGCTTGCCCAGAAATACAACTGCGACAAGATGATCTGC	A_24_P173325	UBA52	NM_001033930	ref|Homo sapiens ubiquitin A-52 residue ribosomal protein fusion product 1 (UBA52), transcript variant 1, mRNA [NM_001033930]	13,8387270541898	-0,463376892243412	0,00236733135447717	0,0258764782023052	0,0137205136996349	03010	Ribosome	4736|6122|6124|6125|6128|6129|6130|6134|6135|6136|6137|6138|6139|6141|6143|6144|6146|6147|6152|6154|6155|6157|6158|6159|6160|6161|6165|6170|6171|6173|6175|6176|6181|6187|6189|6191|6194|6201|6202|6203|6204|6205|6206|6207|6210|6217|6218|6222|6223|6227|6228|6231|6233|6234|6235|7311|9045|9349|23521|28998|51121|51187|200916	3,44053687658405e-27	7,46596502218738e-25
368	89	4551	TGCTGAAAAGTAATATTTTCTCTTTCGAGAGTTTTCATGGCCTTTTAAATTACACCCCCA	A_23_P416305	RPL27A	NM_000990	ref|Homo sapiens ribosomal protein L27a (RPL27A), mRNA [NM_000990]	5,61528027572026	-0,437882586759588	0,00511116798402191	0,0379827841135715	0,0201396536926771	03010	Ribosome	4736|6122|6124|6125|6128|6129|6130|6134|6135|6136|6137|6138|6139|6141|6143|6144|6146|6147|6152|6154|6155|6157|6158|6159|6160|6161|6165|6170|6171|6173|6175|6176|6181|6187|6189|6191|6194|6201|6202|6203|6204|6205|6206|6207|6210|6217|6218|6222|6223|6227|6228|6231|6233|6234|6235|7311|9045|9349|23521|28998|51121|51187|200916	3,44053687658405e-27	7,46596502218738e-25
225	157	441	GATGATGACATGGGCCTTGGTCTTTTTGACTAAACCTCTTTTATAACGTGTTCAATAAAA	A_32_P857658	RPLP1	NM_001003	ref|Homo sapiens ribosomal protein, large, P1 (RPLP1), transcript variant 1, mRNA [NM_001003]	15,6615034153563	-0,707539142330416	3,16206987167182e-05	0,00731269232892318	0,00387741695356625	03010	Ribosome	4736|6122|6124|6125|6128|6129|6130|6134|6135|6136|6137|6138|6139|6141|6143|6144|6146|6147|6152|6154|6155|6157|6158|6159|6160|6161|6165|6170|6171|6173|6175|6176|6181|6187|6189|6191|6194|6201|6202|6203|6204|6205|6206|6207|6210|6217|6218|6222|6223|6227|6228|6231|6233|6234|6235|7311|9045|9349|23521|28998|51121|51187|200916	3,44053687658405e-27	7,46596502218738e-25
247	113	756	TCCTGCATTGCCATCTACATAATATCAGATATTACGGATGTTAGATTGCATCTCAGTGTT	A_23_P65768	RSL24D1	NM_016304	ref|Homo sapiens ribosomal L24 domain containing 1 (RSL24D1), mRNA [NM_016304]	8,17266347983636	-0,741543237232603	0,000548020655194315	0,0146846300424579	0,007786247653039	03010	Ribosome	4736|6122|6124|6125|6128|6129|6130|6134|6135|6136|6137|6138|6139|6141|6143|6144|6146|6147|6152|6154|6155|6157|6158|6159|6160|6161|6165|6170|6171|6173|6175|6176|6181|6187|6189|6191|6194|6201|6202|6203|6204|6205|6206|6207|6210|6217|6218|6222|6223|6227|6228|6231|6233|6234|6235|7311|9045|9349|23521|28998|51121|51187|200916	3,44053687658405e-27	7,46596502218738e-25
96	118	1684	GAGCTTAGACGTCAACCCTAAAATACTTAACCGTAATGCTAATTGTGATCATTATGAATC	A_23_P253200	RPL15	NM_002948	ref|Homo sapiens ribosomal protein L15 (RPL15), transcript variant 1, mRNA [NM_002948]	7,8758572301639	-0,974829791367484	0,000444338532677805	0,0139001703204328	0,00737030270571236	03010	Ribosome	4736|6122|6124|6125|6128|6129|6130|6134|6135|6136|6137|6138|6139|6141|6143|6144|6146|6147|6152|6154|6155|6157|6158|6159|6160|6161|6165|6170|6171|6173|6175|6176|6181|6187|6189|6191|6194|6201|6202|6203|6204|6205|6206|6207|6210|6217|6218|6222|6223|6227|6228|6231|6233|6234|6235|7311|9045|9349|23521|28998|51121|51187|200916	3,44053687658405e-27	7,46596502218738e-25
220	117	499	TGGTTTTACTAAAAAACGCAACAATCAGATACAGAAGACCTCTTATGCCCAGCACCAACG	A_24_P383999	RPS3A	NM_001006	ref|Homo sapiens ribosomal protein S3A (RPS3A), transcript variant 1, mRNA [NM_001006]	12,0294212901968	-0,841343469665498	0,000110448528381561	0,00968740479578918	0,00513656337525459	03010	Ribosome	4736|6122|6124|6125|6128|6129|6130|6134|6135|6136|6137|6138|6139|6141|6143|6144|6146|6147|6152|6154|6155|6157|6158|6159|6160|6161|6165|6170|6171|6173|6175|6176|6181|6187|6189|6191|6194|6201|6202|6203|6204|6205|6206|6207|6210|6217|6218|6222|6223|6227|6228|6231|6233|6234|6235|7311|9045|9349|23521|28998|51121|51187|200916	3,44053687658405e-27	7,46596502218738e-25
119	5	497	GTTGGTTTTACTAAAAAACGCAAAAATCAGATACGGAAGACCTCTTATGCTCAGCACCAA	A_32_P58074	RPS3A	NM_001006	ref|Homo sapiens ribosomal protein S3A (RPS3A), transcript variant 1, mRNA [NM_001006]	12,4167009810061	-0,792229138205945	0,000209421459100839	0,011234983472053	0,00595713773096613	03010	Ribosome	4736|6122|6124|6125|6128|6129|6130|6134|6135|6136|6137|6138|6139|6141|6143|6144|6146|6147|6152|6154|6155|6157|6158|6159|6160|6161|6165|6170|6171|6173|6175|6176|6181|6187|6189|6191|6194|6201|6202|6203|6204|6205|6206|6207|6210|6217|6218|6222|6223|6227|6228|6231|6233|6234|6235|7311|9045|9349|23521|28998|51121|51187|200916	3,44053687658405e-27	7,46596502218738e-25
364	66	478	CTTGCTTCATCTGTTCTGTGTTGGTTTTAATAAAAAACGCAACAATCAGATATGGAAGAC	A_32_P135818	RPS3A	NM_001006	ref|Homo sapiens ribosomal protein S3A (RPS3A), transcript variant 1, mRNA [NM_001006]	10,645566537508	-0,85715345835969	0,000246982237998524	0,0116245817434115	0,00616371485393231	03010	Ribosome	4736|6122|6124|6125|6128|6129|6130|6134|6135|6136|6137|6138|6139|6141|6143|6144|6146|6147|6152|6154|6155|6157|6158|6159|6160|6161|6165|6170|6171|6173|6175|6176|6181|6187|6189|6191|6194|6201|6202|6203|6204|6205|6206|6207|6210|6217|6218|6222|6223|6227|6228|6231|6233|6234|6235|7311|9045|9349|23521|28998|51121|51187|200916	3,44053687658405e-27	7,46596502218738e-25
58	116	3103	AAATTGTGAAACTCCCTGTTGTGTTCTGTACCAGTGCATGAAACCCCTGTCACATATCCC	A_33_P3257714	RPS23	NM_001025	ref|Homo sapiens ribosomal protein S23 (RPS23), mRNA [NM_001025]	8,11827104909434	-0,838643675084737	0,000387650068498245	0,0134412820775353	0,00712698588438715	03010	Ribosome	4736|6122|6124|6125|6128|6129|6130|6134|6135|6136|6137|6138|6139|6141|6143|6144|6146|6147|6152|6154|6155|6157|6158|6159|6160|6161|6165|6170|6171|6173|6175|6176|6181|6187|6189|6191|6194|6201|6202|6203|6204|6205|6206|6207|6210|6217|6218|6222|6223|6227|6228|6231|6233|6234|6235|7311|9045|9349|23521|28998|51121|51187|200916	3,44053687658405e-27	7,46596502218738e-25
363	34	683	CATTCCAGAGATCTTTGTGACTAGAGTTAGTGTCCTAGGAAAACCAGAACTCAGAACTTG	A_24_P91140	RPL23A	NM_000984	ref|Homo sapiens ribosomal protein L23a (RPL23A), mRNA [NM_000984]	7,88096392697341	-0,996419308008367	0,000135254171156748	0,00984821421648279	0,00522182953251166	03010	Ribosome	4736|6122|6124|6125|6128|6129|6130|6134|6135|6136|6137|6138|6139|6141|6143|6144|6146|6147|6152|6154|6155|6157|6158|6159|6160|6161|6165|6170|6171|6173|6175|6176|6181|6187|6189|6191|6194|6201|6202|6203|6204|6205|6206|6207|6210|6217|6218|6222|6223|6227|6228|6231|6233|6234|6235|7311|9045|9349|23521|28998|51121|51187|200916	3,44053687658405e-27	7,46596502218738e-25
187	49	204	CAAGAATGTGCCCAACCTTCATGTCATGAAAGCCATGCAGTCTCTCTAGTCCCGAGGCTA	A_32_P14894	RPS10	NM_001014	ref|Homo sapiens ribosomal protein S10 (RPS10), transcript variant 2, mRNA [NM_001014]	13,3905474373673	-0,534323934835204	0,00237744510244398	0,0259522511885388	0,0137606908940565	03010	Ribosome	4736|6122|6124|6125|6128|6129|6130|6134|6135|6136|6137|6138|6139|6141|6143|6144|6146|6147|6152|6154|6155|6157|6158|6159|6160|6161|6165|6170|6171|6173|6175|6176|6181|6187|6189|6191|6194|6201|6202|6203|6204|6205|6206|6207|6210|6217|6218|6222|6223|6227|6228|6231|6233|6234|6235|7311|9045|9349|23521|28998|51121|51187|200916	3,44053687658405e-27	7,46596502218738e-25
323	12	257	GAGGCTACGTGAAAGAACACTTTGCCTGGAGACATTTCTACTGGTACCTTACCAATGAGT	A_24_P418619	RPS10	NM_001014	ref|Homo sapiens ribosomal protein S10 (RPS10), transcript variant 2, mRNA [NM_001014]	12,4223906944958	-0,469858645271877	0,00700782689393979	0,0453493407170701	0,0240456311602149	03010	Ribosome	4736|6122|6124|6125|6128|6129|6130|6134|6135|6136|6137|6138|6139|6141|6143|6144|6146|6147|6152|6154|6155|6157|6158|6159|6160|6161|6165|6170|6171|6173|6175|6176|6181|6187|6189|6191|6194|6201|6202|6203|6204|6205|6206|6207|6210|6217|6218|6222|6223|6227|6228|6231|6233|6234|6235|7311|9045|9349|23521|28998|51121|51187|200916	3,44053687658405e-27	7,46596502218738e-25
244	10	754	CTCGACTTTCCAACATTTTTGTTATTGGCAAGGGCAACAAACCATGGATTTCTCTTCCCC	A_23_P125519	RPS4X	NM_001007	ref|Homo sapiens ribosomal protein S4, X-linked (RPS4X), mRNA [NM_001007]	13,8822082312809	-0,447442750604992	0,00695723772748746	0,0451337226140112	0,0239313037345977	03010	Ribosome	4736|6122|6124|6125|6128|6129|6130|6134|6135|6136|6137|6138|6139|6141|6143|6144|6146|6147|6152|6154|6155|6157|6158|6159|6160|6161|6165|6170|6171|6173|6175|6176|6181|6187|6189|6191|6194|6201|6202|6203|6204|6205|6206|6207|6210|6217|6218|6222|6223|6227|6228|6231|6233|6234|6235|7311|9045|9349|23521|28998|51121|51187|200916	3,44053687658405e-27	7,46596502218738e-25
379	82	541	GTCAAACTAGATGGCAGCCGGCTCATAAAGGTTCATTTGGACAAAGCACAGCAGAACAAT	A_23_P141549	RPS7	NM_001011	ref|Homo sapiens ribosomal protein S7 (RPS7), mRNA [NM_001011]	15,0958633348018	-0,514127825622996	0,00758909671588751	0,0474418163849308	0,0251551268513433	03010	Ribosome	4736|6122|6124|6125|6128|6129|6130|6134|6135|6136|6137|6138|6139|6141|6143|6144|6146|6147|6152|6154|6155|6157|6158|6159|6160|6161|6165|6170|6171|6173|6175|6176|6181|6187|6189|6191|6194|6201|6202|6203|6204|6205|6206|6207|6210|6217|6218|6222|6223|6227|6228|6231|6233|6234|6235|7311|9045|9349|23521|28998|51121|51187|200916	3,44053687658405e-27	7,46596502218738e-25
130	77	682	GGGGCACCATTGAAATCCTGAGTGATGTGCAGCTGATCAAGACTGGAGACAAAGTGGGAG	A_23_P204472	RPLP0	NM_053275	ref|Homo sapiens ribosomal protein, large, P0 (RPLP0), transcript variant 2, mRNA [NM_053275]	13,5122994918045	-0,820575683710871	0,0040127865714245	0,0336523401076187	0,0178435175707266	03010	Ribosome	4736|6122|6124|6125|6128|6129|6130|6134|6135|6136|6137|6138|6139|6141|6143|6144|6146|6147|6152|6154|6155|6157|6158|6159|6160|6161|6165|6170|6171|6173|6175|6176|6181|6187|6189|6191|6194|6201|6202|6203|6204|6205|6206|6207|6210|6217|6218|6222|6223|6227|6228|6231|6233|6234|6235|7311|9045|9349|23521|28998|51121|51187|200916	3,44053687658405e-27	7,46596502218738e-25
159	118	995	TCTGACAAGAGCATCAACCCTCTGGGTGGCTTTGTCCACTATGGTGAAGTGACCAATGAC	A_24_P766208	RPL3	NM_000967	ref|Homo sapiens ribosomal protein L3 (RPL3), transcript variant 1, mRNA [NM_000967]	14,0248166844823	-0,618673878155162	0,00381422302855545	0,0328452016299043	0,0174155476416503	03010	Ribosome	4736|6122|6124|6125|6128|6129|6130|6134|6135|6136|6137|6138|6139|6141|6143|6144|6146|6147|6152|6154|6155|6157|6158|6159|6160|6161|6165|6170|6171|6173|6175|6176|6181|6187|6189|6191|6194|6201|6202|6203|6204|6205|6206|6207|6210|6217|6218|6222|6223|6227|6228|6231|6233|6234|6235|7311|9045|9349|23521|28998|51121|51187|200916	3,44053687658405e-27	7,46596502218738e-25
347	68	406	CCACAAGAACATGTCTGTACACCTGTCCCCCTGCTTCAGGGACGTCCAGATCGGTGACAT	A_23_P101532	RPS11	NM_001015	ref|Homo sapiens ribosomal protein S11 (RPS11), mRNA [NM_001015]	15,2849433039074	-0,321092780939059	0,00400124243215905	0,0335956093866406	0,0178134371777038	03010	Ribosome	4736|6122|6124|6125|6128|6129|6130|6134|6135|6136|6137|6138|6139|6141|6143|6144|6146|6147|6152|6154|6155|6157|6158|6159|6160|6161|6165|6170|6171|6173|6175|6176|6181|6187|6189|6191|6194|6201|6202|6203|6204|6205|6206|6207|6210|6217|6218|6222|6223|6227|6228|6231|6233|6234|6235|7311|9045|9349|23521|28998|51121|51187|200916	3,44053687658405e-27	7,46596502218738e-25
62	85	445	ATTGGCCAAGTTATCATGTCCATCCGCACCAAGCTGCAGAACAAGGAGCATGTGATTGAG	A_24_P754803	ENST00000436473	ENST00000436473	ens|ribosomal protein L10 [Source:HGNC Symbol;Acc:HGNC:10298] [ENST00000436473]	14,5733716668055	-0,49105489953525	0,00485152540157614	0,0369245558205333	0,0195785481326987	03010	Ribosome	4736|6122|6124|6125|6128|6129|6130|6134|6135|6136|6137|6138|6139|6141|6143|6144|6146|6147|6152|6154|6155|6157|6158|6159|6160|6161|6165|6170|6171|6173|6175|6176|6181|6187|6189|6191|6194|6201|6202|6203|6204|6205|6206|6207|6210|6217|6218|6222|6223|6227|6228|6231|6233|6234|6235|7311|9045|9349|23521|28998|51121|51187|200916	3,44053687658405e-27	7,46596502218738e-25
32	17	459	GCTTTGGATGTTGCCAACAAAATTGGGATCATCTAAACTGAGTCCAGCTGCCTAATTCTG	A_23_P29747	RPL23A	NM_000984	ref|Homo sapiens ribosomal protein L23a (RPL23A), mRNA [NM_000984]	14,8616451909024	-0,503133108352305	0,00117206622891022	0,0190167194029387	0,0100832561931434	03010	Ribosome	4736|6122|6124|6125|6128|6129|6130|6134|6135|6136|6137|6138|6139|6141|6143|6144|6146|6147|6152|6154|6155|6157|6158|6159|6160|6161|6165|6170|6171|6173|6175|6176|6181|6187|6189|6191|6194|6201|6202|6203|6204|6205|6206|6207|6210|6217|6218|6222|6223|6227|6228|6231|6233|6234|6235|7311|9045|9349|23521|28998|51121|51187|200916	3,44053687658405e-27	7,46596502218738e-25
221	18	666	AAGCACTTCATGGGCCAGAATGTTGCAGATTACATGCGCTACTTAATGGAAGAAGATGAC	A_32_P225604	RPL5	NM_000969	ref|Homo sapiens ribosomal protein L5 (RPL5), mRNA [NM_000969]	13,3764820612483	-0,683926440699381	0,000132177154575056	0,00981942194397205	0,00520656297396615	03010	Ribosome	4736|6122|6124|6125|6128|6129|6130|6134|6135|6136|6137|6138|6139|6141|6143|6144|6146|6147|6152|6154|6155|6157|6158|6159|6160|6161|6165|6170|6171|6173|6175|6176|6181|6187|6189|6191|6194|6201|6202|6203|6204|6205|6206|6207|6210|6217|6218|6222|6223|6227|6228|6231|6233|6234|6235|7311|9045|9349|23521|28998|51121|51187|200916	3,44053687658405e-27	7,46596502218738e-25
131	27	866	GTGCAGCGGACTCAGGCTCCAGCTGTGGCTACAACATAGGGTTTTTATACAAGAAAATAA	A_23_P106708	RPS2	NM_002952	ref|Homo sapiens ribosomal protein S2 (RPS2), mRNA [NM_002952]	16,9614711871207	-0,820877898684333	0,00013255625287861	0,00981942194397205	0,00520656297396615	03010	Ribosome	4736|6122|6124|6125|6128|6129|6130|6134|6135|6136|6137|6138|6139|6141|6143|6144|6146|6147|6152|6154|6155|6157|6158|6159|6160|6161|6165|6170|6171|6173|6175|6176|6181|6187|6189|6191|6194|6201|6202|6203|6204|6205|6206|6207|6210|6217|6218|6222|6223|6227|6228|6231|6233|6234|6235|7311|9045|9349|23521|28998|51121|51187|200916	3,44053687658405e-27	7,46596502218738e-25
132	73	246	TATGCTATCTGCGGGGCCATTCGTAGGATGGGTGAGTCAGATGATTCCATTCTCCGATTG	A_23_P120660	RPS21	NM_001024	ref|Homo sapiens ribosomal protein S21 (RPS21), mRNA [NM_001024]	16,3174540057131	-0,496538622911817	0,00339258170413785	0,0310674027063177	0,0164729033491943	03010	Ribosome	4736|6122|6124|6125|6128|6129|6130|6134|6135|6136|6137|6138|6139|6141|6143|6144|6146|6147|6152|6154|6155|6157|6158|6159|6160|6161|6165|6170|6171|6173|6175|6176|6181|6187|6189|6191|6194|6201|6202|6203|6204|6205|6206|6207|6210|6217|6218|6222|6223|6227|6228|6231|6233|6234|6235|7311|9045|9349|23521|28998|51121|51187|200916	3,44053687658405e-27	7,46596502218738e-25
354	51	571	GATGACATCAACAGTGGTGCTGTGGAATGCCCAGCCAGTTAAGCACAAAGGAAAACATTT	A_23_P217068	RPL12	NM_000976	ref|Homo sapiens ribosomal protein L12 (RPL12), mRNA [NM_000976]	15,6057336565082	-0,448663972146452	0,000409438357924153	0,0135867932451012	0,00720414043194298	03010	Ribosome	4736|6122|6124|6125|6128|6129|6130|6134|6135|6136|6137|6138|6139|6141|6143|6144|6146|6147|6152|6154|6155|6157|6158|6159|6160|6161|6165|6170|6171|6173|6175|6176|6181|6187|6189|6191|6194|6201|6202|6203|6204|6205|6206|6207|6210|6217|6218|6222|6223|6227|6228|6231|6233|6234|6235|7311|9045|9349|23521|28998|51121|51187|200916	3,44053687658405e-27	7,46596502218738e-25
265	132	428	CTGCTAAGGCACCTACAAAGGCAGCACCTAAGCAAAAGATTGTGAAGCCTGTGAAAGTTT	A_23_P256933	RPL24	NM_000986	ref|Homo sapiens ribosomal protein L24 (RPL24), mRNA [NM_000986]	14,2488750679432	-0,318934187937145	0,00592681704034688	0,0412676454102514	0,0218813893365361	03010	Ribosome	4736|6122|6124|6125|6128|6129|6130|6134|6135|6136|6137|6138|6139|6141|6143|6144|6146|6147|6152|6154|6155|6157|6158|6159|6160|6161|6165|6170|6171|6173|6175|6176|6181|6187|6189|6191|6194|6201|6202|6203|6204|6205|6206|6207|6210|6217|6218|6222|6223|6227|6228|6231|6233|6234|6235|7311|9045|9349|23521|28998|51121|51187|200916	3,44053687658405e-27	7,46596502218738e-25
307	36	239	GAGCCAGTTCTGCTTCTCGGCAAGGAGCGATTTGCTGGTGTAGACATCCGTGTCCGTGTA	A_23_P208850	RPS16	NM_001020	ref|Homo sapiens ribosomal protein S16 (RPS16), mRNA [NM_001020]	14,5462003419285	-0,468788374645635	0,000432947671864552	0,0137801788411438	0,00730667949073878	03010	Ribosome	4736|6122|6124|6125|6128|6129|6130|6134|6135|6136|6137|6138|6139|6141|6143|6144|6146|6147|6152|6154|6155|6157|6158|6159|6160|6161|6165|6170|6171|6173|6175|6176|6181|6187|6189|6191|6194|6201|6202|6203|6204|6205|6206|6207|6210|6217|6218|6222|6223|6227|6228|6231|6233|6234|6235|7311|9045|9349|23521|28998|51121|51187|200916	3,44053687658405e-27	7,46596502218738e-25
233	91	389	TGAAGCTCAACAAGGCTTCGATTAACATGCTGAGGATTGTAGAGCCATATATAGCATGGG	A_33_P3370226	RPL7	NM_000971	ref|Homo sapiens ribosomal protein L7 (RPL7), mRNA [NM_000971]	13,3952303579479	-0,795356504279708	0,000358528853750861	0,0130123241826286	0,00689953906462981	03010	Ribosome	4736|6122|6124|6125|6128|6129|6130|6134|6135|6136|6137|6138|6139|6141|6143|6144|6146|6147|6152|6154|6155|6157|6158|6159|6160|6161|6165|6170|6171|6173|6175|6176|6181|6187|6189|6191|6194|6201|6202|6203|6204|6205|6206|6207|6210|6217|6218|6222|6223|6227|6228|6231|6233|6234|6235|7311|9045|9349|23521|28998|51121|51187|200916	3,44053687658405e-27	7,46596502218738e-25
362	74	411	CCTGATGGAGAGAAGAAGGTGTATGTTTGACTGGCTCCTGATTACGATGCTTTGGATGTT	A_24_P67699	RPL23A	NM_000984	ref|Homo sapiens ribosomal protein L23a (RPL23A), mRNA [NM_000984]	15,0089578108733	-0,692286117098682	0,000283542684632718	0,0121805688551812	0,00645851651605248	03010	Ribosome	4736|6122|6124|6125|6128|6129|6130|6134|6135|6136|6137|6138|6139|6141|6143|6144|6146|6147|6152|6154|6155|6157|6158|6159|6160|6161|6165|6170|6171|6173|6175|6176|6181|6187|6189|6191|6194|6201|6202|6203|6204|6205|6206|6207|6210|6217|6218|6222|6223|6227|6228|6231|6233|6234|6235|7311|9045|9349|23521|28998|51121|51187|200916	3,44053687658405e-27	7,46596502218738e-25
33	17	646	TAACCAGCTAAAGTTTGCTCGAAGCCTTCAGTCCGTTGCAGAGGAGCGAGCTGGACGCCA	A_24_P257359	RPL15	NM_002948	ref|Homo sapiens ribosomal protein L15 (RPL15), transcript variant 1, mRNA [NM_002948]	13,5018640573362	-0,815292853184699	0,000326586447338602	0,0125363089456046	0,00664714097823793	03010	Ribosome	4736|6122|6124|6125|6128|6129|6130|6134|6135|6136|6137|6138|6139|6141|6143|6144|6146|6147|6152|6154|6155|6157|6158|6159|6160|6161|6165|6170|6171|6173|6175|6176|6181|6187|6189|6191|6194|6201|6202|6203|6204|6205|6206|6207|6210|6217|6218|6222|6223|6227|6228|6231|6233|6234|6235|7311|9045|9349|23521|28998|51121|51187|200916	3,44053687658405e-27	7,46596502218738e-25
4	63	740	TCAACAGGCTTATTAGAAAAATGAACCAAGGTGTCTACCATGATTATTTTTCTAAGCTGG	A_32_P155364	RPL7	NM_000971	ref|Homo sapiens ribosomal protein L7 (RPL7), mRNA [NM_000971]	11,7011167240336	-0,468159842971707	0,00578883000677129	0,0406935940526703	0,0215770094493503	03010	Ribosome	4736|6122|6124|6125|6128|6129|6130|6134|6135|6136|6137|6138|6139|6141|6143|6144|6146|6147|6152|6154|6155|6157|6158|6159|6160|6161|6165|6170|6171|6173|6175|6176|6181|6187|6189|6191|6194|6201|6202|6203|6204|6205|6206|6207|6210|6217|6218|6222|6223|6227|6228|6231|6233|6234|6235|7311|9045|9349|23521|28998|51121|51187|200916	3,44053687658405e-27	7,46596502218738e-25
247	96	375	TGCTAAGGAAGCAAAAAAGGCTAAGCAAGCATCTAAAAAGACTGCAATGGCTGCTGCTAA	A_33_P3265290	RPL24	NM_000986	ref|Homo sapiens ribosomal protein L24 (RPL24), mRNA [NM_000986]	13,6157638786866	-0,587401746475976	0,000383145265546932	0,0134341070107954	0,00712318144080209	03010	Ribosome	4736|6122|6124|6125|6128|6129|6130|6134|6135|6136|6137|6138|6139|6141|6143|6144|6146|6147|6152|6154|6155|6157|6158|6159|6160|6161|6165|6170|6171|6173|6175|6176|6181|6187|6189|6191|6194|6201|6202|6203|6204|6205|6206|6207|6210|6217|6218|6222|6223|6227|6228|6231|6233|6234|6235|7311|9045|9349|23521|28998|51121|51187|200916	3,44053687658405e-27	7,46596502218738e-25
46	94	255	TGGCACACATATTTATGCTGTCTGAAGGTCACGATCATGTTACCATATCAAGCTGAAAAT	A_23_P34018	RPL39	NM_001000	ref|Homo sapiens ribosomal protein L39 (RPL39), mRNA [NM_001000]	14,3024907452819	-0,782576475615679	0,00196775911685152	0,023814556552163	0,0126272186991649	03010	Ribosome	4736|6122|6124|6125|6128|6129|6130|6134|6135|6136|6137|6138|6139|6141|6143|6144|6146|6147|6152|6154|6155|6157|6158|6159|6160|6161|6165|6170|6171|6173|6175|6176|6181|6187|6189|6191|6194|6201|6202|6203|6204|6205|6206|6207|6210|6217|6218|6222|6223|6227|6228|6231|6233|6234|6235|7311|9045|9349|23521|28998|51121|51187|200916	3,44053687658405e-27	7,46596502218738e-25
259	11	561	AAGAAGAAGTCTTACACCACTCCCAGGAAGAATAAGCACAAGAGAAAGAAGGTTAAGCTG	A_32_P24581	RPS27A	NM_002954	ref|Homo sapiens ribosomal protein S27a (RPS27A), transcript variant 1, mRNA [NM_002954]	13,5898489703743	-0,583844606162845	0,0013949615441339	0,0203227720707901	0,0107757659458849	03010	Ribosome	4736|6122|6124|6125|6128|6129|6130|6134|6135|6136|6137|6138|6139|6141|6143|6144|6146|6147|6152|6154|6155|6157|6158|6159|6160|6161|6165|6170|6171|6173|6175|6176|6181|6187|6189|6191|6194|6201|6202|6203|6204|6205|6206|6207|6210|6217|6218|6222|6223|6227|6228|6231|6233|6234|6235|7311|9045|9349|23521|28998|51121|51187|200916	3,44053687658405e-27	7,46596502218738e-25
187	31	288	ATCATGTTACCATATCAAGCTGAAAATGTCACCACTATCTGGAGATTTCGACGTGTTTTC	A_32_P220307	RPL39	NM_001000	ref|Homo sapiens ribosomal protein L39 (RPL39), mRNA [NM_001000]	13,9876024108864	-0,806290800856338	0,00315189679667702	0,0298346645436547	0,0158192672277466	03010	Ribosome	4736|6122|6124|6125|6128|6129|6130|6134|6135|6136|6137|6138|6139|6141|6143|6144|6146|6147|6152|6154|6155|6157|6158|6159|6160|6161|6165|6170|6171|6173|6175|6176|6181|6187|6189|6191|6194|6201|6202|6203|6204|6205|6206|6207|6210|6217|6218|6222|6223|6227|6228|6231|6233|6234|6235|7311|9045|9349|23521|28998|51121|51187|200916	3,44053687658405e-27	7,46596502218738e-25
178	6	717	GAACAAATTGCGAAGAGACGCAGACTTTCCTCTCTGCGAGCTTCTACTTCTAAGTCTGAA	A_23_P123563	RPS6	NM_001010	ref|Homo sapiens ribosomal protein S6 (RPS6), mRNA [NM_001010]	14,7954666254569	-0,700940238961349	0,00121113712510247	0,0192765766428505	0,0102210405852962	03010	Ribosome	4736|6122|6124|6125|6128|6129|6130|6134|6135|6136|6137|6138|6139|6141|6143|6144|6146|6147|6152|6154|6155|6157|6158|6159|6160|6161|6165|6170|6171|6173|6175|6176|6181|6187|6189|6191|6194|6201|6202|6203|6204|6205|6206|6207|6210|6217|6218|6222|6223|6227|6228|6231|6233|6234|6235|7311|9045|9349|23521|28998|51121|51187|200916	3,44053687658405e-27	7,46596502218738e-25
8	79	490	ATCCTTGAGGACTTGGTCTTCACAAGCAAAATTGTGGGCAAGAGAATCCGCGTGAAACTA	A_32_P20367	RPS7	NM_001011	ref|Homo sapiens ribosomal protein S7 (RPS7), mRNA [NM_001011]	13,6286924326236	-0,898037396158275	0,000125556967520272	0,00977660930860192	0,00518386238289185	03010	Ribosome	4736|6122|6124|6125|6128|6129|6130|6134|6135|6136|6137|6138|6139|6141|6143|6144|6146|6147|6152|6154|6155|6157|6158|6159|6160|6161|6165|6170|6171|6173|6175|6176|6181|6187|6189|6191|6194|6201|6202|6203|6204|6205|6206|6207|6210|6217|6218|6222|6223|6227|6228|6231|6233|6234|6235|7311|9045|9349|23521|28998|51121|51187|200916	3,44053687658405e-27	7,46596502218738e-25
56	113	597	ACCAAAGCCCATGTAAGGAGCTGAGTTCTTAAAGACTGAAGACAGGCTATTCTCTGGAGA	A_23_P116694	RPS26	NM_001029	ref|Homo sapiens ribosomal protein S26 (RPS26), mRNA [NM_001029]	14,8961719101559	-0,498863799574988	0,00547125144947224	0,0393189640102331	0,0208481378393214	03010	Ribosome	4736|6122|6124|6125|6128|6129|6130|6134|6135|6136|6137|6138|6139|6141|6143|6144|6146|6147|6152|6154|6155|6157|6158|6159|6160|6161|6165|6170|6171|6173|6175|6176|6181|6187|6189|6191|6194|6201|6202|6203|6204|6205|6206|6207|6210|6217|6218|6222|6223|6227|6228|6231|6233|6234|6235|7311|9045|9349|23521|28998|51121|51187|200916	3,44053687658405e-27	7,46596502218738e-25
328	93	300	TCTGTGGATATCCCCTTGGACAAAACTGTCGTCAATAAGGATGTCTTCAGAGATCCTGCT	A_23_P141389	RPL27	NM_000988	ref|Homo sapiens ribosomal protein L27 (RPL27), mRNA [NM_000988]	14,5721743412826	-0,679407278698335	0,000381447002361999	0,0134341070107954	0,00712318144080209	03010	Ribosome	4736|6122|6124|6125|6128|6129|6130|6134|6135|6136|6137|6138|6139|6141|6143|6144|6146|6147|6152|6154|6155|6157|6158|6159|6160|6161|6165|6170|6171|6173|6175|6176|6181|6187|6189|6191|6194|6201|6202|6203|6204|6205|6206|6207|6210|6217|6218|6222|6223|6227|6228|6231|6233|6234|6235|7311|9045|9349|23521|28998|51121|51187|200916	3,44053687658405e-27	7,46596502218738e-25
251	51	2732	TGCAATTACAAGTGTGAGCCACTGCATCCCACCTCACATTTTATTCTTTGGAGATTTTTT	A_33_P3224265	ENST00000479035	ENST00000479035	ens|ribosomal protein L23 [Source:HGNC Symbol;Acc:HGNC:10316] [ENST00000479035]	6,77295075757622	-0,569107637693299	0,00186759109329353	0,0232367851336599	0,0123208663199559	03010	Ribosome	4736|6122|6124|6125|6128|6129|6130|6134|6135|6136|6137|6138|6139|6141|6143|6144|6146|6147|6152|6154|6155|6157|6158|6159|6160|6161|6165|6170|6171|6173|6175|6176|6181|6187|6189|6191|6194|6201|6202|6203|6204|6205|6206|6207|6210|6217|6218|6222|6223|6227|6228|6231|6233|6234|6235|7311|9045|9349|23521|28998|51121|51187|200916	3,44053687658405e-27	7,46596502218738e-25
94	41	296	TGGAGGCCACAGGAGCAGAAACATGGAATGCCAGACGCTGGGGATGCTGGTACAAGTTGT	A_23_P128067	RPL41	NM_001035267	ref|Homo sapiens ribosomal protein L41 (RPL41), transcript variant 2, mRNA [NM_001035267]	16,1323929291171	-1,02798120208748	0,000367468372053457	0,0131900528529815	0,00699377633437457	03010	Ribosome	4736|6122|6124|6125|6128|6129|6130|6134|6135|6136|6137|6138|6139|6141|6143|6144|6146|6147|6152|6154|6155|6157|6158|6159|6160|6161|6165|6170|6171|6173|6175|6176|6181|6187|6189|6191|6194|6201|6202|6203|6204|6205|6206|6207|6210|6217|6218|6222|6223|6227|6228|6231|6233|6234|6235|7311|9045|9349|23521|28998|51121|51187|200916	3,44053687658405e-27	7,46596502218738e-25
210	138	592	CCAGGCTGCGCAGTGAAGAAAATGAGTAGGCAGCTCATGTGCACGTTTTCTGTTTAAATA	A_23_P18142	RPL32	NM_001007074	ref|Homo sapiens ribosomal protein L32 (RPL32), transcript variant 3, mRNA [NM_001007074]	14,6686956777295	-0,526626990967312	0,00070186135103972	0,0158902153592709	0,00842548649095543	03010	Ribosome	4736|6122|6124|6125|6128|6129|6130|6134|6135|6136|6137|6138|6139|6141|6143|6144|6146|6147|6152|6154|6155|6157|6158|6159|6160|6161|6165|6170|6171|6173|6175|6176|6181|6187|6189|6191|6194|6201|6202|6203|6204|6205|6206|6207|6210|6217|6218|6222|6223|6227|6228|6231|6233|6234|6235|7311|9045|9349|23521|28998|51121|51187|200916	3,44053687658405e-27	7,46596502218738e-25
233	164	923	ATGGAGTAAAACAACTGCTACAGTTCAGCACCTGTTTTATGTGCCGAATCACTGTGGGGA	A_23_P44974	MRPL13	NM_014078	ref|Homo sapiens mitochondrial ribosomal protein L13 (MRPL13), mRNA [NM_014078]	9,93250165031647	-0,607108515590577	0,00278704455736688	0,0281534643398659	0,0149278425814878	03010	Ribosome	4736|6122|6124|6125|6128|6129|6130|6134|6135|6136|6137|6138|6139|6141|6143|6144|6146|6147|6152|6154|6155|6157|6158|6159|6160|6161|6165|6170|6171|6173|6175|6176|6181|6187|6189|6191|6194|6201|6202|6203|6204|6205|6206|6207|6210|6217|6218|6222|6223|6227|6228|6231|6233|6234|6235|7311|9045|9349|23521|28998|51121|51187|200916	3,44053687658405e-27	7,46596502218738e-25
246	12	482	TTTCTAGGGATGTAATACATATATTTACAAATAAAATGCCTCATGGACTCTGGTGCTTCC	A_33_P3304282	RPS15A	NM_001019	ref|Homo sapiens ribosomal protein S15a (RPS15A), transcript variant 2, mRNA [NM_001019]	11,7868424769463	-0,515926563883605	0,00167444396147908	0,0220831679770168	0,0117091826171695	03010	Ribosome	4736|6122|6124|6125|6128|6129|6130|6134|6135|6136|6137|6138|6139|6141|6143|6144|6146|6147|6152|6154|6155|6157|6158|6159|6160|6161|6165|6170|6171|6173|6175|6176|6181|6187|6189|6191|6194|6201|6202|6203|6204|6205|6206|6207|6210|6217|6218|6222|6223|6227|6228|6231|6233|6234|6235|7311|9045|9349|23521|28998|51121|51187|200916	3,44053687658405e-27	7,46596502218738e-25
8	152	332	AAACAACTTCTCAGATACTGGAAACTTTGGTTTTGGGATCCAGGAACACATCGATCTGGG	A_23_P62605	RPL11	NM_000975	ref|Homo sapiens ribosomal protein L11 (RPL11), transcript variant 1, mRNA [NM_000975]	14,0789699569036	-0,608071845617618	0,000289576823801151	0,0122352596791922	0,00648751529224686	03010	Ribosome	4736|6122|6124|6125|6128|6129|6130|6134|6135|6136|6137|6138|6139|6141|6143|6144|6146|6147|6152|6154|6155|6157|6158|6159|6160|6161|6165|6170|6171|6173|6175|6176|6181|6187|6189|6191|6194|6201|6202|6203|6204|6205|6206|6207|6210|6217|6218|6222|6223|6227|6228|6231|6233|6234|6235|7311|9045|9349|23521|28998|51121|51187|200916	3,44053687658405e-27	7,46596502218738e-25
3	29	749	TGTCAGTTGTATCTGTTGCTTTTCTCAATGATTCAGGGATACAAGTGGGCTTCTCTCATT	A_32_P210252	RPL22	NM_000983	ref|Homo sapiens ribosomal protein L22 (RPL22), mRNA [NM_000983]	9,69342202356841	-0,495225576018731	0,00038202084857433	0,0134341070107954	0,00712318144080209	03010	Ribosome	4736|6122|6124|6125|6128|6129|6130|6134|6135|6136|6137|6138|6139|6141|6143|6144|6146|6147|6152|6154|6155|6157|6158|6159|6160|6161|6165|6170|6171|6173|6175|6176|6181|6187|6189|6191|6194|6201|6202|6203|6204|6205|6206|6207|6210|6217|6218|6222|6223|6227|6228|6231|6233|6234|6235|7311|9045|9349|23521|28998|51121|51187|200916	3,44053687658405e-27	7,46596502218738e-25
344	67	745	GCACCTGCTCCAAAGGCATCTGGCAAGAAAGCATAAGTGCAATCATAAAAAGTAATAAAG	A_23_P18292	RPL14	NM_001034996	ref|Homo sapiens ribosomal protein L14 (RPL14), transcript variant 1, mRNA [NM_001034996]	14,6046214956927	-0,363447532217995	0,000687686074819938	0,0157679699572909	0,00836066817605684	03010	Ribosome	4736|6122|6124|6125|6128|6129|6130|6134|6135|6136|6137|6138|6139|6141|6143|6144|6146|6147|6152|6154|6155|6157|6158|6159|6160|6161|6165|6170|6171|6173|6175|6176|6181|6187|6189|6191|6194|6201|6202|6203|6204|6205|6206|6207|6210|6217|6218|6222|6223|6227|6228|6231|6233|6234|6235|7311|9045|9349|23521|28998|51121|51187|200916	3,44053687658405e-27	7,46596502218738e-25
31	125	130	TGTCGCGTCTGTTCAAACCGGCACGGTCTGATCTGGAAATAGGGCCTCAATATGTGCCGC	A_33_P3419806	RPS29	NM_001032	ref|Homo sapiens ribosomal protein S29 (RPS29), transcript variant 1, mRNA [NM_001032]	15,1259263201019	-0,631708526320125	0,000616624254804252	0,0152166704958937	0,00806835205198599	03010	Ribosome	4736|6122|6124|6125|6128|6129|6130|6134|6135|6136|6137|6138|6139|6141|6143|6144|6146|6147|6152|6154|6155|6157|6158|6159|6160|6161|6165|6170|6171|6173|6175|6176|6181|6187|6189|6191|6194|6201|6202|6203|6204|6205|6206|6207|6210|6217|6218|6222|6223|6227|6228|6231|6233|6234|6235|7311|9045|9349|23521|28998|51121|51187|200916	3,44053687658405e-27	7,46596502218738e-25
272	105	292	TCTTGAACAGACAGAAGGATGTAAAGGATGGAAAATACAGCCAGGTCCTAGCCAATGGTC	A_23_P214666	RPS18	NM_022551	ref|Homo sapiens ribosomal protein S18 (RPS18), mRNA [NM_022551]	15,6866707703847	-0,601953354849641	0,000621478252022924	0,0152493835059353	0,00808569750753537	03010	Ribosome	4736|6122|6124|6125|6128|6129|6130|6134|6135|6136|6137|6138|6139|6141|6143|6144|6146|6147|6152|6154|6155|6157|6158|6159|6160|6161|6165|6170|6171|6173|6175|6176|6181|6187|6189|6191|6194|6201|6202|6203|6204|6205|6206|6207|6210|6217|6218|6222|6223|6227|6228|6231|6233|6234|6235|7311|9045|9349|23521|28998|51121|51187|200916	3,44053687658405e-27	7,46596502218738e-25
244	80	208	GCGAAGGATATCGGTTTCATTAAGTTGGACTAAATGCTCTTCCTTCAGAGGATTATCCGG	A_23_P76961	RPS29	NM_001032	ref|Homo sapiens ribosomal protein S29 (RPS29), transcript variant 1, mRNA [NM_001032]	15,6920162580999	-0,759930560305959	0,000876153698335705	0,0170938977855674	0,00906371635712556	03010	Ribosome	4736|6122|6124|6125|6128|6129|6130|6134|6135|6136|6137|6138|6139|6141|6143|6144|6146|6147|6152|6154|6155|6157|6158|6159|6160|6161|6165|6170|6171|6173|6175|6176|6181|6187|6189|6191|6194|6201|6202|6203|6204|6205|6206|6207|6210|6217|6218|6222|6223|6227|6228|6231|6233|6234|6235|7311|9045|9349|23521|28998|51121|51187|200916	3,44053687658405e-27	7,46596502218738e-25
282	5	336	ATCCGTGTGCAGCTGTCCAGAAAACGTAATGAGGATGAAGATTCACCAAATAAGCCATAT	A_32_P145153	RPL31	NM_000993	ref|Homo sapiens ribosomal protein L31 (RPL31), transcript variant 1, mRNA [NM_000993]	15,1124892169251	-0,426768824656328	0,00187332497740604	0,0232937680498492	0,0123510804347248	03010	Ribosome	4736|6122|6124|6125|6128|6129|6130|6134|6135|6136|6137|6138|6139|6141|6143|6144|6146|6147|6152|6154|6155|6157|6158|6159|6160|6161|6165|6170|6171|6173|6175|6176|6181|6187|6189|6191|6194|6201|6202|6203|6204|6205|6206|6207|6210|6217|6218|6222|6223|6227|6228|6231|6233|6234|6235|7311|9045|9349|23521|28998|51121|51187|200916	3,44053687658405e-27	7,46596502218738e-25
161	74	192	GTCATCGTCCGGTTTCTCATTGTGATGATGAAGCATGGTTACACTGGCGAATTTGAAATC	A_32_P14744	RPS15A	NM_001019	ref|Homo sapiens ribosomal protein S15a (RPS15A), transcript variant 2, mRNA [NM_001019]	13,1891861379704	-0,593399489307442	0,000168606706152349	0,0105187373008391	0,00557736173024376	03010	Ribosome	4736|6122|6124|6125|6128|6129|6130|6134|6135|6136|6137|6138|6139|6141|6143|6144|6146|6147|6152|6154|6155|6157|6158|6159|6160|6161|6165|6170|6171|6173|6175|6176|6181|6187|6189|6191|6194|6201|6202|6203|6204|6205|6206|6207|6210|6217|6218|6222|6223|6227|6228|6231|6233|6234|6235|7311|9045|9349|23521|28998|51121|51187|200916	3,44053687658405e-27	7,46596502218738e-25
358	75	173	TATTAGGCCGTGCTCCAAAGTCATCGTCCGGTTTCTCACTGTGATGATGAAGCATGGTTA	A_24_P221366	RPS15A	NM_001019	ref|Homo sapiens ribosomal protein S15a (RPS15A), transcript variant 2, mRNA [NM_001019]	13,4411473107728	-0,549798444064349	0,000556643973812115	0,014765999656538	0,00782939235364283	03010	Ribosome	4736|6122|6124|6125|6128|6129|6130|6134|6135|6136|6137|6138|6139|6141|6143|6144|6146|6147|6152|6154|6155|6157|6158|6159|6160|6161|6165|6170|6171|6173|6175|6176|6181|6187|6189|6191|6194|6201|6202|6203|6204|6205|6206|6207|6210|6217|6218|6222|6223|6227|6228|6231|6233|6234|6235|7311|9045|9349|23521|28998|51121|51187|200916	3,44053687658405e-27	7,46596502218738e-25
32	11	438	GGCCAAGGATGTCATTGAAGAGTATTTCAAATGCAAGAAATGAAGAAATAAATCTTTGGC	A_23_P82128	RPS12	NM_001016	ref|Homo sapiens ribosomal protein S12 (RPS12), mRNA [NM_001016]	14,1533316450112	-0,439906746309603	0,0040736706694097	0,0338984255550879	0,017973999730118	03010	Ribosome	4736|6122|6124|6125|6128|6129|6130|6134|6135|6136|6137|6138|6139|6141|6143|6144|6146|6147|6152|6154|6155|6157|6158|6159|6160|6161|6165|6170|6171|6173|6175|6176|6181|6187|6189|6191|6194|6201|6202|6203|6204|6205|6206|6207|6210|6217|6218|6222|6223|6227|6228|6231|6233|6234|6235|7311|9045|9349|23521|28998|51121|51187|200916	3,44053687658405e-27	7,46596502218738e-25
198	129	114	CTGTTCCTTTGGCGACGTATATGCGAATCTATAAGAAAGGTGATATTGTAGACATCAAGG	A_24_P830667	RPL21	NM_000982	ref|Homo sapiens ribosomal protein L21 (RPL21), mRNA [NM_000982]	10,6182884922323	-0,376044529367853	0,0045156651727981	0,0355438960652617	0,0188464793813548	03010	Ribosome	4736|6122|6124|6125|6128|6129|6130|6134|6135|6136|6137|6138|6139|6141|6143|6144|6146|6147|6152|6154|6155|6157|6158|6159|6160|6161|6165|6170|6171|6173|6175|6176|6181|6187|6189|6191|6194|6201|6202|6203|6204|6205|6206|6207|6210|6217|6218|6222|6223|6227|6228|6231|6233|6234|6235|7311|9045|9349|23521|28998|51121|51187|200916	3,44053687658405e-27	7,46596502218738e-25
263	102	265	GTTGTAAACAAACAAGTTAAGGGCAAGATTCTTGCCAAGAGAATTAATGTGCGTATTGAG	A_32_P234738	RPL21	NM_000982	ref|Homo sapiens ribosomal protein L21 (RPL21), mRNA [NM_000982]	11,7467677636966	-0,486907096079566	0,0040834692329241	0,0339473626320036	0,0179999476906168	03010	Ribosome	4736|6122|6124|6125|6128|6129|6130|6134|6135|6136|6137|6138|6139|6141|6143|6144|6146|6147|6152|6154|6155|6157|6158|6159|6160|6161|6165|6170|6171|6173|6175|6176|6181|6187|6189|6191|6194|6201|6202|6203|6204|6205|6206|6207|6210|6217|6218|6222|6223|6227|6228|6231|6233|6234|6235|7311|9045|9349|23521|28998|51121|51187|200916	3,44053687658405e-27	7,46596502218738e-25
2	10	241	GTTACCCAGCATGCTGTTGGCATTGTTGTAAACAAACAAGTTAAAGGCAAGATTCTTGCC	A_32_P57237	RPL21	NM_000982	ref|Homo sapiens ribosomal protein L21 (RPL21), mRNA [NM_000982]	13,3673747149322	-0,454494592261135	0,00821592443390055	0,0496825198029185	0,026343217506608	03010	Ribosome	4736|6122|6124|6125|6128|6129|6130|6134|6135|6136|6137|6138|6139|6141|6143|6144|6146|6147|6152|6154|6155|6157|6158|6159|6160|6161|6165|6170|6171|6173|6175|6176|6181|6187|6189|6191|6194|6201|6202|6203|6204|6205|6206|6207|6210|6217|6218|6222|6223|6227|6228|6231|6233|6234|6235|7311|9045|9349|23521|28998|51121|51187|200916	3,44053687658405e-27	7,46596502218738e-25
230	102	153	TATCAAGAAAGCCTGATCACAAAGATACGAATCTCTTAAGGGGGTCGACCCCAAGTTCCT	A_33_P3366039	RPL29	NM_000992	ref|Homo sapiens ribosomal protein L29 (RPL29), mRNA [NM_000992]	9,28406410671076	-0,498115739299251	0,00175249235405164	0,0225867330509958	0,011976188484126	03010	Ribosome	4736|6122|6124|6125|6128|6129|6130|6134|6135|6136|6137|6138|6139|6141|6143|6144|6146|6147|6152|6154|6155|6157|6158|6159|6160|6161|6165|6170|6171|6173|6175|6176|6181|6187|6189|6191|6194|6201|6202|6203|6204|6205|6206|6207|6210|6217|6218|6222|6223|6227|6228|6231|6233|6234|6235|7311|9045|9349|23521|28998|51121|51187|200916	3,44053687658405e-27	7,46596502218738e-25
75	58	197	TCAACATTTCTGGCAATTTCTACAGAAACAAGTTGAAGTACCTGGCTTTCCCCCGCAAGC	A_33_P3340060	RPL13A	NM_012423	ref|Homo sapiens ribosomal protein L13a (RPL13A), transcript variant 1, mRNA [NM_012423]	11,847240073207	-0,597175666914321	0,00253912002187861	0,0268333167733807	0,0142278592750313	03010	Ribosome	4736|6122|6124|6125|6128|6129|6130|6134|6135|6136|6137|6138|6139|6141|6143|6144|6146|6147|6152|6154|6155|6157|6158|6159|6160|6161|6165|6170|6171|6173|6175|6176|6181|6187|6189|6191|6194|6201|6202|6203|6204|6205|6206|6207|6210|6217|6218|6222|6223|6227|6228|6231|6233|6234|6235|7311|9045|9349|23521|28998|51121|51187|200916	3,44053687658405e-27	7,46596502218738e-25
169	156	368	CTCTGGACCGCCTCAAGGTGTTTGACTGCATCCCACCGCCTTACGACAAGAAAAAGCGGA	A_24_P272061	RPL13A	NM_012423	ref|Homo sapiens ribosomal protein L13a (RPL13A), transcript variant 1, mRNA [NM_012423]	13,5742351006339	-0,408715472929037	0,00577011556860348	0,0406624904476014	0,0215605173503822	03010	Ribosome	4736|6122|6124|6125|6128|6129|6130|6134|6135|6136|6137|6138|6139|6141|6143|6144|6146|6147|6152|6154|6155|6157|6158|6159|6160|6161|6165|6170|6171|6173|6175|6176|6181|6187|6189|6191|6194|6201|6202|6203|6204|6205|6206|6207|6210|6217|6218|6222|6223|6227|6228|6231|6233|6234|6235|7311|9045|9349|23521|28998|51121|51187|200916	3,44053687658405e-27	7,46596502218738e-25
356	72	476	GGAAGGAGTCTGAGCTGCTGGAACCTATTCCCTATGAATTCATGGCATAATAGGTGTTAA	A_32_P118258	RPL21	NM_000982	ref|Homo sapiens ribosomal protein L21 (RPL21), mRNA [NM_000982]	15,247945176237	-0,612001503419519	0,00178147272289251	0,0227766034492699	0,0120768636757153	03010	Ribosome	4736|6122|6124|6125|6128|6129|6130|6134|6135|6136|6137|6138|6139|6141|6143|6144|6146|6147|6152|6154|6155|6157|6158|6159|6160|6161|6165|6170|6171|6173|6175|6176|6181|6187|6189|6191|6194|6201|6202|6203|6204|6205|6206|6207|6210|6217|6218|6222|6223|6227|6228|6231|6233|6234|6235|7311|9045|9349|23521|28998|51121|51187|200916	3,44053687658405e-27	7,46596502218738e-25
281	152	1019	GAAAGACAGTCCAAGCCCTGGATAATGCTTTACTTTCTGTGTTGAAGCACTGTTGGTTGT	A_23_P501849	RPL13	NM_033251	ref|Homo sapiens ribosomal protein L13 (RPL13), transcript variant 2, mRNA [NM_033251]	11,2860883183999	-0,642668862797347	0,000714424676281777	0,0160425165063371	0,00850624129686275	03010	Ribosome	4736|6122|6124|6125|6128|6129|6130|6134|6135|6136|6137|6138|6139|6141|6143|6144|6146|6147|6152|6154|6155|6157|6158|6159|6160|6161|6165|6170|6171|6173|6175|6176|6181|6187|6189|6191|6194|6201|6202|6203|6204|6205|6206|6207|6210|6217|6218|6222|6223|6227|6228|6231|6233|6234|6235|7311|9045|9349|23521|28998|51121|51187|200916	3,44053687658405e-27	7,46596502218738e-25
359	60	4338	GAATGGTATCAATTCCCCTGTTTCTCTTGTAGCCAGTTACTAGAATAAAATCATCTACTT	A_33_P3299314	RPL28	NM_001136134	ref|Homo sapiens ribosomal protein L28 (RPL28), transcript variant 1, mRNA [NM_001136134]	7,49929165339381	-0,672467010847268	0,000551891282413109	0,0146846300424579	0,007786247653039	03010	Ribosome	4736|6122|6124|6125|6128|6129|6130|6134|6135|6136|6137|6138|6139|6141|6143|6144|6146|6147|6152|6154|6155|6157|6158|6159|6160|6161|6165|6170|6171|6173|6175|6176|6181|6187|6189|6191|6194|6201|6202|6203|6204|6205|6206|6207|6210|6217|6218|6222|6223|6227|6228|6231|6233|6234|6235|7311|9045|9349|23521|28998|51121|51187|200916	3,44053687658405e-27	7,46596502218738e-25
356	16	217	GAGGTGCTTATCATGCAAAAGGAATCGTGCTGGAAAAAGTAGGAGTTGAAGCCAAACAGC	A_32_P84605	RPS23	NM_001025	ref|Homo sapiens ribosomal protein S23 (RPS23), mRNA [NM_001025]	13,3731857004435	-0,658656531456101	4,75243831896638e-05	0,00795063018251268	0,00421567144829539	03010	Ribosome	4736|6122|6124|6125|6128|6129|6130|6134|6135|6136|6137|6138|6139|6141|6143|6144|6146|6147|6152|6154|6155|6157|6158|6159|6160|6161|6165|6170|6171|6173|6175|6176|6181|6187|6189|6191|6194|6201|6202|6203|6204|6205|6206|6207|6210|6217|6218|6222|6223|6227|6228|6231|6233|6234|6235|7311|9045|9349|23521|28998|51121|51187|200916	3,44053687658405e-27	7,46596502218738e-25
217	32	490	GATGAACTTCAAAATGCCTCGGGGACCTGTTTGAATTTTTTCTGCAGTGCTGTATTATTT	A_24_P418418	RPS17	NM_001021	ref|Homo sapiens ribosomal protein S17 (RPS17), transcript variant 1, mRNA [NM_001021]	14,7424452383468	-0,695199312134729	0,000319661370898023	0,0125135411985068	0,00663506881047529	03010	Ribosome	4736|6122|6124|6125|6128|6129|6130|6134|6135|6136|6137|6138|6139|6141|6143|6144|6146|6147|6152|6154|6155|6157|6158|6159|6160|6161|6165|6170|6171|6173|6175|6176|6181|6187|6189|6191|6194|6201|6202|6203|6204|6205|6206|6207|6210|6217|6218|6222|6223|6227|6228|6231|6233|6234|6235|7311|9045|9349|23521|28998|51121|51187|200916	3,44053687658405e-27	7,46596502218738e-25
312	7	321	TTTTGTCCGCCACACGTAACTGAGATGCTCCTTTAAATAAAGCGTTTGTGTTTCAAGTTA	A_33_P3282836	RPS28	NM_001031	ref|Homo sapiens ribosomal protein S28 (RPS28), mRNA [NM_001031]	15,1152569437482	-0,831428501379802	0,000120546031213083	0,00977660930860192	0,00518386238289185	03010	Ribosome	4736|6122|6124|6125|6128|6129|6130|6134|6135|6136|6137|6138|6139|6141|6143|6144|6146|6147|6152|6154|6155|6157|6158|6159|6160|6161|6165|6170|6171|6173|6175|6176|6181|6187|6189|6191|6194|6201|6202|6203|6204|6205|6206|6207|6210|6217|6218|6222|6223|6227|6228|6231|6233|6234|6235|7311|9045|9349|23521|28998|51121|51187|200916	3,44053687658405e-27	7,46596502218738e-25
103	4	326	TCCGCCACACGGAATTGAGATGCTCCTTTAAATAAAGCGTTTGTGTTTCAAGTTAAAAAA	A_33_P3221680	RPS28	NM_001031	ref|Homo sapiens ribosomal protein S28 (RPS28), mRNA [NM_001031]	14,0310426638473	-0,573495146825501	0,00214239410377961	0,0248193632576168	0,0131599984715853	03010	Ribosome	4736|6122|6124|6125|6128|6129|6130|6134|6135|6136|6137|6138|6139|6141|6143|6144|6146|6147|6152|6154|6155|6157|6158|6159|6160|6161|6165|6170|6171|6173|6175|6176|6181|6187|6189|6191|6194|6201|6202|6203|6204|6205|6206|6207|6210|6217|6218|6222|6223|6227|6228|6231|6233|6234|6235|7311|9045|9349|23521|28998|51121|51187|200916	3,44053687658405e-27	7,46596502218738e-25
364	63	329	TTAAGCACTCTAAGAGCCGAGATAGCTTCCTGAAATGTGTGAAGGAAAATGATCAGAAAA	A_32_P184518	RPL21	NM_000982	ref|Homo sapiens ribosomal protein L21 (RPL21), mRNA [NM_000982]	14,3852431922301	-0,481697343392939	0,00224626862130147	0,0253124119004341	0,0134214281995982	03010	Ribosome	4736|6122|6124|6125|6128|6129|6130|6134|6135|6136|6137|6138|6139|6141|6143|6144|6146|6147|6152|6154|6155|6157|6158|6159|6160|6161|6165|6170|6171|6173|6175|6176|6181|6187|6189|6191|6194|6201|6202|6203|6204|6205|6206|6207|6210|6217|6218|6222|6223|6227|6228|6231|6233|6234|6235|7311|9045|9349|23521|28998|51121|51187|200916	3,44053687658405e-27	7,46596502218738e-25
89	12	136	AGAGCTGAAGCTGATCGGCGAGTATGGGTTCCGGAACAAACGTGAGGTCTAGAGGGTCAA	A_32_P22078	RPS9	NM_001013	ref|Homo sapiens ribosomal protein S9 (RPS9), mRNA [NM_001013]	11,8645963027816	-0,586582534215628	0,00132720686349705	0,0199926618384957	0,0106007312317644	03010	Ribosome	4736|6122|6124|6125|6128|6129|6130|6134|6135|6136|6137|6138|6139|6141|6143|6144|6146|6147|6152|6154|6155|6157|6158|6159|6160|6161|6165|6170|6171|6173|6175|6176|6181|6187|6189|6191|6194|6201|6202|6203|6204|6205|6206|6207|6210|6217|6218|6222|6223|6227|6228|6231|6233|6234|6235|7311|9045|9349|23521|28998|51121|51187|200916	3,44053687658405e-27	7,46596502218738e-25
48	23	531	TAACTGATGATGTGCGGGTTCAGGAGGTACCCAAACTGAAGGTATGTGCACTGCGCGTGA	A_23_P142146	RPL18	NM_000979	ref|Homo sapiens ribosomal protein L18 (RPL18), transcript variant 1, mRNA [NM_000979]	13,6091168301829	-0,643526743294128	0,000454955794251943	0,0140396218823116	0,00744424426183273	03010	Ribosome	4736|6122|6124|6125|6128|6129|6130|6134|6135|6136|6137|6138|6139|6141|6143|6144|6146|6147|6152|6154|6155|6157|6158|6159|6160|6161|6165|6170|6171|6173|6175|6176|6181|6187|6189|6191|6194|6201|6202|6203|6204|6205|6206|6207|6210|6217|6218|6222|6223|6227|6228|6231|6233|6234|6235|7311|9045|9349|23521|28998|51121|51187|200916	3,44053687658405e-27	7,46596502218738e-25
363	91	589	GCTGTCAACTTCTTGGTGTCATTGCTCAAGAAAAACTGGCAGAATGTCCGGGCCTTATAT	A_23_P251593	RPL10A	NM_007104	ref|Homo sapiens ribosomal protein L10a (RPL10A), mRNA [NM_007104]	14,6037347180718	-0,798723013852511	0,000228339848342119	0,0114619578026256	0,00607748658167681	03010	Ribosome	4736|6122|6124|6125|6128|6129|6130|6134|6135|6136|6137|6138|6139|6141|6143|6144|6146|6147|6152|6154|6155|6157|6158|6159|6160|6161|6165|6170|6171|6173|6175|6176|6181|6187|6189|6191|6194|6201|6202|6203|6204|6205|6206|6207|6210|6217|6218|6222|6223|6227|6228|6231|6233|6234|6235|7311|9045|9349|23521|28998|51121|51187|200916	3,44053687658405e-27	7,46596502218738e-25
245	143	588	TGCTAGAGGGCAAAGAGTTGGAGTTCTATCTTAGGAAAATCAAGGCCCGCAAAGGCAAAT	A_23_P46182	RPS8	NM_001012	ref|Homo sapiens ribosomal protein S8 (RPS8), mRNA [NM_001012]	15,5375749104944	-0,647236484329083	0,000433076402982611	0,0137801788411438	0,00730667949073878	03010	Ribosome	4736|6122|6124|6125|6128|6129|6130|6134|6135|6136|6137|6138|6139|6141|6143|6144|6146|6147|6152|6154|6155|6157|6158|6159|6160|6161|6165|6170|6171|6173|6175|6176|6181|6187|6189|6191|6194|6201|6202|6203|6204|6205|6206|6207|6210|6217|6218|6222|6223|6227|6228|6231|6233|6234|6235|7311|9045|9349|23521|28998|51121|51187|200916	3,44053687658405e-27	7,46596502218738e-25
147	19	516	AGATGTCACTTTACAGAAACAGTGTGTACCATTCCGACATTACAACGGTGGAGTTGGCAG	A_32_P21384	RPL17	NM_000985	ref|Homo sapiens ribosomal protein L17 (RPL17), transcript variant 1, mRNA [NM_000985]	12,0481636843629	-0,613032309879616	0,000944477587413282	0,0175692216203652	0,00931574784054919	03010	Ribosome	4736|6122|6124|6125|6128|6129|6130|6134|6135|6136|6137|6138|6139|6141|6143|6144|6146|6147|6152|6154|6155|6157|6158|6159|6160|6161|6165|6170|6171|6173|6175|6176|6181|6187|6189|6191|6194|6201|6202|6203|6204|6205|6206|6207|6210|6217|6218|6222|6223|6227|6228|6231|6233|6234|6235|7311|9045|9349|23521|28998|51121|51187|200916	3,44053687658405e-27	7,46596502218738e-25
342	53	804	CATTGAGATGATCCTTACGGAAAAGGAACAGATTGTTCCTAAACCAGAAGAGGAGGTTGC	A_32_P186981	RPL17	NM_000985	ref|Homo sapiens ribosomal protein L17 (RPL17), transcript variant 1, mRNA [NM_000985]	13,2609540122233	-0,431067568331448	0,0025594195966848	0,0269722085767629	0,014301504029784	03010	Ribosome	4736|6122|6124|6125|6128|6129|6130|6134|6135|6136|6137|6138|6139|6141|6143|6144|6146|6147|6152|6154|6155|6157|6158|6159|6160|6161|6165|6170|6171|6173|6175|6176|6181|6187|6189|6191|6194|6201|6202|6203|6204|6205|6206|6207|6210|6217|6218|6222|6223|6227|6228|6231|6233|6234|6235|7311|9045|9349|23521|28998|51121|51187|200916	3,44053687658405e-27	7,46596502218738e-25
22	94	335	TTAAGCCCAAGATCCCAAAGGGTGTCAGCCACAAGCTCGATTGACTTGCCTACATTGCCC	A_32_P204019	RPL29	NM_000992	ref|Homo sapiens ribosomal protein L29 (RPL29), mRNA [NM_000992]	13,4979449354465	-0,644884991730333	0,000386909505460811	0,0134341070107954	0,00712318144080209	03010	Ribosome	4736|6122|6124|6125|6128|6129|6130|6134|6135|6136|6137|6138|6139|6141|6143|6144|6146|6147|6152|6154|6155|6157|6158|6159|6160|6161|6165|6170|6171|6173|6175|6176|6181|6187|6189|6191|6194|6201|6202|6203|6204|6205|6206|6207|6210|6217|6218|6222|6223|6227|6228|6231|6233|6234|6235|7311|9045|9349|23521|28998|51121|51187|200916	3,44053687658405e-27	7,46596502218738e-25
139	96	327	CAAGGAGGTTAAGCCCAAGATCCCAAAGGGTGTCAGCCGCAAGCTCGATCCACTTGCCTA	A_32_P162004	RPL29	NM_000992	ref|Homo sapiens ribosomal protein L29 (RPL29), mRNA [NM_000992]	13,989730091025	-0,698525285629083	0,000149621164848451	0,010149354192672	0,0053815033156482	03010	Ribosome	4736|6122|6124|6125|6128|6129|6130|6134|6135|6136|6137|6138|6139|6141|6143|6144|6146|6147|6152|6154|6155|6157|6158|6159|6160|6161|6165|6170|6171|6173|6175|6176|6181|6187|6189|6191|6194|6201|6202|6203|6204|6205|6206|6207|6210|6217|6218|6222|6223|6227|6228|6231|6233|6234|6235|7311|9045|9349|23521|28998|51121|51187|200916	3,44053687658405e-27	7,46596502218738e-25
295	13	225	CTTTGCCAAGAAGCACAACAAAAAGGGCCTAAAGAAGATGCAGGCCAACAATGCCAAGGC	A_23_P257609	RPL29	NM_000992	ref|Homo sapiens ribosomal protein L29 (RPL29), mRNA [NM_000992]	11,6750382215768	-0,471192906899526	0,000807980719167437	0,0166397557320578	0,00882291611305668	03010	Ribosome	4736|6122|6124|6125|6128|6129|6130|6134|6135|6136|6137|6138|6139|6141|6143|6144|6146|6147|6152|6154|6155|6157|6158|6159|6160|6161|6165|6170|6171|6173|6175|6176|6181|6187|6189|6191|6194|6201|6202|6203|6204|6205|6206|6207|6210|6217|6218|6222|6223|6227|6228|6231|6233|6234|6235|7311|9045|9349|23521|28998|51121|51187|200916	3,44053687658405e-27	7,46596502218738e-25
233	9	482	ACGGGTGTGTCCAAGAAGGAATAAGTCTGTAGGCCTTGTCTGTTAATAAATAGTTTATAT	A_21_P0010744	RPS18	NM_022551	ref|Homo sapiens ribosomal protein S18 (RPS18), mRNA [NM_022551]	16,4071052301112	-0,725804557951957	0,000411167778351097	0,0135894769056546	0,00720556339225081	03010	Ribosome	4736|6122|6124|6125|6128|6129|6130|6134|6135|6136|6137|6138|6139|6141|6143|6144|6146|6147|6152|6154|6155|6157|6158|6159|6160|6161|6165|6170|6171|6173|6175|6176|6181|6187|6189|6191|6194|6201|6202|6203|6204|6205|6206|6207|6210|6217|6218|6222|6223|6227|6228|6231|6233|6234|6235|7311|9045|9349|23521|28998|51121|51187|200916	3,44053687658405e-27	7,46596502218738e-25
258	56	450	ACACAACGAAAACATGGTGGCCAAAGTGGGTGAGGTGAAGTCCACAATCAAGTTCCAAAT	A_32_P62008	RPL10A	NM_007104	ref|Homo sapiens ribosomal protein L10a (RPL10A), mRNA [NM_007104]	13,9194190818898	-0,431496210119384	0,00014749455149572	0,0100992238319996	0,00535492263898131	03010	Ribosome	4736|6122|6124|6125|6128|6129|6130|6134|6135|6136|6137|6138|6139|6141|6143|6144|6146|6147|6152|6154|6155|6157|6158|6159|6160|6161|6165|6170|6171|6173|6175|6176|6181|6187|6189|6191|6194|6201|6202|6203|6204|6205|6206|6207|6210|6217|6218|6222|6223|6227|6228|6231|6233|6234|6235|7311|9045|9349|23521|28998|51121|51187|200916	3,44053687658405e-27	7,46596502218738e-25
155	74	351	TGCTAAGGCCATTGGACACAGAATCCGAGTGATGCTGTACCCCTCAAGGATTTAAACTAA	A_23_P44956	RPL35A	NM_000996	ref|Homo sapiens ribosomal protein L35a (RPL35A), mRNA [NM_000996]	16,1566258208336	-0,377874398796809	0,00412971636243213	0,0341724289492768	0,0181192848533223	03010	Ribosome	4736|6122|6124|6125|6128|6129|6130|6134|6135|6136|6137|6138|6139|6141|6143|6144|6146|6147|6152|6154|6155|6157|6158|6159|6160|6161|6165|6170|6171|6173|6175|6176|6181|6187|6189|6191|6194|6201|6202|6203|6204|6205|6206|6207|6210|6217|6218|6222|6223|6227|6228|6231|6233|6234|6235|7311|9045|9349|23521|28998|51121|51187|200916	3,44053687658405e-27	7,46596502218738e-25
237	105	376	AATGATCAGAAAAAGAAAGAAGCCAAAGAGAAAGGTACCTGGGTTCAACTGAAGTGCCAG	A_24_P280901	RPL21	NM_000982	ref|Homo sapiens ribosomal protein L21 (RPL21), mRNA [NM_000982]	13,0504633605236	-0,578378604612489	0,000643020316461058	0,0154325652401972	0,00818282616139675	03010	Ribosome	4736|6122|6124|6125|6128|6129|6130|6134|6135|6136|6137|6138|6139|6141|6143|6144|6146|6147|6152|6154|6155|6157|6158|6159|6160|6161|6165|6170|6171|6173|6175|6176|6181|6187|6189|6191|6194|6201|6202|6203|6204|6205|6206|6207|6210|6217|6218|6222|6223|6227|6228|6231|6233|6234|6235|7311|9045|9349|23521|28998|51121|51187|200916	3,44053687658405e-27	7,46596502218738e-25
246	102	447	ATCCGCGAACGGAAAGCCAAATCTTGCCAAGTAGGAAAGCAAAAGGGCAAATACAAGGAA	A_33_P3257943	RPL26	NM_000987	ref|Homo sapiens ribosomal protein L26 (RPL26), mRNA [NM_000987]	13,6086785476071	-0,432239342855045	0,000760687903552061	0,0163598990104652	0,00867452737357959	03010	Ribosome	4736|6122|6124|6125|6128|6129|6130|6134|6135|6136|6137|6138|6139|6141|6143|6144|6146|6147|6152|6154|6155|6157|6158|6159|6160|6161|6165|6170|6171|6173|6175|6176|6181|6187|6189|6191|6194|6201|6202|6203|6204|6205|6206|6207|6210|6217|6218|6222|6223|6227|6228|6231|6233|6234|6235|7311|9045|9349|23521|28998|51121|51187|200916	3,44053687658405e-27	7,46596502218738e-25
220	67	548	TTCGGAATGTCTGGAACATTTCATTTCCTGTTTTGTTACCTGTGGCTCTGTAAATCTACT	A_32_P205553	RPL26L1	NM_016093	ref|Homo sapiens ribosomal protein L26-like 1 (RPL26L1), mRNA [NM_016093]	9,20299163184029	-0,743249430083258	0,00065663463555219	0,015509015444175	0,00822336243773297	03010	Ribosome	4736|6122|6124|6125|6128|6129|6130|6134|6135|6136|6137|6138|6139|6141|6143|6144|6146|6147|6152|6154|6155|6157|6158|6159|6160|6161|6165|6170|6171|6173|6175|6176|6181|6187|6189|6191|6194|6201|6202|6203|6204|6205|6206|6207|6210|6217|6218|6222|6223|6227|6228|6231|6233|6234|6235|7311|9045|9349|23521|28998|51121|51187|200916	3,44053687658405e-27	7,46596502218738e-25
142	103	135	AGCAAAATCGTCCCATTCCCCGGTGGATTCGGATGAAAACTGGTAATAAAATCACGTACA	A_33_P3401301	RPL39	NM_001000	ref|Homo sapiens ribosomal protein L39 (RPL39), mRNA [NM_001000]	13,4974925230718	-0,649768506794768	0,00642201751876104	0,0431591323588332	0,0228843145564134	03010	Ribosome	4736|6122|6124|6125|6128|6129|6130|6134|6135|6136|6137|6138|6139|6141|6143|6144|6146|6147|6152|6154|6155|6157|6158|6159|6160|6161|6165|6170|6171|6173|6175|6176|6181|6187|6189|6191|6194|6201|6202|6203|6204|6205|6206|6207|6210|6217|6218|6222|6223|6227|6228|6231|6233|6234|6235|7311|9045|9349|23521|28998|51121|51187|200916	3,44053687658405e-27	7,46596502218738e-25
177	117	394	GATTCACCGTTTGGCTCGATATTATAAGACCAAGCGAGTCCTCCCTCCCAATTGGAAATA	A_21_P0014671	RPS13	NM_001017	ref|Homo sapiens ribosomal protein S13 (RPS13), mRNA [NM_001017]	14,6607177377062	-0,766952852110665	0,0011797169662728	0,0190577189730942	0,0101049954406407	03010	Ribosome	4736|6122|6124|6125|6128|6129|6130|6134|6135|6136|6137|6138|6139|6141|6143|6144|6146|6147|6152|6154|6155|6157|6158|6159|6160|6161|6165|6170|6171|6173|6175|6176|6181|6187|6189|6191|6194|6201|6202|6203|6204|6205|6206|6207|6210|6217|6218|6222|6223|6227|6228|6231|6233|6234|6235|7311|9045|9349|23521|28998|51121|51187|200916	3,44053687658405e-27	7,46596502218738e-25
384	61	434	CTCCCTCCCAATTGGAAATATGAATCATCTACAGCCTCTGCCCTGGTCGCATAAATTTGT	A_23_P24763	RPS13	NM_001017	ref|Homo sapiens ribosomal protein S13 (RPS13), mRNA [NM_001017]	14,9736498944384	-0,79022820371689	0,00089773193783736	0,0172504108761822	0,00914670446652606	03010	Ribosome	4736|6122|6124|6125|6128|6129|6130|6134|6135|6136|6137|6138|6139|6141|6143|6144|6146|6147|6152|6154|6155|6157|6158|6159|6160|6161|6165|6170|6171|6173|6175|6176|6181|6187|6189|6191|6194|6201|6202|6203|6204|6205|6206|6207|6210|6217|6218|6222|6223|6227|6228|6231|6233|6234|6235|7311|9045|9349|23521|28998|51121|51187|200916	3,44053687658405e-27	7,46596502218738e-25
270	5	282	TACAAAGGTCAGCAAATTGGCAAAGTAGTCCAGGTTTACAGGAAGAAATATGTTATCTAC	A_23_P33045	RPL26	NM_000987	ref|Homo sapiens ribosomal protein L26 (RPL26), mRNA [NM_000987]	13,6661640178655	-0,49558781985176	0,00207386481747617	0,0244341042481909	0,0129557221602801	03010	Ribosome	4736|6122|6124|6125|6128|6129|6130|6134|6135|6136|6137|6138|6139|6141|6143|6144|6146|6147|6152|6154|6155|6157|6158|6159|6160|6161|6165|6170|6171|6173|6175|6176|6181|6187|6189|6191|6194|6201|6202|6203|6204|6205|6206|6207|6210|6217|6218|6222|6223|6227|6228|6231|6233|6234|6235|7311|9045|9349|23521|28998|51121|51187|200916	3,44053687658405e-27	7,46596502218738e-25
206	54	397	CTTTGGTTACCTATGTACCTGTTACCACTTTCAAAAATCTACAGACAGTCAATGTGGATG	A_24_P213783	RPL31	NM_000993	ref|Homo sapiens ribosomal protein L31 (RPL31), transcript variant 1, mRNA [NM_000993]	15,240672144761	-0,654692005864787	3,63656207193217e-06	0,00672591040355696	0,00356628692332248	03010	Ribosome	4736|6122|6124|6125|6128|6129|6130|6134|6135|6136|6137|6138|6139|6141|6143|6144|6146|6147|6152|6154|6155|6157|6158|6159|6160|6161|6165|6170|6171|6173|6175|6176|6181|6187|6189|6191|6194|6201|6202|6203|6204|6205|6206|6207|6210|6217|6218|6222|6223|6227|6228|6231|6233|6234|6235|7311|9045|9349|23521|28998|51121|51187|200916	3,44053687658405e-27	7,46596502218738e-25
180	30	447	GAGAAAGGGCCAAGTGATCCAGTTCTAAGTGTCATCTTTTATTATGAAGACAATAAAATC	A_23_P217609	RPL36A	NM_021029	ref|Homo sapiens ribosomal protein L36a (RPL36A), transcript variant 1, mRNA [NM_021029]	14,6467644549202	-0,286304988309745	0,00278602503376339	0,0281518813259931	0,0149270032182886	03010	Ribosome	4736|6122|6124|6125|6128|6129|6130|6134|6135|6136|6137|6138|6139|6141|6143|6144|6146|6147|6152|6154|6155|6157|6158|6159|6160|6161|6165|6170|6171|6173|6175|6176|6181|6187|6189|6191|6194|6201|6202|6203|6204|6205|6206|6207|6210|6217|6218|6222|6223|6227|6228|6231|6233|6234|6235|7311|9045|9349|23521|28998|51121|51187|200916	3,44053687658405e-27	7,46596502218738e-25
229	152	363	ATTGGCTTCGAGTGGTTGCATCTGACAAGGAGACCTACGAACTTCGTTACTTCCAGATTA	A_23_P143958	RPL22L1	NM_001099645	ref|Homo sapiens ribosomal protein L22-like 1 (RPL22L1), mRNA [NM_001099645]	12,8402032988125	-0,413395360612595	0,00715702096485149	0,0458150441516921	0,0242925616081972	03010	Ribosome	4736|6122|6124|6125|6128|6129|6130|6134|6135|6136|6137|6138|6139|6141|6143|6144|6146|6147|6152|6154|6155|6157|6158|6159|6160|6161|6165|6170|6171|6173|6175|6176|6181|6187|6189|6191|6194|6201|6202|6203|6204|6205|6206|6207|6210|6217|6218|6222|6223|6227|6228|6231|6233|6234|6235|7311|9045|9349|23521|28998|51121|51187|200916	3,44053687658405e-27	7,46596502218738e-25
166	164	430	GCTGGGAGGAGATAAGAAGAGAAAGGGCCAAGTGATCCAGTTCTAAGTGTCATCTTTTGT	A_21_P0013795	RPL36A	NM_021029	ref|Homo sapiens ribosomal protein L36a (RPL36A), transcript variant 1, mRNA [NM_021029]	15,0952681967247	-0,251574783851597	0,00481917227872172	0,0368032279340843	0,0195142163130764	03010	Ribosome	4736|6122|6124|6125|6128|6129|6130|6134|6135|6136|6137|6138|6139|6141|6143|6144|6146|6147|6152|6154|6155|6157|6158|6159|6160|6161|6165|6170|6171|6173|6175|6176|6181|6187|6189|6191|6194|6201|6202|6203|6204|6205|6206|6207|6210|6217|6218|6222|6223|6227|6228|6231|6233|6234|6235|7311|9045|9349|23521|28998|51121|51187|200916	3,44053687658405e-27	7,46596502218738e-25
54	2	203	ACAAGTGTTACCATGGCAAAACTGGAAGAGTCTACAATGTTACCCAGCATGCTGTTGGCA	A_23_P2725	RPL21	NM_000982	ref|Homo sapiens ribosomal protein L21 (RPL21), mRNA [NM_000982]	13,5485234590034	-0,332763873750176	0,0080307711976152	0,0490163459412029	0,0259899914020142	03010	Ribosome	4736|6122|6124|6125|6128|6129|6130|6134|6135|6136|6137|6138|6139|6141|6143|6144|6146|6147|6152|6154|6155|6157|6158|6159|6160|6161|6165|6170|6171|6173|6175|6176|6181|6187|6189|6191|6194|6201|6202|6203|6204|6205|6206|6207|6210|6217|6218|6222|6223|6227|6228|6231|6233|6234|6235|7311|9045|9349|23521|28998|51121|51187|200916	3,44053687658405e-27	7,46596502218738e-25
259	85	956	TTCCATCACCAGAAAAACTAATGAGATTTCTCTGGAATACAAGCTGATATTGCTACATCG	A_23_P161338	PPA1	NM_021129	ref|Homo sapiens pyrophosphatase (inorganic) 1 (PPA1), mRNA [NM_021129]	10,5429102883906	-0,846727069789026	0,000609917074717656	0,0151448815174183	0,00803028730241098	00190	Oxidative phosphorylation	498|515|528|539|1337|1340|1347|1349|1350|1351|1353|1537|4696|4697|4700|4702|4705|4708|4709|4710|4711|4712|4714|4718|4725|5464|6389|6391|6392|7381|7384|7385|7386|7388|9114|9167|9296|9377|9550|9551|10476|10632|27068|27089|29796|51079|54539|55967|126328	6,67264868617286e-08	7,23982382449756e-06
216	86	586	TTTCCCAAAACCATACCCCAACAGTGAGGCTGCTCGAGCTGCCAACAACGGAGCATTGCC	A_23_P20980	CYC1	NM_001916	ref|Homo sapiens cytochrome c-1 (CYC1), mRNA [NM_001916]	9,25308283765396	-0,798086814673558	0,0015803328960531	0,0214923884117618	0,0113959329138995	00190	Oxidative phosphorylation	498|515|528|539|1337|1340|1347|1349|1350|1351|1353|1537|4696|4697|4700|4702|4705|4708|4709|4710|4711|4712|4714|4718|4725|5464|6389|6391|6392|7381|7384|7385|7386|7388|9114|9167|9296|9377|9550|9551|10476|10632|27068|27089|29796|51079|54539|55967|126328	6,67264868617286e-08	7,23982382449756e-06
202	143	613	TAATGATATCAATGATGTCAAACAGCTGAAACCTGGCTACTTAGAAGCTACTGTGGACTG	A_19_P00807336	PPA1	NM_021129	ref|Homo sapiens pyrophosphatase (inorganic) 1 (PPA1), mRNA [NM_021129]	9,41262639576568	-0,688836420769045	0,00346211473069863	0,0313695860686573	0,0166331303681251	00190	Oxidative phosphorylation	498|515|528|539|1337|1340|1347|1349|1350|1351|1353|1537|4696|4697|4700|4702|4705|4708|4709|4710|4711|4712|4714|4718|4725|5464|6389|6391|6392|7381|7384|7385|7386|7388|9114|9167|9296|9377|9550|9551|10476|10632|27068|27089|29796|51079|54539|55967|126328	6,67264868617286e-08	7,23982382449756e-06
213	130	531	GCATATTGGCTATGATTGACGAAGGGGAAACCGACTGGAAAGTCATTGCCATTAATGTGG	A_33_P3271241	PPA1	NM_021129	ref|Homo sapiens pyrophosphatase (inorganic) 1 (PPA1), mRNA [NM_021129]	9,96290428124231	-0,746700127823289	0,00407212215926716	0,0338941841358594	0,0179717507977024	00190	Oxidative phosphorylation	498|515|528|539|1337|1340|1347|1349|1350|1351|1353|1537|4696|4697|4700|4702|4705|4708|4709|4710|4711|4712|4714|4718|4725|5464|6389|6391|6392|7381|7384|7385|7386|7388|9114|9167|9296|9377|9550|9551|10476|10632|27068|27089|29796|51079|54539|55967|126328	6,67264868617286e-08	7,23982382449756e-06
52	135	627	TTAAGCTCACAATAAGGAAGAAATAACAGATAAGTCCATTGGTGGACAGCCTTCTTCTCT	A_32_P59486	SDHD	NM_003002	ref|Homo sapiens succinate dehydrogenase complex, subunit D, integral membrane protein (SDHD), transcript variant 1, mRNA [NM_003002]	6,53091890508753	-0,693316853031427	0,000220114016378399	0,0113278866346915	0,00600639787779737	00190	Oxidative phosphorylation	498|515|528|539|1337|1340|1347|1349|1350|1351|1353|1537|4696|4697|4700|4702|4705|4708|4709|4710|4711|4712|4714|4718|4725|5464|6389|6391|6392|7381|7384|7385|7386|7388|9114|9167|9296|9377|9550|9551|10476|10632|27068|27089|29796|51079|54539|55967|126328	6,67264868617286e-08	7,23982382449756e-06
244	113	1434	GTATCTAAGAAGCATGTCACTTTCATGTTCCTCCCTAACTCCCTGACCTGAGAACCCTGG	A_23_P54636	ATP6V0D1	NM_004691	ref|Homo sapiens ATPase, H+ transporting, lysosomal 38kDa, V0 subunit d1 (ATP6V0D1), mRNA [NM_004691]	8,88577629692897	-0,538066244553596	0,00130509640866615	0,0198776797842754	0,0105397641697938	00190	Oxidative phosphorylation	498|515|528|539|1337|1340|1347|1349|1350|1351|1353|1537|4696|4697|4700|4702|4705|4708|4709|4710|4711|4712|4714|4718|4725|5464|6389|6391|6392|7381|7384|7385|7386|7388|9114|9167|9296|9377|9550|9551|10476|10632|27068|27089|29796|51079|54539|55967|126328	6,67264868617286e-08	7,23982382449756e-06
334	159	1486	CATTCAGGTTGTGCACATTGTTTTTCTTCTGACTTCCAGAAATAAAAGTGTTTCCATGGG	A_33_P3351914	NDUFA10	NM_004544	ref|Homo sapiens NADH dehydrogenase (ubiquinone) 1 alpha subcomplex, 10, 42kDa (NDUFA10), mRNA [NM_004544]	9,38741143335934	-0,662482240766677	0,00264785647317854	0,0274542707701742	0,0145571084005591	00190	Oxidative phosphorylation	498|515|528|539|1337|1340|1347|1349|1350|1351|1353|1537|4696|4697|4700|4702|4705|4708|4709|4710|4711|4712|4714|4718|4725|5464|6389|6391|6392|7381|7384|7385|7386|7388|9114|9167|9296|9377|9550|9551|10476|10632|27068|27089|29796|51079|54539|55967|126328	6,67264868617286e-08	7,23982382449756e-06
248	118	1334	CAGAATTGTTCTACAAAGGTATCCGCCCTGCAATTAACGTTGGTCTGTCTGTATCTCGTG	A_24_P245358	ATP5A1	NM_001001937	ref|Homo sapiens ATP synthase, H+ transporting, mitochondrial F1 complex, alpha subunit 1, cardiac muscle (ATP5A1), transcript variant 1, mRNA [NM_001001937]	10,2135018918593	-1,14838276503561	0,000255351220141806	0,0118060484358018	0,00625993413924241	00190	Oxidative phosphorylation	498|515|528|539|1337|1340|1347|1349|1350|1351|1353|1537|4696|4697|4700|4702|4705|4708|4709|4710|4711|4712|4714|4718|4725|5464|6389|6391|6392|7381|7384|7385|7386|7388|9114|9167|9296|9377|9550|9551|10476|10632|27068|27089|29796|51079|54539|55967|126328	6,67264868617286e-08	7,23982382449756e-06
114	79	1833	ACCATCTTCAGGTATGGGATTTCTGAACGTTTCAAATTTCAATCAATGAGCACTGTCAAC	A_23_P146058	ATP6V1C1	NM_001695	ref|Homo sapiens ATPase, H+ transporting, lysosomal 42kDa, V1 subunit C1 (ATP6V1C1), mRNA [NM_001695]	7,90467042511407	-0,503816304506577	0,00116682033775109	0,0189975119661389	0,0100730718126537	00190	Oxidative phosphorylation	498|515|528|539|1337|1340|1347|1349|1350|1351|1353|1537|4696|4697|4700|4702|4705|4708|4709|4710|4711|4712|4714|4718|4725|5464|6389|6391|6392|7381|7384|7385|7386|7388|9114|9167|9296|9377|9550|9551|10476|10632|27068|27089|29796|51079|54539|55967|126328	6,67264868617286e-08	7,23982382449756e-06
341	66	776	GGACGTCTGGAACATGCGACTTGTCTTCTTCTTTGGCGTCTCCATCATCCTGGTCCTTGG	A_23_P22765	NDUFB11	NM_019056	ref|Homo sapiens NADH dehydrogenase (ubiquinone) 1 beta subcomplex, 11, 17.3kDa (NDUFB11), transcript variant 1, mRNA [NM_019056]	11,1788906298009	-0,735401018514642	0,000191476820117009	0,0109426714807416	0,00580214482002982	00190	Oxidative phosphorylation	498|515|528|539|1337|1340|1347|1349|1350|1351|1353|1537|4696|4697|4700|4702|4705|4708|4709|4710|4711|4712|4714|4718|4725|5464|6389|6391|6392|7381|7384|7385|7386|7388|9114|9167|9296|9377|9550|9551|10476|10632|27068|27089|29796|51079|54539|55967|126328	6,67264868617286e-08	7,23982382449756e-06
193	113	1218	AGAAACAGTTGACTGACTAAATGGAAACTAGTCTATTTGACAAAGTCTTTCTGTGTTGGT	A_23_P46275	ATP5F1	NM_001688	ref|Homo sapiens ATP synthase, H+ transporting, mitochondrial Fo complex, subunit B1 (ATP5F1), mRNA [NM_001688]	10,0959365053503	-0,817813067523575	0,00010049523737615	0,00924126295712489	0,00490000509396465	00190	Oxidative phosphorylation	498|515|528|539|1337|1340|1347|1349|1350|1351|1353|1537|4696|4697|4700|4702|4705|4708|4709|4710|4711|4712|4714|4718|4725|5464|6389|6391|6392|7381|7384|7385|7386|7388|9114|9167|9296|9377|9550|9551|10476|10632|27068|27089|29796|51079|54539|55967|126328	6,67264868617286e-08	7,23982382449756e-06
266	115	735	GAGGAATTATATCTAAGTTGTGAGACTGAGTTCTGTATTCTGGTGAGTTAATGGGGTTGC	A_32_P155631	SDHD	NM_003002	ref|Homo sapiens succinate dehydrogenase complex, subunit D, integral membrane protein (SDHD), transcript variant 1, mRNA [NM_003002]	7,57911286388017	-0,677043488075078	0,0012910359740301	0,0198570657514711	0,0105288339683466	00190	Oxidative phosphorylation	498|515|528|539|1337|1340|1347|1349|1350|1351|1353|1537|4696|4697|4700|4702|4705|4708|4709|4710|4711|4712|4714|4718|4725|5464|6389|6391|6392|7381|7384|7385|7386|7388|9114|9167|9296|9377|9550|9551|10476|10632|27068|27089|29796|51079|54539|55967|126328	6,67264868617286e-08	7,23982382449756e-06
363	141	961	GGGCAACTCAGGATTTTAAGTTCCATAAAGTATTGAACCAACTCTAAAATGTTAACTCCT	A_33_P3296682	NDUFB5	NM_002492	ref|Homo sapiens NADH dehydrogenase (ubiquinone) 1 beta subcomplex, 5, 16kDa (NDUFB5), transcript variant 1, mRNA [NM_002492]	8,77243984324447	-0,630823738805212	0,00801751873518321	0,0489787682627894	0,0259700665479655	00190	Oxidative phosphorylation	498|515|528|539|1337|1340|1347|1349|1350|1351|1353|1537|4696|4697|4700|4702|4705|4708|4709|4710|4711|4712|4714|4718|4725|5464|6389|6391|6392|7381|7384|7385|7386|7388|9114|9167|9296|9377|9550|9551|10476|10632|27068|27089|29796|51079|54539|55967|126328	6,67264868617286e-08	7,23982382449756e-06
66	102	1583	TCATTTGTCTTTTTTCCAGTGAGGTAAAATAAGGCATAAATGCAGGTAATTATTCCCAGC	A_23_P118002	UQCRC2	NM_003366	ref|Homo sapiens ubiquinol-cytochrome c reductase core protein II (UQCRC2), mRNA [NM_003366]	9,08571670921689	-0,597767198480113	0,000939774608108546	0,0175692216203652	0,00931574784054919	00190	Oxidative phosphorylation	498|515|528|539|1337|1340|1347|1349|1350|1351|1353|1537|4696|4697|4700|4702|4705|4708|4709|4710|4711|4712|4714|4718|4725|5464|6389|6391|6392|7381|7384|7385|7386|7388|9114|9167|9296|9377|9550|9551|10476|10632|27068|27089|29796|51079|54539|55967|126328	6,67264868617286e-08	7,23982382449756e-06
99	10	975	TGTCACCTCAGGAGACTTATTTGAGAGGAAGCCTTCTGTACTTGAAGTTGATTTGAAATA	A_23_P153586	UQCRFS1	NM_006003	ref|Homo sapiens ubiquinol-cytochrome c reductase, Rieske iron-sulfur polypeptide 1 (UQCRFS1), mRNA [NM_006003]	10,6890088850502	-0,773437597109684	0,0012993916596025	0,0198707483283813	0,0105360888962574	00190	Oxidative phosphorylation	498|515|528|539|1337|1340|1347|1349|1350|1351|1353|1537|4696|4697|4700|4702|4705|4708|4709|4710|4711|4712|4714|4718|4725|5464|6389|6391|6392|7381|7384|7385|7386|7388|9114|9167|9296|9377|9550|9551|10476|10632|27068|27089|29796|51079|54539|55967|126328	6,67264868617286e-08	7,23982382449756e-06
108	24	563	TCCTCTACATCGGCTTCTTGGGCTACTGCTCCGGCCTGATTGATAACCTAATCCGGCGGA	A_33_P3336652	NDUFC2	NM_001204054	ref|Homo sapiens NADH dehydrogenase (ubiquinone) 1, subcomplex unknown, 2, 14.5kDa (NDUFC2), transcript variant 2, mRNA [NM_001204054]	10,0705309402201	-0,633860116271769	0,00428142774608884	0,0347481273122829	0,018424538034019	00190	Oxidative phosphorylation	498|515|528|539|1337|1340|1347|1349|1350|1351|1353|1537|4696|4697|4700|4702|4705|4708|4709|4710|4711|4712|4714|4718|4725|5464|6389|6391|6392|7381|7384|7385|7386|7388|9114|9167|9296|9377|9550|9551|10476|10632|27068|27089|29796|51079|54539|55967|126328	6,67264868617286e-08	7,23982382449756e-06
320	91	1016	GGCAAGTGATTGAAACATCTGAAATTCTGCTGTCGAGATTCCCATCTCTAAGGACTCCAA	A_33_P3886707	PPA2	NM_176869	ref|Homo sapiens pyrophosphatase (inorganic) 2 (PPA2), transcript variant 1, mRNA [NM_176869]	9,75026629572984	-0,768651384916073	0,000696074024205394	0,01581564953364	0,00838594937063734	00190	Oxidative phosphorylation	498|515|528|539|1337|1340|1347|1349|1350|1351|1353|1537|4696|4697|4700|4702|4705|4708|4709|4710|4711|4712|4714|4718|4725|5464|6389|6391|6392|7381|7384|7385|7386|7388|9114|9167|9296|9377|9550|9551|10476|10632|27068|27089|29796|51079|54539|55967|126328	6,67264868617286e-08	7,23982382449756e-06
307	23	826	ACCTCGGGGATTTTTTCCATTTTGCAGTAAAATGTTAAATTAATGTAGCCTGCCTCTATT	A_23_P210348	COX7A2L	NM_004718	ref|Homo sapiens cytochrome c oxidase subunit VIIa polypeptide 2 like (COX7A2L), mRNA [NM_004718]	9,08691845922914	-0,759252073538747	0,00346936651519189	0,0314119898539851	0,0166556141741886	00190	Oxidative phosphorylation	498|515|528|539|1337|1340|1347|1349|1350|1351|1353|1537|4696|4697|4700|4702|4705|4708|4709|4710|4711|4712|4714|4718|4725|5464|6389|6391|6392|7381|7384|7385|7386|7388|9114|9167|9296|9377|9550|9551|10476|10632|27068|27089|29796|51079|54539|55967|126328	6,67264868617286e-08	7,23982382449756e-06
111	84	1203	CTTGGATTTCCAGAAAAGCCTCTTAATTTTATGCTTTCTCATCGAAGTAATGTACCCTTT	A_33_P3410724	SDHC	NM_003001	ref|Homo sapiens succinate dehydrogenase complex, subunit C, integral membrane protein, 15kDa (SDHC), transcript variant 1, mRNA [NM_003001]	9,57102328674131	-0,672480574078191	0,00309014235906209	0,029567497035624	0,0156776067040318	00190	Oxidative phosphorylation	498|515|528|539|1337|1340|1347|1349|1350|1351|1353|1537|4696|4697|4700|4702|4705|4708|4709|4710|4711|4712|4714|4718|4725|5464|6389|6391|6392|7381|7384|7385|7386|7388|9114|9167|9296|9377|9550|9551|10476|10632|27068|27089|29796|51079|54539|55967|126328	6,67264868617286e-08	7,23982382449756e-06
89	3	393	ACGCTGCTTTAGAATGAAGGTCTTCCAGAAGCCACATCCGCACAATTTTCCACTTAACCA	A_23_P145777	NDUFA4	NM_002489	ref|Homo sapiens NDUFA4, mitochondrial complex associated (NDUFA4), mRNA [NM_002489]	13,0316603252834	-0,681170601203558	0,00564527620668229	0,0400770391800761	0,0212500928763194	00190	Oxidative phosphorylation	498|515|528|539|1337|1340|1347|1349|1350|1351|1353|1537|4696|4697|4700|4702|4705|4708|4709|4710|4711|4712|4714|4718|4725|5464|6389|6391|6392|7381|7384|7385|7386|7388|9114|9167|9296|9377|9550|9551|10476|10632|27068|27089|29796|51079|54539|55967|126328	6,67264868617286e-08	7,23982382449756e-06
12	158	603	AGGTCCTTCCACTTTTTGGAGAGTAGCCAATCTAGCTTTTTTGTACAGACTTAGAAATTA	A_23_P20882	ATP6V1G1	NM_004888	ref|Homo sapiens ATPase, H+ transporting, lysosomal 13kDa, V1 subunit G1 (ATP6V1G1), mRNA [NM_004888]	9,22005733555804	-0,471287531445008	0,00132544033105609	0,0199900637228002	0,0105993536300014	00190	Oxidative phosphorylation	498|515|528|539|1337|1340|1347|1349|1350|1351|1353|1537|4696|4697|4700|4702|4705|4708|4709|4710|4711|4712|4714|4718|4725|5464|6389|6391|6392|7381|7384|7385|7386|7388|9114|9167|9296|9377|9550|9551|10476|10632|27068|27089|29796|51079|54539|55967|126328	6,67264868617286e-08	7,23982382449756e-06
17	18	704	TGGGCAGGGCTATGCGGGAGATTGTCTAAAAGTGTTGGTTTTCTGCCATCAGTGAAAATT	A_23_P143474	ATP5O	NM_001697	ref|Homo sapiens ATP synthase, H+ transporting, mitochondrial F1 complex, O subunit (ATP5O), mRNA [NM_001697]	12,3426947059465	-0,622281386024973	0,00302208041244764	0,0292248367170994	0,0154959175437883	00190	Oxidative phosphorylation	498|515|528|539|1337|1340|1347|1349|1350|1351|1353|1537|4696|4697|4700|4702|4705|4708|4709|4710|4711|4712|4714|4718|4725|5464|6389|6391|6392|7381|7384|7385|7386|7388|9114|9167|9296|9377|9550|9551|10476|10632|27068|27089|29796|51079|54539|55967|126328	6,67264868617286e-08	7,23982382449756e-06
57	101	485	AGCTCTCTATGGACCAGTAATCTGATAAATAACCGAGCTCTTCTTTGGGGATCAATATTT	A_23_P81690	COX7A2	NM_001865	ref|Homo sapiens cytochrome c oxidase subunit VIIa polypeptide 2 (liver) (COX7A2), transcript variant 1, mRNA [NM_001865]	12,9364445526474	-0,682087096773175	0,00364452615043051	0,0321301267863406	0,0170363927152854	00190	Oxidative phosphorylation	498|515|528|539|1337|1340|1347|1349|1350|1351|1353|1537|4696|4697|4700|4702|4705|4708|4709|4710|4711|4712|4714|4718|4725|5464|6389|6391|6392|7381|7384|7385|7386|7388|9114|9167|9296|9377|9550|9551|10476|10632|27068|27089|29796|51079|54539|55967|126328	6,67264868617286e-08	7,23982382449756e-06
239	151	708	GCTGGTAGCTTCTATGTAATTCGCAATGATTCCATCTAAATAAAAGTTCTATGATCTGCA	A_33_P3299892	UQCRH	NM_001297565	ref|Homo sapiens ubiquinol-cytochrome c reductase hinge protein (UQCRH), transcript variant 2, mRNA [NM_001297565]	12,5429938142606	-0,777417215284478	0,000338498905822685	0,0127174442206975	0,00674318453578735	00190	Oxidative phosphorylation	498|515|528|539|1337|1340|1347|1349|1350|1351|1353|1537|4696|4697|4700|4702|4705|4708|4709|4710|4711|4712|4714|4718|4725|5464|6389|6391|6392|7381|7384|7385|7386|7388|9114|9167|9296|9377|9550|9551|10476|10632|27068|27089|29796|51079|54539|55967|126328	6,67264868617286e-08	7,23982382449756e-06
283	104	678	TACCTTATTTGAACAAGTTTTCCTTTATTGAGTACCAAGCCATGTAATGGTAACTTGGAC	A_19_P00808453	COX5A	NM_004255	ref|Homo sapiens cytochrome c oxidase subunit Va (COX5A), mRNA [NM_004255]	11,4991772192864	-0,748376791060362	0,000207659158256231	0,0111988885671165	0,00593799908954066	00190	Oxidative phosphorylation	498|515|528|539|1337|1340|1347|1349|1350|1351|1353|1537|4696|4697|4700|4702|4705|4708|4709|4710|4711|4712|4714|4718|4725|5464|6389|6391|6392|7381|7384|7385|7386|7388|9114|9167|9296|9377|9550|9551|10476|10632|27068|27089|29796|51079|54539|55967|126328	6,67264868617286e-08	7,23982382449756e-06
225	145	443	AAAGTATATGGGACCTTAAGCTCACCTTCTTTACTTGTATCAAATGATGACTGGTATACT	A_32_P168247	COX6A1	NM_004373	ref|Homo sapiens cytochrome c oxidase subunit VIa polypeptide 1 (COX6A1), mRNA [NM_004373]	13,1894764352076	-0,717959700739355	0,000443609720496702	0,0139001703204328	0,00737030270571236	00190	Oxidative phosphorylation	498|515|528|539|1337|1340|1347|1349|1350|1351|1353|1537|4696|4697|4700|4702|4705|4708|4709|4710|4711|4712|4714|4718|4725|5464|6389|6391|6392|7381|7384|7385|7386|7388|9114|9167|9296|9377|9550|9551|10476|10632|27068|27089|29796|51079|54539|55967|126328	6,67264868617286e-08	7,23982382449756e-06
33	138	647	CTTTTGGGTCCTCTAACTAGGACTCCCTCATTCCTAGAAATTTAACCTTAATGAAATCCC	A_24_P346886	NDUFB8	NM_005004	ref|Homo sapiens NADH dehydrogenase (ubiquinone) 1 beta subcomplex, 8, 19kDa (NDUFB8), transcript variant 1, mRNA [NM_005004]	11,4794956420634	-0,536219202868178	0,000754665213400069	0,0163598990104652	0,00867452737357959	00190	Oxidative phosphorylation	498|515|528|539|1337|1340|1347|1349|1350|1351|1353|1537|4696|4697|4700|4702|4705|4708|4709|4710|4711|4712|4714|4718|4725|5464|6389|6391|6392|7381|7384|7385|7386|7388|9114|9167|9296|9377|9550|9551|10476|10632|27068|27089|29796|51079|54539|55967|126328	6,67264868617286e-08	7,23982382449756e-06
340	141	386	GCACTGGCACCTAGACATGTACAACAGGAACCGTGTGGATACATCCCCCACACCTGTTTC	A_33_P3384721	NDUFB8	NM_005004	ref|Homo sapiens NADH dehydrogenase (ubiquinone) 1 beta subcomplex, 8, 19kDa (NDUFB8), transcript variant 1, mRNA [NM_005004]	10,9991108548807	-0,697110261110053	0,000266889002993435	0,0120452714451559	0,00638677762047078	00190	Oxidative phosphorylation	498|515|528|539|1337|1340|1347|1349|1350|1351|1353|1537|4696|4697|4700|4702|4705|4708|4709|4710|4711|4712|4714|4718|4725|5464|6389|6391|6392|7381|7384|7385|7386|7388|9114|9167|9296|9377|9550|9551|10476|10632|27068|27089|29796|51079|54539|55967|126328	6,67264868617286e-08	7,23982382449756e-06
238	65	690	ACAAGTTTTCCTTTATTGAGTACCAACCCATGTAATGGTAACCTGGACTTTAATAAAAGG	A_32_P98502	COX5A	NM_004255	ref|Homo sapiens cytochrome c oxidase subunit Va (COX5A), mRNA [NM_004255]	9,21218202267152	-0,687210992929311	0,000396633280442356	0,0135348779584253	0,00717661333198415	00190	Oxidative phosphorylation	498|515|528|539|1337|1340|1347|1349|1350|1351|1353|1537|4696|4697|4700|4702|4705|4708|4709|4710|4711|4712|4714|4718|4725|5464|6389|6391|6392|7381|7384|7385|7386|7388|9114|9167|9296|9377|9550|9551|10476|10632|27068|27089|29796|51079|54539|55967|126328	6,67264868617286e-08	7,23982382449756e-06
172	2	517	GTAATTACTCTTTTACTGTTTACCATTCACTATAATTCACAATTAAAATTGTGTGACTAA	A_33_P3241753	NDUFA12	NM_018838	ref|Homo sapiens NADH dehydrogenase (ubiquinone) 1 alpha subcomplex, 12 (NDUFA12), transcript variant 1, mRNA [NM_018838]	8,03549072692264	-0,522875727812117	0,00136360981659868	0,0202479528600088	0,0107360944728779	00190	Oxidative phosphorylation	498|515|528|539|1337|1340|1347|1349|1350|1351|1353|1537|4696|4697|4700|4702|4705|4708|4709|4710|4711|4712|4714|4718|4725|5464|6389|6391|6392|7381|7384|7385|7386|7388|9114|9167|9296|9377|9550|9551|10476|10632|27068|27089|29796|51079|54539|55967|126328	6,67264868617286e-08	7,23982382449756e-06
120	36	440	TGGATCGAACATTTCACCTCTCATATTAAGTCTGGCAATGATGACTATATGTATTCCTGC	A_23_P69468	NDUFB4	NM_004547	ref|Homo sapiens NADH dehydrogenase (ubiquinone) 1 beta subcomplex, 4, 15kDa (NDUFB4), transcript variant 1, mRNA [NM_004547]	11,6374500462791	-0,568042625366141	0,000831514134992015	0,0168199895824671	0,00891848170719762	00190	Oxidative phosphorylation	498|515|528|539|1337|1340|1347|1349|1350|1351|1353|1537|4696|4697|4700|4702|4705|4708|4709|4710|4711|4712|4714|4718|4725|5464|6389|6391|6392|7381|7384|7385|7386|7388|9114|9167|9296|9377|9550|9551|10476|10632|27068|27089|29796|51079|54539|55967|126328	6,67264868617286e-08	7,23982382449756e-06
213	91	539	AGAATTTATAAAATTGAGTCCAGGAGGAAGCTCTGGCCCTTGTATTACACATTCTGGACA	A_23_P77818	ATP5H	NM_006356	ref|Homo sapiens ATP synthase, H+ transporting, mitochondrial Fo complex, subunit d (ATP5H), transcript variant 1, mRNA [NM_006356]	12,361709436445	-0,599264340268331	0,00052790970744573	0,0146551868929455	0,00777063597925997	00190	Oxidative phosphorylation	498|515|528|539|1337|1340|1347|1349|1350|1351|1353|1537|4696|4697|4700|4702|4705|4708|4709|4710|4711|4712|4714|4718|4725|5464|6389|6391|6392|7381|7384|7385|7386|7388|9114|9167|9296|9377|9550|9551|10476|10632|27068|27089|29796|51079|54539|55967|126328	6,67264868617286e-08	7,23982382449756e-06
83	7	381	TTCTGGTCATTAAGGGAAAGATCGAACTGGAAGAAACAATTAAAGTATGGAAGCAGCGGA	A_24_P23245	NDUFA6	NM_002490	ref|Homo sapiens NADH dehydrogenase (ubiquinone) 1 alpha subcomplex, 6, 14kDa (NDUFA6), mRNA [NM_002490]	9,69414054568463	-0,588269604828584	0,00418345240837468	0,0343476812230622	0,018212209060572	00190	Oxidative phosphorylation	498|515|528|539|1337|1340|1347|1349|1350|1351|1353|1537|4696|4697|4700|4702|4705|4708|4709|4710|4711|4712|4714|4718|4725|5464|6389|6391|6392|7381|7384|7385|7386|7388|9114|9167|9296|9377|9550|9551|10476|10632|27068|27089|29796|51079|54539|55967|126328	6,67264868617286e-08	7,23982382449756e-06
152	76	543	CGGAGAGATTATAGGCAAGCGGGGCATCATTGGCTATGATGTTTGAAGACCAATCTTTAA	A_23_P75622	ATP5L	NM_006476	ref|Homo sapiens ATP synthase, H+ transporting, mitochondrial Fo complex, subunit G (ATP5L), transcript variant 1, mRNA [NM_006476]	13,8327156118385	-0,515527805318547	0,00110624836855359	0,0186825423235852	0,00990606511020208	00190	Oxidative phosphorylation	498|515|528|539|1337|1340|1347|1349|1350|1351|1353|1537|4696|4697|4700|4702|4705|4708|4709|4710|4711|4712|4714|4718|4725|5464|6389|6391|6392|7381|7384|7385|7386|7388|9114|9167|9296|9377|9550|9551|10476|10632|27068|27089|29796|51079|54539|55967|126328	6,67264868617286e-08	7,23982382449756e-06
134	99	22	TCCTGACCTTGGGCTACGGCTGACCGTTTTTTGTGGTGTACTCCGTGCCATCATGTCCGT	A_22_P00011339	COX8A	NM_004074	ref|Homo sapiens cytochrome c oxidase subunit VIIIA (ubiquitous) (COX8A), mRNA [NM_004074]	10,2798366228776	-0,844077476002665	0,000439032730366457	0,0138805813240279	0,00735991601045056	00190	Oxidative phosphorylation	498|515|528|539|1337|1340|1347|1349|1350|1351|1353|1537|4696|4697|4700|4702|4705|4708|4709|4710|4711|4712|4714|4718|4725|5464|6389|6391|6392|7381|7384|7385|7386|7388|9114|9167|9296|9377|9550|9551|10476|10632|27068|27089|29796|51079|54539|55967|126328	6,67264868617286e-08	7,23982382449756e-06
302	132	568	TTCCCACTCCATTAAGAGGCTAGGTGAGGCGCTTCTAGGTTGCTGGGGCTCTGCTGGTTA	A_23_P93623	ATP6V1F	NM_004231	ref|Homo sapiens ATPase, H+ transporting, lysosomal 14kDa, V1 subunit F (ATP6V1F), transcript variant 1, mRNA [NM_004231]	10,6174246476604	-0,521150816424598	0,000394241040048047	0,0135348779584253	0,00717661333198415	00190	Oxidative phosphorylation	498|515|528|539|1337|1340|1347|1349|1350|1351|1353|1537|4696|4697|4700|4702|4705|4708|4709|4710|4711|4712|4714|4718|4725|5464|6389|6391|6392|7381|7384|7385|7386|7388|9114|9167|9296|9377|9550|9551|10476|10632|27068|27089|29796|51079|54539|55967|126328	6,67264868617286e-08	7,23982382449756e-06
7	42	2317	CTTTGTCCCTTGCTTCATTTTTGTGACAAGATAAAACTGGGCACAGCTCTTAAATAAAAT	A_33_P3311056	SDHA	NM_004168	ref|Homo sapiens succinate dehydrogenase complex, subunit A, flavoprotein (Fp) (SDHA), transcript variant 1, mRNA [NM_004168]	9,60382333508835	-0,420088989077021	0,00185176979415105	0,0231315255909496	0,0122650544360324	00190	Oxidative phosphorylation	498|515|528|539|1337|1340|1347|1349|1350|1351|1353|1537|4696|4697|4700|4702|4705|4708|4709|4710|4711|4712|4714|4718|4725|5464|6389|6391|6392|7381|7384|7385|7386|7388|9114|9167|9296|9377|9550|9551|10476|10632|27068|27089|29796|51079|54539|55967|126328	6,67264868617286e-08	7,23982382449756e-06
266	63	194	CAAATACGGTAATGCTGTATTAGCTAGTGGAGCCACTTTCTGTATTGTTACATGGACATA	A_23_P159650	COX7B	NM_001866	ref|Homo sapiens cytochrome c oxidase subunit VIIb (COX7B), mRNA [NM_001866]	11,1407503616423	-0,682369884345146	0,000189193861485711	0,0109299142697464	0,00579538054991313	00190	Oxidative phosphorylation	498|515|528|539|1337|1340|1347|1349|1350|1351|1353|1537|4696|4697|4700|4702|4705|4708|4709|4710|4711|4712|4714|4718|4725|5464|6389|6391|6392|7381|7384|7385|7386|7388|9114|9167|9296|9377|9550|9551|10476|10632|27068|27089|29796|51079|54539|55967|126328	6,67264868617286e-08	7,23982382449756e-06
60	102	682	CCAAAATAAGATTTCTTCTCTGTAGCCTACTTGTCTGGTTTATCCCTTACAGAATATTAG	A_33_P3413597	NDUFB3	NM_001257102	ref|Homo sapiens NADH dehydrogenase (ubiquinone) 1 beta subcomplex, 3, 12kDa (NDUFB3), transcript variant 2, mRNA [NM_001257102]	10,5761022023123	-0,483854506582203	0,00149159524343694	0,0209741309748279	0,0111211366990592	00190	Oxidative phosphorylation	498|515|528|539|1337|1340|1347|1349|1350|1351|1353|1537|4696|4697|4700|4702|4705|4708|4709|4710|4711|4712|4714|4718|4725|5464|6389|6391|6392|7381|7384|7385|7386|7388|9114|9167|9296|9377|9550|9551|10476|10632|27068|27089|29796|51079|54539|55967|126328	6,67264868617286e-08	7,23982382449756e-06
75	158	122	GCCCCCATTGAGCCCCTACTTCAAGTACTCCGTCATGATCAACAAGGCCACGCCCTACAA	A_23_P208540	NDUFA3	NM_004542	ref|Homo sapiens NADH dehydrogenase (ubiquinone) 1 alpha subcomplex, 3, 9kDa (NDUFA3), mRNA [NM_004542]	11,0480173325241	-0,432711057466921	0,00523109751003549	0,0384241894546236	0,0203737005355916	00190	Oxidative phosphorylation	498|515|528|539|1337|1340|1347|1349|1350|1351|1353|1537|4696|4697|4700|4702|4705|4708|4709|4710|4711|4712|4714|4718|4725|5464|6389|6391|6392|7381|7384|7385|7386|7388|9114|9167|9296|9377|9550|9551|10476|10632|27068|27089|29796|51079|54539|55967|126328	6,67264868617286e-08	7,23982382449756e-06
115	138	412	ATGAGCAACGGGCTGAAGGCACGTTTCCCGGGAAGATCTGAACTGGCTGCATCTCCCTTT	A_23_P108244	COX6B1	NM_001863	ref|Homo sapiens cytochrome c oxidase subunit VIb polypeptide 1 (ubiquitous) (COX6B1), mRNA [NM_001863]	12,4524673960918	-0,564092216062923	0,00290811574262017	0,0286527427929731	0,0151925755487113	00190	Oxidative phosphorylation	498|515|528|539|1337|1340|1347|1349|1350|1351|1353|1537|4696|4697|4700|4702|4705|4708|4709|4710|4711|4712|4714|4718|4725|5464|6389|6391|6392|7381|7384|7385|7386|7388|9114|9167|9296|9377|9550|9551|10476|10632|27068|27089|29796|51079|54539|55967|126328	6,67264868617286e-08	7,23982382449756e-06
10	128	240	AAGCCATAAGAAGACTTCCTGAGAACCTTTATAATGACAGGATGTTTCGCATTAAGAGGG	A_23_P31671	UQCRB	NM_006294	ref|Homo sapiens ubiquinol-cytochrome c reductase binding protein (UQCRB), transcript variant 1, mRNA [NM_006294]	11,0686901223284	-0,377480048784021	0,00585653703499953	0,0409355377844826	0,0217052955422613	00190	Oxidative phosphorylation	498|515|528|539|1337|1340|1347|1349|1350|1351|1353|1537|4696|4697|4700|4702|4705|4708|4709|4710|4711|4712|4714|4718|4725|5464|6389|6391|6392|7381|7384|7385|7386|7388|9114|9167|9296|9377|9550|9551|10476|10632|27068|27089|29796|51079|54539|55967|126328	6,67264868617286e-08	7,23982382449756e-06
121	73	204	GCCTACAAATCGAGGACTTCGAGGCTCGCATCGCGCTGTTGCCACTGTTACAGGCAGAAA	A_23_P119627	NDUFA13	NM_015965	ref|Homo sapiens NADH dehydrogenase (ubiquinone) 1 alpha subcomplex, 13 (NDUFA13), mRNA [NM_015965]	11,2159259852773	-0,557076431785013	0,00337005856358892	0,0309862344570746	0,0164298654184911	00190	Oxidative phosphorylation	498|515|528|539|1337|1340|1347|1349|1350|1351|1353|1537|4696|4697|4700|4702|4705|4708|4709|4710|4711|4712|4714|4718|4725|5464|6389|6391|6392|7381|7384|7385|7386|7388|9114|9167|9296|9377|9550|9551|10476|10632|27068|27089|29796|51079|54539|55967|126328	6,67264868617286e-08	7,23982382449756e-06
260	54	713	AACGCCCATGCAGTTTGCATCGACTGATAGTGTGTTCTTTCCGGGATCACAAACATTAAC	A_23_P43566	NDUFA8	NM_014222	ref|Homo sapiens NADH dehydrogenase (ubiquinone) 1 alpha subcomplex, 8, 19kDa (NDUFA8), mRNA [NM_014222]	10,5349794059351	-0,636641023557035	0,000127700486919385	0,00977660930860192	0,00518386238289185	00190	Oxidative phosphorylation	498|515|528|539|1337|1340|1347|1349|1350|1351|1353|1537|4696|4697|4700|4702|4705|4708|4709|4710|4711|4712|4714|4718|4725|5464|6389|6391|6392|7381|7384|7385|7386|7388|9114|9167|9296|9377|9550|9551|10476|10632|27068|27089|29796|51079|54539|55967|126328	6,67264868617286e-08	7,23982382449756e-06
195	160	343	TTCCCTGTCTCTGAAAGACCTTTCTCTGGAAGAGGAGTCTGCATTGTAGTGTCTCAAAGA	A_23_P213718	UQCRQ	NM_014402	ref|Homo sapiens ubiquinol-cytochrome c reductase, complex III subunit VII, 9.5kDa (UQCRQ), mRNA [NM_014402]	13,2162008186049	-0,582877728023947	0,00555579968807613	0,0397009707013903	0,0210506896703085	00190	Oxidative phosphorylation	498|515|528|539|1337|1340|1347|1349|1350|1351|1353|1537|4696|4697|4700|4702|4705|4708|4709|4710|4711|4712|4714|4718|4725|5464|6389|6391|6392|7381|7384|7385|7386|7388|9114|9167|9296|9377|9550|9551|10476|10632|27068|27089|29796|51079|54539|55967|126328	6,67264868617286e-08	7,23982382449756e-06
51	95	453	TTGAAGGAGTGGCTAAGGTTGGACAATACACGTTCACTGCAGCTGCTGTCGGGGCCGTGT	A_23_P320185	NDUFA11	NM_175614	ref|Homo sapiens NADH dehydrogenase (ubiquinone) 1 alpha subcomplex, 11, 14.7kDa (NDUFA11), transcript variant 1, mRNA [NM_175614]	10,4949824832764	-0,716209611156881	0,00183949908938273	0,0230576935414444	0,0122259063866422	00190	Oxidative phosphorylation	498|515|528|539|1337|1340|1347|1349|1350|1351|1353|1537|4696|4697|4700|4702|4705|4708|4709|4710|4711|4712|4714|4718|4725|5464|6389|6391|6392|7381|7384|7385|7386|7388|9114|9167|9296|9377|9550|9551|10476|10632|27068|27089|29796|51079|54539|55967|126328	6,67264868617286e-08	7,23982382449756e-06
41	69	333	CCAGTGGACAGATGAAGAATTAGGTATCCCTCCTGATGATGAAGACTGAAGGTGTAGACT	A_24_P406301	NDUFB2	NM_004546	ref|Homo sapiens NADH dehydrogenase (ubiquinone) 1 beta subcomplex, 2, 8kDa (NDUFB2), mRNA [NM_004546]	11,7254233090342	-0,547305783334922	0,00181849447902223	0,0229780209423642	0,0121836614961815	00190	Oxidative phosphorylation	498|515|528|539|1337|1340|1347|1349|1350|1351|1353|1537|4696|4697|4700|4702|4705|4708|4709|4710|4711|4712|4714|4718|4725|5464|6389|6391|6392|7381|7384|7385|7386|7388|9114|9167|9296|9377|9550|9551|10476|10632|27068|27089|29796|51079|54539|55967|126328	6,67264868617286e-08	7,23982382449756e-06
55	23	444	TGATGTCTGGAGGCTGATTTTCCTGTTCTCTGTTCTCCACTGGAAAGGTTGTTTACGACA	A_23_P10463	NDUFS5	NM_004552	ref|Homo sapiens NADH dehydrogenase (ubiquinone) Fe-S protein 5, 15kDa (NADH-coenzyme Q reductase) (NDUFS5), transcript variant 1, mRNA [NM_004552]	12,6676158717745	-0,633252756669181	0,000958299413113432	0,017635303582101	0,00935078655231693	00190	Oxidative phosphorylation	498|515|528|539|1337|1340|1347|1349|1350|1351|1353|1537|4696|4697|4700|4702|4705|4708|4709|4710|4711|4712|4714|4718|4725|5464|6389|6391|6392|7381|7384|7385|7386|7388|9114|9167|9296|9377|9550|9551|10476|10632|27068|27089|29796|51079|54539|55967|126328	6,67264868617286e-08	7,23982382449756e-06
113	101	1325	TGAATGGGAAAGCCGGATTGCGGAGGTGGATGCCAGTGTGGTACGTGAGATCTGCTCCAA	A_23_P132675	UQCRC1	NM_003365	ref|Homo sapiens ubiquinol-cytochrome c reductase core protein I (UQCRC1), mRNA [NM_003365]	10,3721884132399	-0,57658694725046	0,00193575934735897	0,0236317567630571	0,0125302925645067	00190	Oxidative phosphorylation	498|515|528|539|1337|1340|1347|1349|1350|1351|1353|1537|4696|4697|4700|4702|4705|4708|4709|4710|4711|4712|4714|4718|4725|5464|6389|6391|6392|7381|7384|7385|7386|7388|9114|9167|9296|9377|9550|9551|10476|10632|27068|27089|29796|51079|54539|55967|126328	6,67264868617286e-08	7,23982382449756e-06
93	107	2356	TGTGGTAGTGAGCTGATCATCCACTTTCTTCTAAAATAAAGAGAAGAAAATGGCCAGTAA	A_21_P0000034	COX11	NM_004375	ref|Homo sapiens COX11 cytochrome c oxidase copper chaperone (COX11), transcript variant 1, mRNA [NM_004375]	6,78750733381552	-0,477081000402719	0,00219718879419165	0,0251076823012389	0,0133128741974455	00190	Oxidative phosphorylation	498|515|528|539|1337|1340|1347|1349|1350|1351|1353|1537|4696|4697|4700|4702|4705|4708|4709|4710|4711|4712|4714|4718|4725|5464|6389|6391|6392|7381|7384|7385|7386|7388|9114|9167|9296|9377|9550|9551|10476|10632|27068|27089|29796|51079|54539|55967|126328	6,67264868617286e-08	7,23982382449756e-06
217	5	293	GGAGGAAAATGGTCCATGGGGTATACAAAAAGAGTATCTTTGTTTTCACTCATGTACTTG	A_23_P43613	NDUFB6	NM_182739	ref|Homo sapiens NADH dehydrogenase (ubiquinone) 1 beta subcomplex, 6, 17kDa (NDUFB6), transcript variant 2, mRNA [NM_182739]	9,10596330720928	-0,532003263782467	0,00268488947967569	0,0275653159039831	0,0146159879848592	00190	Oxidative phosphorylation	498|515|528|539|1337|1340|1347|1349|1350|1351|1353|1537|4696|4697|4700|4702|4705|4708|4709|4710|4711|4712|4714|4718|4725|5464|6389|6391|6392|7381|7384|7385|7386|7388|9114|9167|9296|9377|9550|9551|10476|10632|27068|27089|29796|51079|54539|55967|126328	6,67264868617286e-08	7,23982382449756e-06
8	143	333	AGCCTCTGGAAGTGGATCAAACTAGAACTCATATGCCATACTAGATATGTTTGTCAATAA	A_23_P110811	COX7C	NM_001867	ref|Homo sapiens cytochrome c oxidase subunit VIIc (COX7C), mRNA [NM_001867]	12,9011326603403	-0,650035115291967	0,00112301786792651	0,0187714277636814	0,00995319493555944	00190	Oxidative phosphorylation	498|515|528|539|1337|1340|1347|1349|1350|1351|1353|1537|4696|4697|4700|4702|4705|4708|4709|4710|4711|4712|4714|4718|4725|5464|6389|6391|6392|7381|7384|7385|7386|7388|9114|9167|9296|9377|9550|9551|10476|10632|27068|27089|29796|51079|54539|55967|126328	6,67264868617286e-08	7,23982382449756e-06
106	41	180	TTCGGAGCGTTTCAAAGAGGTTACTACCGGTACTACAACAAGTACATCAATGTGAAGAAG	A_23_P215832	ATP5J2	NM_004889	ref|Homo sapiens ATP synthase, H+ transporting, mitochondrial Fo complex, subunit F2 (ATP5J2), transcript variant 1, mRNA [NM_004889]	10,7783122075374	-0,77996176236563	0,00167200475701325	0,0220644622585071	0,0116992642633245	00190	Oxidative phosphorylation	498|515|528|539|1337|1340|1347|1349|1350|1351|1353|1537|4696|4697|4700|4702|4705|4708|4709|4710|4711|4712|4714|4718|4725|5464|6389|6391|6392|7381|7384|7385|7386|7388|9114|9167|9296|9377|9550|9551|10476|10632|27068|27089|29796|51079|54539|55967|126328	6,67264868617286e-08	7,23982382449756e-06
227	119	161	CTTCAGTCCTAGTGGCATTTTCGGAGCGTTTCAAAGAGAGCACGAGCGGCTCCGCAAATA	A_24_P343377	ATP5J2	NM_001003714	ref|Homo sapiens ATP synthase, H+ transporting, mitochondrial Fo complex, subunit F2 (ATP5J2), transcript variant 3, mRNA [NM_001003714]	11,0601053949068	-0,765270388488894	0,000752682022155347	0,0163598990104652	0,00867452737357959	00190	Oxidative phosphorylation	498|515|528|539|1337|1340|1347|1349|1350|1351|1353|1537|4696|4697|4700|4702|4705|4708|4709|4710|4711|4712|4714|4718|4725|5464|6389|6391|6392|7381|7384|7385|7386|7388|9114|9167|9296|9377|9550|9551|10476|10632|27068|27089|29796|51079|54539|55967|126328	6,67264868617286e-08	7,23982382449756e-06
250	93	416	TTGAAAAGAAGTCCAGAATATTCCCTGGTGATACAATTCTGGAGACTGGAGAAGTAATTC	A_21_P0000148	NDUFB6	NM_002493	ref|Homo sapiens NADH dehydrogenase (ubiquinone) 1 beta subcomplex, 6, 17kDa (NDUFB6), transcript variant 1, mRNA [NM_002493]	9,76250915809283	-0,618279864230711	0,000282588139490665	0,0121805688551812	0,00645851651605248	00190	Oxidative phosphorylation	498|515|528|539|1337|1340|1347|1349|1350|1351|1353|1537|4696|4697|4700|4702|4705|4708|4709|4710|4711|4712|4714|4718|4725|5464|6389|6391|6392|7381|7384|7385|7386|7388|9114|9167|9296|9377|9550|9551|10476|10632|27068|27089|29796|51079|54539|55967|126328	6,67264868617286e-08	7,23982382449756e-06
80	40	2787	TAATTGTGTTACAAGAGGCAGCCATAGCAAGAATGGAAAATCCAGATCAGTAAAAGATTC	A_33_P3326682	SDHC	NM_003001	ref|Homo sapiens succinate dehydrogenase complex, subunit C, integral membrane protein, 15kDa (SDHC), transcript variant 1, mRNA [NM_003001]	6,16881291549839	-0,478879694791349	0,00584099374342667	0,0408785859316696	0,0216750978982608	00190	Oxidative phosphorylation	498|515|528|539|1337|1340|1347|1349|1350|1351|1353|1537|4696|4697|4700|4702|4705|4708|4709|4710|4711|4712|4714|4718|4725|5464|6389|6391|6392|7381|7384|7385|7386|7388|9114|9167|9296|9377|9550|9551|10476|10632|27068|27089|29796|51079|54539|55967|126328	6,67264868617286e-08	7,23982382449756e-06
107	38	509	CTGCTTCTACATTGGTTGCTTTGTTAACTCTACCTGATCTTCACTTGTCAGTAATTTGAG	A_24_P66001	UQCR10	NM_001003684	ref|Homo sapiens ubiquinol-cytochrome c reductase, complex III subunit X (UQCR10), transcript variant 2, mRNA [NM_001003684]	5,92803793040413	-0,541699531416462	0,00352106939728913	0,0315446052429296	0,0167259309787618	00190	Oxidative phosphorylation	498|515|528|539|1337|1340|1347|1349|1350|1351|1353|1537|4696|4697|4700|4702|4705|4708|4709|4710|4711|4712|4714|4718|4725|5464|6389|6391|6392|7381|7384|7385|7386|7388|9114|9167|9296|9377|9550|9551|10476|10632|27068|27089|29796|51079|54539|55967|126328	6,67264868617286e-08	7,23982382449756e-06
216	86	586	TTTCCCAAAACCATACCCCAACAGTGAGGCTGCTCGAGCTGCCAACAACGGAGCATTGCC	A_23_P20980	CYC1	NM_001916	ref|Homo sapiens cytochrome c-1 (CYC1), mRNA [NM_001916]	9,25308283765396	-0,798086814673558	0,0015803328960531	0,0214923884117618	0,0113959329138995	05012	Parkinson's disease	293|498|515|539|836|842|1337|1340|1347|1349|1350|1351|1537|4696|4697|4700|4702|4705|4708|4709|4710|4711|4712|4714|4718|4725|5481|6389|6391|6392|7381|7384|7385|7386|7388|7416|7417|9167|9377|10476|11315|27089|29796|51079|51465|54539|55967|126328	1,43465762954249e-07	1,03773568536906e-05
52	135	627	TTAAGCTCACAATAAGGAAGAAATAACAGATAAGTCCATTGGTGGACAGCCTTCTTCTCT	A_32_P59486	SDHD	NM_003002	ref|Homo sapiens succinate dehydrogenase complex, subunit D, integral membrane protein (SDHD), transcript variant 1, mRNA [NM_003002]	6,53091890508753	-0,693316853031427	0,000220114016378399	0,0113278866346915	0,00600639787779737	05012	Parkinson's disease	293|498|515|539|836|842|1337|1340|1347|1349|1350|1351|1537|4696|4697|4700|4702|4705|4708|4709|4710|4711|4712|4714|4718|4725|5481|6389|6391|6392|7381|7384|7385|7386|7388|7416|7417|9167|9377|10476|11315|27089|29796|51079|51465|54539|55967|126328	1,43465762954249e-07	1,03773568536906e-05
334	159	1486	CATTCAGGTTGTGCACATTGTTTTTCTTCTGACTTCCAGAAATAAAAGTGTTTCCATGGG	A_33_P3351914	NDUFA10	NM_004544	ref|Homo sapiens NADH dehydrogenase (ubiquinone) 1 alpha subcomplex, 10, 42kDa (NDUFA10), mRNA [NM_004544]	9,38741143335934	-0,662482240766677	0,00264785647317854	0,0274542707701742	0,0145571084005591	05012	Parkinson's disease	293|498|515|539|836|842|1337|1340|1347|1349|1350|1351|1537|4696|4697|4700|4702|4705|4708|4709|4710|4711|4712|4714|4718|4725|5481|6389|6391|6392|7381|7384|7385|7386|7388|7416|7417|9167|9377|10476|11315|27089|29796|51079|51465|54539|55967|126328	1,43465762954249e-07	1,03773568536906e-05
248	118	1334	CAGAATTGTTCTACAAAGGTATCCGCCCTGCAATTAACGTTGGTCTGTCTGTATCTCGTG	A_24_P245358	ATP5A1	NM_001001937	ref|Homo sapiens ATP synthase, H+ transporting, mitochondrial F1 complex, alpha subunit 1, cardiac muscle (ATP5A1), transcript variant 1, mRNA [NM_001001937]	10,2135018918593	-1,14838276503561	0,000255351220141806	0,0118060484358018	0,00625993413924241	05012	Parkinson's disease	293|498|515|539|836|842|1337|1340|1347|1349|1350|1351|1537|4696|4697|4700|4702|4705|4708|4709|4710|4711|4712|4714|4718|4725|5481|6389|6391|6392|7381|7384|7385|7386|7388|7416|7417|9167|9377|10476|11315|27089|29796|51079|51465|54539|55967|126328	1,43465762954249e-07	1,03773568536906e-05
151	88	1597	TGTGGTAACTGTTTCTTTTGTGCCATTTTGGGGTGGAGAAGGTGGATGTGATGAAGCCAA	A_23_P144816	VDAC1	NM_003374	ref|Homo sapiens voltage-dependent anion channel 1 (VDAC1), transcript variant 1, mRNA [NM_003374]	11,0023215732954	-0,788088336942446	0,000738705497376464	0,0162415653425871	0,0086117831817867	05012	Parkinson's disease	293|498|515|539|836|842|1337|1340|1347|1349|1350|1351|1537|4696|4697|4700|4702|4705|4708|4709|4710|4711|4712|4714|4718|4725|5481|6389|6391|6392|7381|7384|7385|7386|7388|7416|7417|9167|9377|10476|11315|27089|29796|51079|51465|54539|55967|126328	1,43465762954249e-07	1,03773568536906e-05
161	68	1895	AGTAACGCGTCTTCCTGAGTGGTGCCAAACAAAAAGGTTCTCAGGTGTTGCCAAATATGT	A_23_P97309	CASP9	NM_001229	ref|Homo sapiens caspase 9, apoptosis-related cysteine peptidase (CASP9), transcript variant alpha, mRNA [NM_001229]	6,71550957295654	-0,448267762449175	0,00182945159106687	0,0230298678396247	0,0122111523339448	05012	Parkinson's disease	293|498|515|539|836|842|1337|1340|1347|1349|1350|1351|1537|4696|4697|4700|4702|4705|4708|4709|4710|4711|4712|4714|4718|4725|5481|6389|6391|6392|7381|7384|7385|7386|7388|7416|7417|9167|9377|10476|11315|27089|29796|51079|51465|54539|55967|126328	1,43465762954249e-07	1,03773568536906e-05
258	121	2442	TGCACCAAGTCTCACTGGCTGTCAGTATGACATTTCACGGGAGATTTCTTGTTGCTCAAA	A_23_P92410	CASP3	NM_004346	ref|Homo sapiens caspase 3, apoptosis-related cysteine peptidase (CASP3), transcript variant alpha, mRNA [NM_004346]	8,82590811583437	-0,704704348360297	0,00252625661075378	0,0268054311205445	0,0142130734344401	05012	Parkinson's disease	293|498|515|539|836|842|1337|1340|1347|1349|1350|1351|1537|4696|4697|4700|4702|4705|4708|4709|4710|4711|4712|4714|4718|4725|5481|6389|6391|6392|7381|7384|7385|7386|7388|7416|7417|9167|9377|10476|11315|27089|29796|51079|51465|54539|55967|126328	1,43465762954249e-07	1,03773568536906e-05
341	66	776	GGACGTCTGGAACATGCGACTTGTCTTCTTCTTTGGCGTCTCCATCATCCTGGTCCTTGG	A_23_P22765	NDUFB11	NM_019056	ref|Homo sapiens NADH dehydrogenase (ubiquinone) 1 beta subcomplex, 11, 17.3kDa (NDUFB11), transcript variant 1, mRNA [NM_019056]	11,1788906298009	-0,735401018514642	0,000191476820117009	0,0109426714807416	0,00580214482002982	05012	Parkinson's disease	293|498|515|539|836|842|1337|1340|1347|1349|1350|1351|1537|4696|4697|4700|4702|4705|4708|4709|4710|4711|4712|4714|4718|4725|5481|6389|6391|6392|7381|7384|7385|7386|7388|7416|7417|9167|9377|10476|11315|27089|29796|51079|51465|54539|55967|126328	1,43465762954249e-07	1,03773568536906e-05
193	113	1218	AGAAACAGTTGACTGACTAAATGGAAACTAGTCTATTTGACAAAGTCTTTCTGTGTTGGT	A_23_P46275	ATP5F1	NM_001688	ref|Homo sapiens ATP synthase, H+ transporting, mitochondrial Fo complex, subunit B1 (ATP5F1), mRNA [NM_001688]	10,0959365053503	-0,817813067523575	0,00010049523737615	0,00924126295712489	0,00490000509396465	05012	Parkinson's disease	293|498|515|539|836|842|1337|1340|1347|1349|1350|1351|1537|4696|4697|4700|4702|4705|4708|4709|4710|4711|4712|4714|4718|4725|5481|6389|6391|6392|7381|7384|7385|7386|7388|7416|7417|9167|9377|10476|11315|27089|29796|51079|51465|54539|55967|126328	1,43465762954249e-07	1,03773568536906e-05
266	115	735	GAGGAATTATATCTAAGTTGTGAGACTGAGTTCTGTATTCTGGTGAGTTAATGGGGTTGC	A_32_P155631	SDHD	NM_003002	ref|Homo sapiens succinate dehydrogenase complex, subunit D, integral membrane protein (SDHD), transcript variant 1, mRNA [NM_003002]	7,57911286388017	-0,677043488075078	0,0012910359740301	0,0198570657514711	0,0105288339683466	05012	Parkinson's disease	293|498|515|539|836|842|1337|1340|1347|1349|1350|1351|1537|4696|4697|4700|4702|4705|4708|4709|4710|4711|4712|4714|4718|4725|5481|6389|6391|6392|7381|7384|7385|7386|7388|7416|7417|9167|9377|10476|11315|27089|29796|51079|51465|54539|55967|126328	1,43465762954249e-07	1,03773568536906e-05
363	141	961	GGGCAACTCAGGATTTTAAGTTCCATAAAGTATTGAACCAACTCTAAAATGTTAACTCCT	A_33_P3296682	NDUFB5	NM_002492	ref|Homo sapiens NADH dehydrogenase (ubiquinone) 1 beta subcomplex, 5, 16kDa (NDUFB5), transcript variant 1, mRNA [NM_002492]	8,77243984324447	-0,630823738805212	0,00801751873518321	0,0489787682627894	0,0259700665479655	05012	Parkinson's disease	293|498|515|539|836|842|1337|1340|1347|1349|1350|1351|1537|4696|4697|4700|4702|4705|4708|4709|4710|4711|4712|4714|4718|4725|5481|6389|6391|6392|7381|7384|7385|7386|7388|7416|7417|9167|9377|10476|11315|27089|29796|51079|51465|54539|55967|126328	1,43465762954249e-07	1,03773568536906e-05
66	102	1583	TCATTTGTCTTTTTTCCAGTGAGGTAAAATAAGGCATAAATGCAGGTAATTATTCCCAGC	A_23_P118002	UQCRC2	NM_003366	ref|Homo sapiens ubiquinol-cytochrome c reductase core protein II (UQCRC2), mRNA [NM_003366]	9,08571670921689	-0,597767198480113	0,000939774608108546	0,0175692216203652	0,00931574784054919	05012	Parkinson's disease	293|498|515|539|836|842|1337|1340|1347|1349|1350|1351|1537|4696|4697|4700|4702|4705|4708|4709|4710|4711|4712|4714|4718|4725|5481|6389|6391|6392|7381|7384|7385|7386|7388|7416|7417|9167|9377|10476|11315|27089|29796|51079|51465|54539|55967|126328	1,43465762954249e-07	1,03773568536906e-05
99	10	975	TGTCACCTCAGGAGACTTATTTGAGAGGAAGCCTTCTGTACTTGAAGTTGATTTGAAATA	A_23_P153586	UQCRFS1	NM_006003	ref|Homo sapiens ubiquinol-cytochrome c reductase, Rieske iron-sulfur polypeptide 1 (UQCRFS1), mRNA [NM_006003]	10,6890088850502	-0,773437597109684	0,0012993916596025	0,0198707483283813	0,0105360888962574	05012	Parkinson's disease	293|498|515|539|836|842|1337|1340|1347|1349|1350|1351|1537|4696|4697|4700|4702|4705|4708|4709|4710|4711|4712|4714|4718|4725|5481|6389|6391|6392|7381|7384|7385|7386|7388|7416|7417|9167|9377|10476|11315|27089|29796|51079|51465|54539|55967|126328	1,43465762954249e-07	1,03773568536906e-05
108	24	563	TCCTCTACATCGGCTTCTTGGGCTACTGCTCCGGCCTGATTGATAACCTAATCCGGCGGA	A_33_P3336652	NDUFC2	NM_001204054	ref|Homo sapiens NADH dehydrogenase (ubiquinone) 1, subcomplex unknown, 2, 14.5kDa (NDUFC2), transcript variant 2, mRNA [NM_001204054]	10,0705309402201	-0,633860116271769	0,00428142774608884	0,0347481273122829	0,018424538034019	05012	Parkinson's disease	293|498|515|539|836|842|1337|1340|1347|1349|1350|1351|1537|4696|4697|4700|4702|4705|4708|4709|4710|4711|4712|4714|4718|4725|5481|6389|6391|6392|7381|7384|7385|7386|7388|7416|7417|9167|9377|10476|11315|27089|29796|51079|51465|54539|55967|126328	1,43465762954249e-07	1,03773568536906e-05
307	23	826	ACCTCGGGGATTTTTTCCATTTTGCAGTAAAATGTTAAATTAATGTAGCCTGCCTCTATT	A_23_P210348	COX7A2L	NM_004718	ref|Homo sapiens cytochrome c oxidase subunit VIIa polypeptide 2 like (COX7A2L), mRNA [NM_004718]	9,08691845922914	-0,759252073538747	0,00346936651519189	0,0314119898539851	0,0166556141741886	05012	Parkinson's disease	293|498|515|539|836|842|1337|1340|1347|1349|1350|1351|1537|4696|4697|4700|4702|4705|4708|4709|4710|4711|4712|4714|4718|4725|5481|6389|6391|6392|7381|7384|7385|7386|7388|7416|7417|9167|9377|10476|11315|27089|29796|51079|51465|54539|55967|126328	1,43465762954249e-07	1,03773568536906e-05
111	84	1203	CTTGGATTTCCAGAAAAGCCTCTTAATTTTATGCTTTCTCATCGAAGTAATGTACCCTTT	A_33_P3410724	SDHC	NM_003001	ref|Homo sapiens succinate dehydrogenase complex, subunit C, integral membrane protein, 15kDa (SDHC), transcript variant 1, mRNA [NM_003001]	9,57102328674131	-0,672480574078191	0,00309014235906209	0,029567497035624	0,0156776067040318	05012	Parkinson's disease	293|498|515|539|836|842|1337|1340|1347|1349|1350|1351|1537|4696|4697|4700|4702|4705|4708|4709|4710|4711|4712|4714|4718|4725|5481|6389|6391|6392|7381|7384|7385|7386|7388|7416|7417|9167|9377|10476|11315|27089|29796|51079|51465|54539|55967|126328	1,43465762954249e-07	1,03773568536906e-05
89	3	393	ACGCTGCTTTAGAATGAAGGTCTTCCAGAAGCCACATCCGCACAATTTTCCACTTAACCA	A_23_P145777	NDUFA4	NM_002489	ref|Homo sapiens NDUFA4, mitochondrial complex associated (NDUFA4), mRNA [NM_002489]	13,0316603252834	-0,681170601203558	0,00564527620668229	0,0400770391800761	0,0212500928763194	05012	Parkinson's disease	293|498|515|539|836|842|1337|1340|1347|1349|1350|1351|1537|4696|4697|4700|4702|4705|4708|4709|4710|4711|4712|4714|4718|4725|5481|6389|6391|6392|7381|7384|7385|7386|7388|7416|7417|9167|9377|10476|11315|27089|29796|51079|51465|54539|55967|126328	1,43465762954249e-07	1,03773568536906e-05
17	18	704	TGGGCAGGGCTATGCGGGAGATTGTCTAAAAGTGTTGGTTTTCTGCCATCAGTGAAAATT	A_23_P143474	ATP5O	NM_001697	ref|Homo sapiens ATP synthase, H+ transporting, mitochondrial F1 complex, O subunit (ATP5O), mRNA [NM_001697]	12,3426947059465	-0,622281386024973	0,00302208041244764	0,0292248367170994	0,0154959175437883	05012	Parkinson's disease	293|498|515|539|836|842|1337|1340|1347|1349|1350|1351|1537|4696|4697|4700|4702|4705|4708|4709|4710|4711|4712|4714|4718|4725|5481|6389|6391|6392|7381|7384|7385|7386|7388|7416|7417|9167|9377|10476|11315|27089|29796|51079|51465|54539|55967|126328	1,43465762954249e-07	1,03773568536906e-05
237	154	4279	TTCTGAACAGTTGCCTTCAGAACTAGTTTGAGCTGCTCAATAAAACCAGTGACTTTACTC	A_33_P3274332	UBE2J1	NM_016021	ref|Homo sapiens ubiquitin-conjugating enzyme E2, J1 (UBE2J1), mRNA [NM_016021]	6,98896243341236	-0,561125041345455	0,00473864526125831	0,0364797620527027	0,0193427046405002	05012	Parkinson's disease	293|498|515|539|836|842|1337|1340|1347|1349|1350|1351|1537|4696|4697|4700|4702|4705|4708|4709|4710|4711|4712|4714|4718|4725|5481|6389|6391|6392|7381|7384|7385|7386|7388|7416|7417|9167|9377|10476|11315|27089|29796|51079|51465|54539|55967|126328	1,43465762954249e-07	1,03773568536906e-05
57	101	485	AGCTCTCTATGGACCAGTAATCTGATAAATAACCGAGCTCTTCTTTGGGGATCAATATTT	A_23_P81690	COX7A2	NM_001865	ref|Homo sapiens cytochrome c oxidase subunit VIIa polypeptide 2 (liver) (COX7A2), transcript variant 1, mRNA [NM_001865]	12,9364445526474	-0,682087096773175	0,00364452615043051	0,0321301267863406	0,0170363927152854	05012	Parkinson's disease	293|498|515|539|836|842|1337|1340|1347|1349|1350|1351|1537|4696|4697|4700|4702|4705|4708|4709|4710|4711|4712|4714|4718|4725|5481|6389|6391|6392|7381|7384|7385|7386|7388|7416|7417|9167|9377|10476|11315|27089|29796|51079|51465|54539|55967|126328	1,43465762954249e-07	1,03773568536906e-05
239	151	708	GCTGGTAGCTTCTATGTAATTCGCAATGATTCCATCTAAATAAAAGTTCTATGATCTGCA	A_33_P3299892	UQCRH	NM_001297565	ref|Homo sapiens ubiquinol-cytochrome c reductase hinge protein (UQCRH), transcript variant 2, mRNA [NM_001297565]	12,5429938142606	-0,777417215284478	0,000338498905822685	0,0127174442206975	0,00674318453578735	05012	Parkinson's disease	293|498|515|539|836|842|1337|1340|1347|1349|1350|1351|1537|4696|4697|4700|4702|4705|4708|4709|4710|4711|4712|4714|4718|4725|5481|6389|6391|6392|7381|7384|7385|7386|7388|7416|7417|9167|9377|10476|11315|27089|29796|51079|51465|54539|55967|126328	1,43465762954249e-07	1,03773568536906e-05
283	104	678	TACCTTATTTGAACAAGTTTTCCTTTATTGAGTACCAAGCCATGTAATGGTAACTTGGAC	A_19_P00808453	COX5A	NM_004255	ref|Homo sapiens cytochrome c oxidase subunit Va (COX5A), mRNA [NM_004255]	11,4991772192864	-0,748376791060362	0,000207659158256231	0,0111988885671165	0,00593799908954066	05012	Parkinson's disease	293|498|515|539|836|842|1337|1340|1347|1349|1350|1351|1537|4696|4697|4700|4702|4705|4708|4709|4710|4711|4712|4714|4718|4725|5481|6389|6391|6392|7381|7384|7385|7386|7388|7416|7417|9167|9377|10476|11315|27089|29796|51079|51465|54539|55967|126328	1,43465762954249e-07	1,03773568536906e-05
9	67	719	TTCTTAAAGACTAGAGCAGCGAACTGCGACGATCACTTAGAGAAACAGGCCGTTAGGAAT	A_33_P3231981	PARK7	NM_007262	ref|Homo sapiens parkinson protein 7 (PARK7), transcript variant 1, mRNA [NM_007262]	11,3673071176326	-0,733003878233275	0,000923472832462259	0,0174672878710601	0,00926169939574684	05012	Parkinson's disease	293|498|515|539|836|842|1337|1340|1347|1349|1350|1351|1537|4696|4697|4700|4702|4705|4708|4709|4710|4711|4712|4714|4718|4725|5481|6389|6391|6392|7381|7384|7385|7386|7388|7416|7417|9167|9377|10476|11315|27089|29796|51079|51465|54539|55967|126328	1,43465762954249e-07	1,03773568536906e-05
225	145	443	AAAGTATATGGGACCTTAAGCTCACCTTCTTTACTTGTATCAAATGATGACTGGTATACT	A_32_P168247	COX6A1	NM_004373	ref|Homo sapiens cytochrome c oxidase subunit VIa polypeptide 1 (COX6A1), mRNA [NM_004373]	13,1894764352076	-0,717959700739355	0,000443609720496702	0,0139001703204328	0,00737030270571236	05012	Parkinson's disease	293|498|515|539|836|842|1337|1340|1347|1349|1350|1351|1537|4696|4697|4700|4702|4705|4708|4709|4710|4711|4712|4714|4718|4725|5481|6389|6391|6392|7381|7384|7385|7386|7388|7416|7417|9167|9377|10476|11315|27089|29796|51079|51465|54539|55967|126328	1,43465762954249e-07	1,03773568536906e-05
33	138	647	CTTTTGGGTCCTCTAACTAGGACTCCCTCATTCCTAGAAATTTAACCTTAATGAAATCCC	A_24_P346886	NDUFB8	NM_005004	ref|Homo sapiens NADH dehydrogenase (ubiquinone) 1 beta subcomplex, 8, 19kDa (NDUFB8), transcript variant 1, mRNA [NM_005004]	11,4794956420634	-0,536219202868178	0,000754665213400069	0,0163598990104652	0,00867452737357959	05012	Parkinson's disease	293|498|515|539|836|842|1337|1340|1347|1349|1350|1351|1537|4696|4697|4700|4702|4705|4708|4709|4710|4711|4712|4714|4718|4725|5481|6389|6391|6392|7381|7384|7385|7386|7388|7416|7417|9167|9377|10476|11315|27089|29796|51079|51465|54539|55967|126328	1,43465762954249e-07	1,03773568536906e-05
340	141	386	GCACTGGCACCTAGACATGTACAACAGGAACCGTGTGGATACATCCCCCACACCTGTTTC	A_33_P3384721	NDUFB8	NM_005004	ref|Homo sapiens NADH dehydrogenase (ubiquinone) 1 beta subcomplex, 8, 19kDa (NDUFB8), transcript variant 1, mRNA [NM_005004]	10,9991108548807	-0,697110261110053	0,000266889002993435	0,0120452714451559	0,00638677762047078	05012	Parkinson's disease	293|498|515|539|836|842|1337|1340|1347|1349|1350|1351|1537|4696|4697|4700|4702|4705|4708|4709|4710|4711|4712|4714|4718|4725|5481|6389|6391|6392|7381|7384|7385|7386|7388|7416|7417|9167|9377|10476|11315|27089|29796|51079|51465|54539|55967|126328	1,43465762954249e-07	1,03773568536906e-05
238	65	690	ACAAGTTTTCCTTTATTGAGTACCAACCCATGTAATGGTAACCTGGACTTTAATAAAAGG	A_32_P98502	COX5A	NM_004255	ref|Homo sapiens cytochrome c oxidase subunit Va (COX5A), mRNA [NM_004255]	9,21218202267152	-0,687210992929311	0,000396633280442356	0,0135348779584253	0,00717661333198415	05012	Parkinson's disease	293|498|515|539|836|842|1337|1340|1347|1349|1350|1351|1537|4696|4697|4700|4702|4705|4708|4709|4710|4711|4712|4714|4718|4725|5481|6389|6391|6392|7381|7384|7385|7386|7388|7416|7417|9167|9377|10476|11315|27089|29796|51079|51465|54539|55967|126328	1,43465762954249e-07	1,03773568536906e-05
172	2	517	GTAATTACTCTTTTACTGTTTACCATTCACTATAATTCACAATTAAAATTGTGTGACTAA	A_33_P3241753	NDUFA12	NM_018838	ref|Homo sapiens NADH dehydrogenase (ubiquinone) 1 alpha subcomplex, 12 (NDUFA12), transcript variant 1, mRNA [NM_018838]	8,03549072692264	-0,522875727812117	0,00136360981659868	0,0202479528600088	0,0107360944728779	05012	Parkinson's disease	293|498|515|539|836|842|1337|1340|1347|1349|1350|1351|1537|4696|4697|4700|4702|4705|4708|4709|4710|4711|4712|4714|4718|4725|5481|6389|6391|6392|7381|7384|7385|7386|7388|7416|7417|9167|9377|10476|11315|27089|29796|51079|51465|54539|55967|126328	1,43465762954249e-07	1,03773568536906e-05
120	36	440	TGGATCGAACATTTCACCTCTCATATTAAGTCTGGCAATGATGACTATATGTATTCCTGC	A_23_P69468	NDUFB4	NM_004547	ref|Homo sapiens NADH dehydrogenase (ubiquinone) 1 beta subcomplex, 4, 15kDa (NDUFB4), transcript variant 1, mRNA [NM_004547]	11,6374500462791	-0,568042625366141	0,000831514134992015	0,0168199895824671	0,00891848170719762	05012	Parkinson's disease	293|498|515|539|836|842|1337|1340|1347|1349|1350|1351|1537|4696|4697|4700|4702|4705|4708|4709|4710|4711|4712|4714|4718|4725|5481|6389|6391|6392|7381|7384|7385|7386|7388|7416|7417|9167|9377|10476|11315|27089|29796|51079|51465|54539|55967|126328	1,43465762954249e-07	1,03773568536906e-05
213	91	539	AGAATTTATAAAATTGAGTCCAGGAGGAAGCTCTGGCCCTTGTATTACACATTCTGGACA	A_23_P77818	ATP5H	NM_006356	ref|Homo sapiens ATP synthase, H+ transporting, mitochondrial Fo complex, subunit d (ATP5H), transcript variant 1, mRNA [NM_006356]	12,361709436445	-0,599264340268331	0,00052790970744573	0,0146551868929455	0,00777063597925997	05012	Parkinson's disease	293|498|515|539|836|842|1337|1340|1347|1349|1350|1351|1537|4696|4697|4700|4702|4705|4708|4709|4710|4711|4712|4714|4718|4725|5481|6389|6391|6392|7381|7384|7385|7386|7388|7416|7417|9167|9377|10476|11315|27089|29796|51079|51465|54539|55967|126328	1,43465762954249e-07	1,03773568536906e-05
83	7	381	TTCTGGTCATTAAGGGAAAGATCGAACTGGAAGAAACAATTAAAGTATGGAAGCAGCGGA	A_24_P23245	NDUFA6	NM_002490	ref|Homo sapiens NADH dehydrogenase (ubiquinone) 1 alpha subcomplex, 6, 14kDa (NDUFA6), mRNA [NM_002490]	9,69414054568463	-0,588269604828584	0,00418345240837468	0,0343476812230622	0,018212209060572	05012	Parkinson's disease	293|498|515|539|836|842|1337|1340|1347|1349|1350|1351|1537|4696|4697|4700|4702|4705|4708|4709|4710|4711|4712|4714|4718|4725|5481|6389|6391|6392|7381|7384|7385|7386|7388|7416|7417|9167|9377|10476|11315|27089|29796|51079|51465|54539|55967|126328	1,43465762954249e-07	1,03773568536906e-05
79	152	1490	CTGAAAGAAACCTTTGGGAATGGATATCAGAAGATTTGGCCTTAATATATTTCCATTGTG	A_33_P3415037	VDAC2	NM_001184783	ref|Homo sapiens voltage-dependent anion channel 2 (VDAC2), transcript variant 1, mRNA [NM_001184783]	10,0573363621837	-0,512320292785963	0,00783246845481285	0,0482730979870861	0,0255958982160343	05012	Parkinson's disease	293|498|515|539|836|842|1337|1340|1347|1349|1350|1351|1537|4696|4697|4700|4702|4705|4708|4709|4710|4711|4712|4714|4718|4725|5481|6389|6391|6392|7381|7384|7385|7386|7388|7416|7417|9167|9377|10476|11315|27089|29796|51079|51465|54539|55967|126328	1,43465762954249e-07	1,03773568536906e-05
44	152	1506	TCCTGCAGTCACCTATACATTATTTAAATGTATTTAACTGTTAAATGCGCTACCCACCAA	A_32_P41292	VDAC2	NM_003375	ref|Homo sapiens voltage-dependent anion channel 2 (VDAC2), transcript variant 2, mRNA [NM_003375]	9,36426591704137	-0,469343340878988	0,00405709724133644	0,0338122525645786	0,0179283081299096	05012	Parkinson's disease	293|498|515|539|836|842|1337|1340|1347|1349|1350|1351|1537|4696|4697|4700|4702|4705|4708|4709|4710|4711|4712|4714|4718|4725|5481|6389|6391|6392|7381|7384|7385|7386|7388|7416|7417|9167|9377|10476|11315|27089|29796|51079|51465|54539|55967|126328	1,43465762954249e-07	1,03773568536906e-05
134	99	22	TCCTGACCTTGGGCTACGGCTGACCGTTTTTTGTGGTGTACTCCGTGCCATCATGTCCGT	A_22_P00011339	COX8A	NM_004074	ref|Homo sapiens cytochrome c oxidase subunit VIIIA (ubiquitous) (COX8A), mRNA [NM_004074]	10,2798366228776	-0,844077476002665	0,000439032730366457	0,0138805813240279	0,00735991601045056	05012	Parkinson's disease	293|498|515|539|836|842|1337|1340|1347|1349|1350|1351|1537|4696|4697|4700|4702|4705|4708|4709|4710|4711|4712|4714|4718|4725|5481|6389|6391|6392|7381|7384|7385|7386|7388|7416|7417|9167|9377|10476|11315|27089|29796|51079|51465|54539|55967|126328	1,43465762954249e-07	1,03773568536906e-05
7	42	2317	CTTTGTCCCTTGCTTCATTTTTGTGACAAGATAAAACTGGGCACAGCTCTTAAATAAAAT	A_33_P3311056	SDHA	NM_004168	ref|Homo sapiens succinate dehydrogenase complex, subunit A, flavoprotein (Fp) (SDHA), transcript variant 1, mRNA [NM_004168]	9,60382333508835	-0,420088989077021	0,00185176979415105	0,0231315255909496	0,0122650544360324	05012	Parkinson's disease	293|498|515|539|836|842|1337|1340|1347|1349|1350|1351|1537|4696|4697|4700|4702|4705|4708|4709|4710|4711|4712|4714|4718|4725|5481|6389|6391|6392|7381|7384|7385|7386|7388|7416|7417|9167|9377|10476|11315|27089|29796|51079|51465|54539|55967|126328	1,43465762954249e-07	1,03773568536906e-05
266	63	194	CAAATACGGTAATGCTGTATTAGCTAGTGGAGCCACTTTCTGTATTGTTACATGGACATA	A_23_P159650	COX7B	NM_001866	ref|Homo sapiens cytochrome c oxidase subunit VIIb (COX7B), mRNA [NM_001866]	11,1407503616423	-0,682369884345146	0,000189193861485711	0,0109299142697464	0,00579538054991313	05012	Parkinson's disease	293|498|515|539|836|842|1337|1340|1347|1349|1350|1351|1537|4696|4697|4700|4702|4705|4708|4709|4710|4711|4712|4714|4718|4725|5481|6389|6391|6392|7381|7384|7385|7386|7388|7416|7417|9167|9377|10476|11315|27089|29796|51079|51465|54539|55967|126328	1,43465762954249e-07	1,03773568536906e-05
60	102	682	CCAAAATAAGATTTCTTCTCTGTAGCCTACTTGTCTGGTTTATCCCTTACAGAATATTAG	A_33_P3413597	NDUFB3	NM_001257102	ref|Homo sapiens NADH dehydrogenase (ubiquinone) 1 beta subcomplex, 3, 12kDa (NDUFB3), transcript variant 2, mRNA [NM_001257102]	10,5761022023123	-0,483854506582203	0,00149159524343694	0,0209741309748279	0,0111211366990592	05012	Parkinson's disease	293|498|515|539|836|842|1337|1340|1347|1349|1350|1351|1537|4696|4697|4700|4702|4705|4708|4709|4710|4711|4712|4714|4718|4725|5481|6389|6391|6392|7381|7384|7385|7386|7388|7416|7417|9167|9377|10476|11315|27089|29796|51079|51465|54539|55967|126328	1,43465762954249e-07	1,03773568536906e-05
75	158	122	GCCCCCATTGAGCCCCTACTTCAAGTACTCCGTCATGATCAACAAGGCCACGCCCTACAA	A_23_P208540	NDUFA3	NM_004542	ref|Homo sapiens NADH dehydrogenase (ubiquinone) 1 alpha subcomplex, 3, 9kDa (NDUFA3), mRNA [NM_004542]	11,0480173325241	-0,432711057466921	0,00523109751003549	0,0384241894546236	0,0203737005355916	05012	Parkinson's disease	293|498|515|539|836|842|1337|1340|1347|1349|1350|1351|1537|4696|4697|4700|4702|4705|4708|4709|4710|4711|4712|4714|4718|4725|5481|6389|6391|6392|7381|7384|7385|7386|7388|7416|7417|9167|9377|10476|11315|27089|29796|51079|51465|54539|55967|126328	1,43465762954249e-07	1,03773568536906e-05
115	138	412	ATGAGCAACGGGCTGAAGGCACGTTTCCCGGGAAGATCTGAACTGGCTGCATCTCCCTTT	A_23_P108244	COX6B1	NM_001863	ref|Homo sapiens cytochrome c oxidase subunit VIb polypeptide 1 (ubiquitous) (COX6B1), mRNA [NM_001863]	12,4524673960918	-0,564092216062923	0,00290811574262017	0,0286527427929731	0,0151925755487113	05012	Parkinson's disease	293|498|515|539|836|842|1337|1340|1347|1349|1350|1351|1537|4696|4697|4700|4702|4705|4708|4709|4710|4711|4712|4714|4718|4725|5481|6389|6391|6392|7381|7384|7385|7386|7388|7416|7417|9167|9377|10476|11315|27089|29796|51079|51465|54539|55967|126328	1,43465762954249e-07	1,03773568536906e-05
10	128	240	AAGCCATAAGAAGACTTCCTGAGAACCTTTATAATGACAGGATGTTTCGCATTAAGAGGG	A_23_P31671	UQCRB	NM_006294	ref|Homo sapiens ubiquinol-cytochrome c reductase binding protein (UQCRB), transcript variant 1, mRNA [NM_006294]	11,0686901223284	-0,377480048784021	0,00585653703499953	0,0409355377844826	0,0217052955422613	05012	Parkinson's disease	293|498|515|539|836|842|1337|1340|1347|1349|1350|1351|1537|4696|4697|4700|4702|4705|4708|4709|4710|4711|4712|4714|4718|4725|5481|6389|6391|6392|7381|7384|7385|7386|7388|7416|7417|9167|9377|10476|11315|27089|29796|51079|51465|54539|55967|126328	1,43465762954249e-07	1,03773568536906e-05
121	73	204	GCCTACAAATCGAGGACTTCGAGGCTCGCATCGCGCTGTTGCCACTGTTACAGGCAGAAA	A_23_P119627	NDUFA13	NM_015965	ref|Homo sapiens NADH dehydrogenase (ubiquinone) 1 alpha subcomplex, 13 (NDUFA13), mRNA [NM_015965]	11,2159259852773	-0,557076431785013	0,00337005856358892	0,0309862344570746	0,0164298654184911	05012	Parkinson's disease	293|498|515|539|836|842|1337|1340|1347|1349|1350|1351|1537|4696|4697|4700|4702|4705|4708|4709|4710|4711|4712|4714|4718|4725|5481|6389|6391|6392|7381|7384|7385|7386|7388|7416|7417|9167|9377|10476|11315|27089|29796|51079|51465|54539|55967|126328	1,43465762954249e-07	1,03773568536906e-05
51	48	1319	CTTGTAGGAGCCAAGTCGTGTTCTAAGTATTTATTTAAAACAAAAGAATCACGTTTTCCC	A_33_P3411397	SLC25A6	NM_001636	ref|Homo sapiens solute carrier family 25 (mitochondrial carrier; adenine nucleotide translocator), member 6 (SLC25A6), mRNA [NM_001636]	11,7953334251052	-0,552022666467533	0,00079749306515394	0,016564061460228	0,00878278065546055	05012	Parkinson's disease	293|498|515|539|836|842|1337|1340|1347|1349|1350|1351|1537|4696|4697|4700|4702|4705|4708|4709|4710|4711|4712|4714|4718|4725|5481|6389|6391|6392|7381|7384|7385|7386|7388|7416|7417|9167|9377|10476|11315|27089|29796|51079|51465|54539|55967|126328	1,43465762954249e-07	1,03773568536906e-05
260	54	713	AACGCCCATGCAGTTTGCATCGACTGATAGTGTGTTCTTTCCGGGATCACAAACATTAAC	A_23_P43566	NDUFA8	NM_014222	ref|Homo sapiens NADH dehydrogenase (ubiquinone) 1 alpha subcomplex, 8, 19kDa (NDUFA8), mRNA [NM_014222]	10,5349794059351	-0,636641023557035	0,000127700486919385	0,00977660930860192	0,00518386238289185	05012	Parkinson's disease	293|498|515|539|836|842|1337|1340|1347|1349|1350|1351|1537|4696|4697|4700|4702|4705|4708|4709|4710|4711|4712|4714|4718|4725|5481|6389|6391|6392|7381|7384|7385|7386|7388|7416|7417|9167|9377|10476|11315|27089|29796|51079|51465|54539|55967|126328	1,43465762954249e-07	1,03773568536906e-05
195	160	343	TTCCCTGTCTCTGAAAGACCTTTCTCTGGAAGAGGAGTCTGCATTGTAGTGTCTCAAAGA	A_23_P213718	UQCRQ	NM_014402	ref|Homo sapiens ubiquinol-cytochrome c reductase, complex III subunit VII, 9.5kDa (UQCRQ), mRNA [NM_014402]	13,2162008186049	-0,582877728023947	0,00555579968807613	0,0397009707013903	0,0210506896703085	05012	Parkinson's disease	293|498|515|539|836|842|1337|1340|1347|1349|1350|1351|1537|4696|4697|4700|4702|4705|4708|4709|4710|4711|4712|4714|4718|4725|5481|6389|6391|6392|7381|7384|7385|7386|7388|7416|7417|9167|9377|10476|11315|27089|29796|51079|51465|54539|55967|126328	1,43465762954249e-07	1,03773568536906e-05
51	95	453	TTGAAGGAGTGGCTAAGGTTGGACAATACACGTTCACTGCAGCTGCTGTCGGGGCCGTGT	A_23_P320185	NDUFA11	NM_175614	ref|Homo sapiens NADH dehydrogenase (ubiquinone) 1 alpha subcomplex, 11, 14.7kDa (NDUFA11), transcript variant 1, mRNA [NM_175614]	10,4949824832764	-0,716209611156881	0,00183949908938273	0,0230576935414444	0,0122259063866422	05012	Parkinson's disease	293|498|515|539|836|842|1337|1340|1347|1349|1350|1351|1537|4696|4697|4700|4702|4705|4708|4709|4710|4711|4712|4714|4718|4725|5481|6389|6391|6392|7381|7384|7385|7386|7388|7416|7417|9167|9377|10476|11315|27089|29796|51079|51465|54539|55967|126328	1,43465762954249e-07	1,03773568536906e-05
41	69	333	CCAGTGGACAGATGAAGAATTAGGTATCCCTCCTGATGATGAAGACTGAAGGTGTAGACT	A_24_P406301	NDUFB2	NM_004546	ref|Homo sapiens NADH dehydrogenase (ubiquinone) 1 beta subcomplex, 2, 8kDa (NDUFB2), mRNA [NM_004546]	11,7254233090342	-0,547305783334922	0,00181849447902223	0,0229780209423642	0,0121836614961815	05012	Parkinson's disease	293|498|515|539|836|842|1337|1340|1347|1349|1350|1351|1537|4696|4697|4700|4702|4705|4708|4709|4710|4711|4712|4714|4718|4725|5481|6389|6391|6392|7381|7384|7385|7386|7388|7416|7417|9167|9377|10476|11315|27089|29796|51079|51465|54539|55967|126328	1,43465762954249e-07	1,03773568536906e-05
55	23	444	TGATGTCTGGAGGCTGATTTTCCTGTTCTCTGTTCTCCACTGGAAAGGTTGTTTACGACA	A_23_P10463	NDUFS5	NM_004552	ref|Homo sapiens NADH dehydrogenase (ubiquinone) Fe-S protein 5, 15kDa (NADH-coenzyme Q reductase) (NDUFS5), transcript variant 1, mRNA [NM_004552]	12,6676158717745	-0,633252756669181	0,000958299413113432	0,017635303582101	0,00935078655231693	05012	Parkinson's disease	293|498|515|539|836|842|1337|1340|1347|1349|1350|1351|1537|4696|4697|4700|4702|4705|4708|4709|4710|4711|4712|4714|4718|4725|5481|6389|6391|6392|7381|7384|7385|7386|7388|7416|7417|9167|9377|10476|11315|27089|29796|51079|51465|54539|55967|126328	1,43465762954249e-07	1,03773568536906e-05
113	101	1325	TGAATGGGAAAGCCGGATTGCGGAGGTGGATGCCAGTGTGGTACGTGAGATCTGCTCCAA	A_23_P132675	UQCRC1	NM_003365	ref|Homo sapiens ubiquinol-cytochrome c reductase core protein I (UQCRC1), mRNA [NM_003365]	10,3721884132399	-0,57658694725046	0,00193575934735897	0,0236317567630571	0,0125302925645067	05012	Parkinson's disease	293|498|515|539|836|842|1337|1340|1347|1349|1350|1351|1537|4696|4697|4700|4702|4705|4708|4709|4710|4711|4712|4714|4718|4725|5481|6389|6391|6392|7381|7384|7385|7386|7388|7416|7417|9167|9377|10476|11315|27089|29796|51079|51465|54539|55967|126328	1,43465762954249e-07	1,03773568536906e-05
217	5	293	GGAGGAAAATGGTCCATGGGGTATACAAAAAGAGTATCTTTGTTTTCACTCATGTACTTG	A_23_P43613	NDUFB6	NM_182739	ref|Homo sapiens NADH dehydrogenase (ubiquinone) 1 beta subcomplex, 6, 17kDa (NDUFB6), transcript variant 2, mRNA [NM_182739]	9,10596330720928	-0,532003263782467	0,00268488947967569	0,0275653159039831	0,0146159879848592	05012	Parkinson's disease	293|498|515|539|836|842|1337|1340|1347|1349|1350|1351|1537|4696|4697|4700|4702|4705|4708|4709|4710|4711|4712|4714|4718|4725|5481|6389|6391|6392|7381|7384|7385|7386|7388|7416|7417|9167|9377|10476|11315|27089|29796|51079|51465|54539|55967|126328	1,43465762954249e-07	1,03773568536906e-05
8	143	333	AGCCTCTGGAAGTGGATCAAACTAGAACTCATATGCCATACTAGATATGTTTGTCAATAA	A_23_P110811	COX7C	NM_001867	ref|Homo sapiens cytochrome c oxidase subunit VIIc (COX7C), mRNA [NM_001867]	12,9011326603403	-0,650035115291967	0,00112301786792651	0,0187714277636814	0,00995319493555944	05012	Parkinson's disease	293|498|515|539|836|842|1337|1340|1347|1349|1350|1351|1537|4696|4697|4700|4702|4705|4708|4709|4710|4711|4712|4714|4718|4725|5481|6389|6391|6392|7381|7384|7385|7386|7388|7416|7417|9167|9377|10476|11315|27089|29796|51079|51465|54539|55967|126328	1,43465762954249e-07	1,03773568536906e-05
250	93	416	TTGAAAAGAAGTCCAGAATATTCCCTGGTGATACAATTCTGGAGACTGGAGAAGTAATTC	A_21_P0000148	NDUFB6	NM_002493	ref|Homo sapiens NADH dehydrogenase (ubiquinone) 1 beta subcomplex, 6, 17kDa (NDUFB6), transcript variant 1, mRNA [NM_002493]	9,76250915809283	-0,618279864230711	0,000282588139490665	0,0121805688551812	0,00645851651605248	05012	Parkinson's disease	293|498|515|539|836|842|1337|1340|1347|1349|1350|1351|1537|4696|4697|4700|4702|4705|4708|4709|4710|4711|4712|4714|4718|4725|5481|6389|6391|6392|7381|7384|7385|7386|7388|7416|7417|9167|9377|10476|11315|27089|29796|51079|51465|54539|55967|126328	1,43465762954249e-07	1,03773568536906e-05
80	40	2787	TAATTGTGTTACAAGAGGCAGCCATAGCAAGAATGGAAAATCCAGATCAGTAAAAGATTC	A_33_P3326682	SDHC	NM_003001	ref|Homo sapiens succinate dehydrogenase complex, subunit C, integral membrane protein, 15kDa (SDHC), transcript variant 1, mRNA [NM_003001]	6,16881291549839	-0,478879694791349	0,00584099374342667	0,0408785859316696	0,0216750978982608	05012	Parkinson's disease	293|498|515|539|836|842|1337|1340|1347|1349|1350|1351|1537|4696|4697|4700|4702|4705|4708|4709|4710|4711|4712|4714|4718|4725|5481|6389|6391|6392|7381|7384|7385|7386|7388|7416|7417|9167|9377|10476|11315|27089|29796|51079|51465|54539|55967|126328	1,43465762954249e-07	1,03773568536906e-05
267	89	1324	GACACCTTAGTTCCTTACTGTTTACAGTTTAGGAGTACTGATAGGGGTTCATGCTTAATA	A_23_P386411	PPID	NM_005038	ref|Homo sapiens peptidylprolyl isomerase D (PPID), mRNA [NM_005038]	7,62275305686277	-0,64985534515271	0,00033988020597181	0,0127174442206975	0,00674318453578735	05012	Parkinson's disease	293|498|515|539|836|842|1337|1340|1347|1349|1350|1351|1537|4696|4697|4700|4702|4705|4708|4709|4710|4711|4712|4714|4718|4725|5481|6389|6391|6392|7381|7384|7385|7386|7388|7416|7417|9167|9377|10476|11315|27089|29796|51079|51465|54539|55967|126328	1,43465762954249e-07	1,03773568536906e-05
107	38	509	CTGCTTCTACATTGGTTGCTTTGTTAACTCTACCTGATCTTCACTTGTCAGTAATTTGAG	A_24_P66001	UQCR10	NM_001003684	ref|Homo sapiens ubiquinol-cytochrome c reductase, complex III subunit X (UQCR10), transcript variant 2, mRNA [NM_001003684]	5,92803793040413	-0,541699531416462	0,00352106939728913	0,0315446052429296	0,0167259309787618	05012	Parkinson's disease	293|498|515|539|836|842|1337|1340|1347|1349|1350|1351|1537|4696|4697|4700|4702|4705|4708|4709|4710|4711|4712|4714|4718|4725|5481|6389|6391|6392|7381|7384|7385|7386|7388|7416|7417|9167|9377|10476|11315|27089|29796|51079|51465|54539|55967|126328	1,43465762954249e-07	1,03773568536906e-05
64	112	2169	CAGCATCATCAAGGACTTCACCAAGCAGAAATACCCGGAGCACGCCATCCACAAGGTGCT	A_23_P132277	MCM5	NM_006739	ref|Homo sapiens minichromosome maintenance complex component 5 (MCM5), mRNA [NM_006739]	7,92176322977599	-0,776282727344604	0,00208161927215117	0,0244541960350362	0,012966375450674	03030	DNA replication	3978|4171|4172|4173|4174|4175|4176|5111|5422|5558|5981|5984|5985|6117|6118|6119|6742|10535|10714|54107|56655	2,56582771088505e-07	1,39196153315514e-05
228	79	3366	ATTTTATCTAAGGGCAAAACACCAGCTCTAAAATACCAGCAACTTTTTGAAGATATTCGG	A_23_P370989	MCM4	NM_005914	ref|Homo sapiens minichromosome maintenance complex component 4 (MCM4), transcript variant 1, mRNA [NM_005914]	6,94517281804384	-0,551903091497607	0,00349854852261304	0,0315075052120159	0,0167062593882761	03030	DNA replication	3978|4171|4172|4173|4174|4175|4176|5111|5422|5558|5981|5984|5985|6117|6118|6119|6742|10535|10714|54107|56655	2,56582771088505e-07	1,39196153315514e-05
237	106	3067	TGAGGCACGTCATGCAGGTCAAGAAAGCTTTCTTTGCAGTAGCACCAGTTAAGGTGAATA	A_23_P7873	MCM3	NM_002388	ref|Homo sapiens minichromosome maintenance complex component 3 (MCM3), transcript variant 1, mRNA [NM_002388]	9,92540010929578	-0,77196332091175	7,90961787706969e-05	0,00868939434656666	0,00460738718930372	03030	DNA replication	3978|4171|4172|4173|4174|4175|4176|5111|5422|5558|5981|5984|5985|6117|6118|6119|6742|10535|10714|54107|56655	2,56582771088505e-07	1,39196153315514e-05
337	6	3013	TTTGGGTGGGATGCCTTGCCAGTGTGTCTTACTTGGTTGCTGAACATCTTGCCACCTCCG	A_32_P103633	MCM2	NM_004526	ref|Homo sapiens minichromosome maintenance complex component 2 (MCM2), transcript variant 1, mRNA [NM_004526]	7,43008259497236	-0,943466764941974	0,00144159819871801	0,0206724782520027	0,010961191041706	03030	DNA replication	3978|4171|4172|4173|4174|4175|4176|5111|5422|5558|5981|5984|5985|6117|6118|6119|6742|10535|10714|54107|56655	2,56582771088505e-07	1,39196153315514e-05
127	153	3830	CTTCTGAATGACTGTAGAATTGGAACTAGAAACTACACCTGGGCTTTGGAGTCAGATTTT	A_23_P18465	RFC1	NM_002913	ref|Homo sapiens replication factor C (activator 1) 1, 145kDa (RFC1), transcript variant 1, mRNA [NM_002913]	6,29241818450454	-0,494202171337397	0,00617829261656267	0,042268770013691	0,022412216743927	03030	DNA replication	3978|4171|4172|4173|4174|4175|4176|5111|5422|5558|5981|5984|5985|6117|6118|6119|6742|10535|10714|54107|56655	2,56582771088505e-07	1,39196153315514e-05
376	26	713	GTAATTTCCTGTGCAAAAGACGGAGTGAAATTTTCTGCAAGTGGAGAACTTGGAAATGGA	A_33_P3258612	PCNA	NM_002592	ref|Homo sapiens proliferating cell nuclear antigen (PCNA), transcript variant 1, mRNA [NM_002592]	7,69825090597327	-0,790279342044137	0,0059786675113771	0,0414693800087611	0,0219883552961579	03030	DNA replication	3978|4171|4172|4173|4174|4175|4176|5111|5422|5558|5981|5984|5985|6117|6118|6119|6742|10535|10714|54107|56655	2,56582771088505e-07	1,39196153315514e-05
300	136	3350	ATCTCTATGCCCAATATGCTGCCTCAACTCTGAGCTGTCTGCAAGGCTTAGTAAGTATTG	A_32_P182439	POLD3	NM_006591	ref|Homo sapiens polymerase (DNA-directed), delta 3, accessory subunit (POLD3), transcript variant 1, mRNA [NM_006591]	7,21069121014318	-0,639138729447451	0,00327578017495869	0,0305028982729886	0,0161735855382294	03030	DNA replication	3978|4171|4172|4173|4174|4175|4176|5111|5422|5558|5981|5984|5985|6117|6118|6119|6742|10535|10714|54107|56655	2,56582771088505e-07	1,39196153315514e-05
29	88	2706	ACAAGAATTGAGTTGATGGTCCTATGTGTCACATTCATCACAGGTTTCATACCAACACAG	A_23_P90612	MCM6	NM_005915	ref|Homo sapiens minichromosome maintenance complex component 6 (MCM6), mRNA [NM_005915]	8,99710964434991	-0,960713562277632	3,65399833437275e-05	0,00731269232892318	0,00387741695356625	03030	DNA replication	3978|4171|4172|4173|4174|4175|4176|5111|5422|5558|5981|5984|5985|6117|6118|6119|6742|10535|10714|54107|56655	2,56582771088505e-07	1,39196153315514e-05
299	88	2662	GGCTACAAAGCGTTTCTTTACTTTTCACTTCAATTAATGCTGCGCTTCGCTTGGTGAGTG	A_23_P107073	RPA1	NM_002945	ref|Homo sapiens replication protein A1, 70kDa (RPA1), mRNA [NM_002945]	8,68475890925428	-0,667298824677871	0,00193961764777084	0,0236317567630571	0,0125302925645067	03030	DNA replication	3978|4171|4172|4173|4174|4175|4176|5111|5422|5558|5981|5984|5985|6117|6118|6119|6742|10535|10714|54107|56655	2,56582771088505e-07	1,39196153315514e-05
23	70	2013	TGCTCAGGAATCTAACTCTCCCTAAACCATCCTCTTTAACTGCTTCTAAAATATCTCTGT	A_23_P135326	POLE3	NM_017443	ref|Homo sapiens polymerase (DNA directed), epsilon 3, accessory subunit (POLE3), transcript variant 1, mRNA [NM_017443]	8,18121127893947	-0,870529822435818	0,000343239301566753	0,0127911784387399	0,00678228071189268	03030	DNA replication	3978|4171|4172|4173|4174|4175|4176|5111|5422|5558|5981|5984|5985|6117|6118|6119|6742|10535|10714|54107|56655	2,56582771088505e-07	1,39196153315514e-05
382	38	1476	TAGTGCTCAGGAGTTTCTCTTCTTAAAATGTTTACTGCTGAAAGATGAGCAGGACCAGGG	A_23_P86133	RPA2	NM_002946	ref|Homo sapiens replication protein A2, 32kDa (RPA2), transcript variant 1, mRNA [NM_002946]	7,72330549645856	-0,844734659953009	0,00330243041612093	0,0306339945048031	0,0162430968384349	03030	DNA replication	3978|4171|4172|4173|4174|4175|4176|5111|5422|5558|5981|5984|5985|6117|6118|6119|6742|10535|10714|54107|56655	2,56582771088505e-07	1,39196153315514e-05
305	47	474	AGACTATGGTGAATACATGGATAAAAATAATGTGAGGCGACAAGCAACAACAATCATAGC	A_23_P31536	SSBP1	NM_003143	ref|Homo sapiens single-stranded DNA binding protein 1, mitochondrial (SSBP1), transcript variant 5, mRNA [NM_003143]	9,49236140703317	-0,656861804048788	3,2164647663275e-05	0,00731269232892318	0,00387741695356625	03030	DNA replication	3978|4171|4172|4173|4174|4175|4176|5111|5422|5558|5981|5984|5985|6117|6118|6119|6742|10535|10714|54107|56655	2,56582771088505e-07	1,39196153315514e-05
8	156	1486	TATCCATGACTTCCCTCAGTTTTATCCTTTAGGGATTGTGCAACATGATTGATCTTGATG	A_23_P256455	RPA3	NM_002947	ref|Homo sapiens replication protein A3, 14kDa (RPA3), mRNA [NM_002947]	9,82695672347521	-0,765139704251911	0,00254749544370545	0,0268908707011392	0,0142583761578971	03030	DNA replication	3978|4171|4172|4173|4174|4175|4176|5111|5422|5558|5981|5984|5985|6117|6118|6119|6742|10535|10714|54107|56655	2,56582771088505e-07	1,39196153315514e-05
136	104	2747	CCGGACACGGATCACTTTTGTCTGATTCCAGCCTGCTTGCAACCCTGGGGTCCTCTTGTT	A_23_P93690	MCM7	NM_182776	ref|Homo sapiens minichromosome maintenance complex component 7 (MCM7), transcript variant 2, mRNA [NM_182776]	11,2503685026565	-0,800482504100776	3,10829679231016e-05	0,00731269232892318	0,00387741695356625	03030	DNA replication	3978|4171|4172|4173|4174|4175|4176|5111|5422|5558|5981|5984|5985|6117|6118|6119|6742|10535|10714|54107|56655	2,56582771088505e-07	1,39196153315514e-05
241	102	955	TCTAGCAGCTGCCTCTACGCGCTCTACCTGCTTCCCCAACCCAGACATTAAAATTGTTTA	A_23_P164826	RNASEH2A	NM_006397	ref|Homo sapiens ribonuclease H2, subunit A (RNASEH2A), mRNA [NM_006397]	9,83583598588373	-0,528152686215808	0,0053909421350888	0,0390672362315253	0,0207146639403876	03030	DNA replication	3978|4171|4172|4173|4174|4175|4176|5111|5422|5558|5981|5984|5985|6117|6118|6119|6742|10535|10714|54107|56655	2,56582771088505e-07	1,39196153315514e-05
124	157	5239	ATAGGACCGTCTTTGGCAGCAGCAAAATGTATTTCAGTATGGCAGTCTTTCCTCTCTTAC	A_32_P1701	POLA1	NM_016937	ref|Homo sapiens polymerase (DNA directed), alpha 1, catalytic subunit (POLA1), mRNA [NM_016937]	6,90035948823845	-0,439098678744909	0,00791347215050171	0,0486324061898765	0,0257864146023923	03030	DNA replication	3978|4171|4172|4173|4174|4175|4176|5111|5422|5558|5981|5984|5985|6117|6118|6119|6742|10535|10714|54107|56655	2,56582771088505e-07	1,39196153315514e-05
3	55	2204	AAGTAAGGTTGAGCCTGACTGTAAACCTAGAACTGCGGAAGGACTGGGACTTTTGTACAA	A_23_P95302	RFC5	NM_181578	ref|Homo sapiens replication factor C (activator 1) 5, 36.5kDa (RFC5), transcript variant 2, mRNA [NM_181578]	8,13954053484174	-0,736034145218116	0,00770394944033704	0,0478242888773434	0,025357925664646	03030	DNA replication	3978|4171|4172|4173|4174|4175|4176|5111|5422|5558|5981|5984|5985|6117|6118|6119|6742|10535|10714|54107|56655	2,56582771088505e-07	1,39196153315514e-05
328	29	3204	TACAGGGCATGAGTTGGACGGACCCCAGGGTTATTATTGCCTTTGCTTTTTAGCAAATCT	A_23_P39116	LIG1	NM_000234	ref|Homo sapiens ligase I, DNA, ATP-dependent (LIG1), transcript variant 1, mRNA [NM_000234]	7,89982214480767	-0,510680508297044	0,00313606348452319	0,0297538468662468	0,0157764151811359	03030	DNA replication	3978|4171|4172|4173|4174|4175|4176|5111|5422|5558|5981|5984|5985|6117|6118|6119|6742|10535|10714|54107|56655	2,56582771088505e-07	1,39196153315514e-05
211	163	1089	AGAAGCTGTGGTCAAGGATTTAATAGATGAGGGTCATGCAGCAACTCAGCTCGTCAATCA	A_23_P18196	RFC4	NM_002916	ref|Homo sapiens replication factor C (activator 1) 4, 37kDa (RFC4), transcript variant 1, mRNA [NM_002916]	8,03072198316141	-0,534032399186805	0,00155534471171966	0,0212957562962606	0,0112916724494951	03030	DNA replication	3978|4171|4172|4173|4174|4175|4176|5111|5422|5558|5981|5984|5985|6117|6118|6119|6742|10535|10714|54107|56655	2,56582771088505e-07	1,39196153315514e-05
260	96	2135	AATCTGTCACTTGAGTGATGTCATTTAAGTCCTATTTTAGGAGATAAAAACAGCTTTGGG	A_23_P44139	PRIM2	NM_000947	ref|Homo sapiens primase, DNA, polypeptide 2 (58kDa) (PRIM2), transcript variant 1, mRNA [NM_000947]	6,85985817990225	-0,788266955004129	0,000130835474098495	0,00981942194397205	0,00520656297396615	03030	DNA replication	3978|4171|4172|4173|4174|4175|4176|5111|5422|5558|5981|5984|5985|6117|6118|6119|6742|10535|10714|54107|56655	2,56582771088505e-07	1,39196153315514e-05
83	25	345	CTGTGGATGAATTTGCTTTTCTGGAAGGTACTTTAGATTGATTGCCGAGCGGGGCAGTTT	A_23_P154234	POLE4	NM_019896	ref|Homo sapiens polymerase (DNA-directed), epsilon 4, accessory subunit (POLE4), mRNA [NM_019896]	7,66308926525101	-0,582259728697333	0,004899031972106	0,0370449751703718	0,0196423982179477	03030	DNA replication	3978|4171|4172|4173|4174|4175|4176|5111|5422|5558|5981|5984|5985|6117|6118|6119|6742|10535|10714|54107|56655	2,56582771088505e-07	1,39196153315514e-05
145	98	1132	GATGAATCTTGCGTTTTTTACAAATCGGAGCAGGGACAGATCATAGATTTCTGATTTTAT	A_32_P18258	TALDO1	NM_006755	ref|Homo sapiens transaldolase 1 (TALDO1), mRNA [NM_006755]	10,8614260514859	-0,596735449095965	0,000688322420952682	0,0157714774935703	0,00836252798090344	01100	Metabolic pathways	31|36|38|48|50|51|95|100|126|128|158|178|203|204|205|223|224|230|262|271|471|498|501|515|528|539|549|587|593|622|669|1337|1340|1349|1350|1351|1353|1371|1431|1503|1537|1595|1603|1629|1716|1717|1718|1719|1723|1737|1738|1743|1841|1854|1892|1962|2026|2180|2222|2224|2356|2526|2591|2720|2752|2806|2937|2954|2987|2990|3028|3032|3033|3074|3098|3145|3155|3157|3251|3295|3417|3421|3423|3613|3704|3939|3945|40…	3,3196830255422e-07	1,44074243308531e-05
304	6	510	CTGGGGTTCGCTGGAACTTTCCTAGGTGATTACTTCGGGATCCTCAAGGAGGCGAGAGTG	A_23_P163955	PEMT	NM_007169	ref|Homo sapiens phosphatidylethanolamine N-methyltransferase (PEMT), transcript variant 2, mRNA [NM_007169]	6,95380235173263	-0,822401666373849	0,00163707373399531	0,0217840300949424	0,0115505704066132	01100	Metabolic pathways	31|36|38|48|50|51|95|100|126|128|158|178|203|204|205|223|224|230|262|271|471|498|501|515|528|539|549|587|593|622|669|1337|1340|1349|1350|1351|1353|1371|1431|1503|1537|1595|1603|1629|1716|1717|1718|1719|1723|1737|1738|1743|1841|1854|1892|1962|2026|2180|2222|2224|2356|2526|2591|2720|2752|2806|2937|2954|2987|2990|3028|3032|3033|3074|3098|3145|3155|3157|3251|3295|3417|3421|3423|3613|3704|3939|3945|40…	3,3196830255422e-07	1,44074243308531e-05
216	86	586	TTTCCCAAAACCATACCCCAACAGTGAGGCTGCTCGAGCTGCCAACAACGGAGCATTGCC	A_23_P20980	CYC1	NM_001916	ref|Homo sapiens cytochrome c-1 (CYC1), mRNA [NM_001916]	9,25308283765396	-0,798086814673558	0,0015803328960531	0,0214923884117618	0,0113959329138995	01100	Metabolic pathways	31|36|38|48|50|51|95|100|126|128|158|178|203|204|205|223|224|230|262|271|471|498|501|515|528|539|549|587|593|622|669|1337|1340|1349|1350|1351|1353|1371|1431|1503|1537|1595|1603|1629|1716|1717|1718|1719|1723|1737|1738|1743|1841|1854|1892|1962|2026|2180|2222|2224|2356|2526|2591|2720|2752|2806|2937|2954|2987|2990|3028|3032|3033|3074|3098|3145|3155|3157|3251|3295|3417|3421|3423|3613|3704|3939|3945|40…	3,3196830255422e-07	1,44074243308531e-05
252	6	1377	TAGTATATATAATACAAAACAATAACCCTTCTGGGGTTTCTTGTGGCGGTTGAAATAGTC	A_32_P45738	PGAM1	NM_002629	ref|Homo sapiens phosphoglycerate mutase 1 (brain) (PGAM1), mRNA [NM_002629]	9,73069542452621	-0,848803969984456	0,000343810944304735	0,0127911784387399	0,00678228071189268	01100	Metabolic pathways	31|36|38|48|50|51|95|100|126|128|158|178|203|204|205|223|224|230|262|271|471|498|501|515|528|539|549|587|593|622|669|1337|1340|1349|1350|1351|1353|1371|1431|1503|1537|1595|1603|1629|1716|1717|1718|1719|1723|1737|1738|1743|1841|1854|1892|1962|2026|2180|2222|2224|2356|2526|2591|2720|2752|2806|2937|2954|2987|2990|3028|3032|3033|3074|3098|3145|3155|3157|3251|3295|3417|3421|3423|3613|3704|3939|3945|40…	3,3196830255422e-07	1,44074243308531e-05
116	47	3188	CAAATTGGCATTTGAATAAAGCCCTGGGACCACCTCAACATGCGTAGCCTCTTGTCTTAA	A_24_P123347	PPAT	NM_002703	ref|Homo sapiens phosphoribosyl pyrophosphate amidotransferase (PPAT), mRNA [NM_002703]	6,89176264062637	-0,632960984782148	0,00196884773651861	0,0238188965321205	0,0126295198915451	01100	Metabolic pathways	31|36|38|48|50|51|95|100|126|128|158|178|203|204|205|223|224|230|262|271|471|498|501|515|528|539|549|587|593|622|669|1337|1340|1349|1350|1351|1353|1371|1431|1503|1537|1595|1603|1629|1716|1717|1718|1719|1723|1737|1738|1743|1841|1854|1892|1962|2026|2180|2222|2224|2356|2526|2591|2720|2752|2806|2937|2954|2987|2990|3028|3032|3033|3074|3098|3145|3155|3157|3251|3295|3417|3421|3423|3613|3704|3939|3945|40…	3,3196830255422e-07	1,44074243308531e-05
16	58	3283	GACATCCTAGTTTGCGTCAGTGACAGAACTTACTGCTTAGTCTTTGTACTTTTTAAAAAA	A_23_P370142	PAFAH1B2	NM_002572	ref|Homo sapiens platelet-activating factor acetylhydrolase 1b, catalytic subunit 2 (30kDa) (PAFAH1B2), transcript variant 1, mRNA [NM_002572]	7,24596890402509	-0,830123657224058	0,00391098729618492	0,0332484871026372	0,0176293821445621	01100	Metabolic pathways	31|36|38|48|50|51|95|100|126|128|158|178|203|204|205|223|224|230|262|271|471|498|501|515|528|539|549|587|593|622|669|1337|1340|1349|1350|1351|1353|1371|1431|1503|1537|1595|1603|1629|1716|1717|1718|1719|1723|1737|1738|1743|1841|1854|1892|1962|2026|2180|2222|2224|2356|2526|2591|2720|2752|2806|2937|2954|2987|2990|3028|3032|3033|3074|3098|3145|3155|3157|3251|3295|3417|3421|3423|3613|3704|3939|3945|40…	3,3196830255422e-07	1,44074243308531e-05
18	104	1531	GTCAACAAGAGAATAGGCCTTTACCGTCACTTTGACGAGACCGTCAATAGGTACAAGCAA	A_24_P63262	RPN1	NM_002950	ref|Homo sapiens ribophorin I (RPN1), mRNA [NM_002950]	7,84040998109943	-0,743242661561222	0,00765479263355458	0,0476779836622491	0,0252803500883896	01100	Metabolic pathways	31|36|38|48|50|51|95|100|126|128|158|178|203|204|205|223|224|230|262|271|471|498|501|515|528|539|549|587|593|622|669|1337|1340|1349|1350|1351|1353|1371|1431|1503|1537|1595|1603|1629|1716|1717|1718|1719|1723|1737|1738|1743|1841|1854|1892|1962|2026|2180|2222|2224|2356|2526|2591|2720|2752|2806|2937|2954|2987|2990|3028|3032|3033|3074|3098|3145|3155|3157|3251|3295|3417|3421|3423|3613|3704|3939|3945|40…	3,3196830255422e-07	1,44074243308531e-05
309	131	1245	CACCTCTGCTCACCTTACTGTTCACCTCATCAAATCAGTTCTGCCCTGTGAAAAGATCCA	A_33_P3383436	DHRS4L2	NM_001193636	ref|Homo sapiens dehydrogenase/reductase (SDR family) member 4 like 2 (DHRS4L2), transcript variant 3, mRNA [NM_001193636]	8,19839121292649	-0,588542728127713	0,00239915752920525	0,0260932372876363	0,0138354461095461	01100	Metabolic pathways	31|36|38|48|50|51|95|100|126|128|158|178|203|204|205|223|224|230|262|271|471|498|501|515|528|539|549|587|593|622|669|1337|1340|1349|1350|1351|1353|1371|1431|1503|1537|1595|1603|1629|1716|1717|1718|1719|1723|1737|1738|1743|1841|1854|1892|1962|2026|2180|2222|2224|2356|2526|2591|2720|2752|2806|2937|2954|2987|2990|3028|3032|3033|3074|3098|3145|3155|3157|3251|3295|3417|3421|3423|3613|3704|3939|3945|40…	3,3196830255422e-07	1,44074243308531e-05
2	142	1227	TTTGATCGAAACCCGGAACTTCAGAACCTCCTACTGGACGACTTCTTTAAGTCAGCTGTT	A_23_P126623	PGD	NM_002631	ref|Homo sapiens phosphogluconate dehydrogenase (PGD), mRNA [NM_002631]	6,82789601803	-0,820026806578235	0,00663627815178832	0,043965174322142	0,0233117030794418	01100	Metabolic pathways	31|36|38|48|50|51|95|100|126|128|158|178|203|204|205|223|224|230|262|271|471|498|501|515|528|539|549|587|593|622|669|1337|1340|1349|1350|1351|1353|1371|1431|1503|1537|1595|1603|1629|1716|1717|1718|1719|1723|1737|1738|1743|1841|1854|1892|1962|2026|2180|2222|2224|2356|2526|2591|2720|2752|2806|2937|2954|2987|2990|3028|3032|3033|3074|3098|3145|3155|3157|3251|3295|3417|3421|3423|3613|3704|3939|3945|40…	3,3196830255422e-07	1,44074243308531e-05
382	60	2336	TGGCCACTAAAATTCATATTGAGATTATCTTGGTTTCTTGGAAGAGATAGGAATGAGTTC	A_23_P115366	CMPK1	NM_016308	ref|Homo sapiens cytidine monophosphate (UMP-CMP) kinase 1, cytosolic (CMPK1), transcript variant 1, mRNA [NM_016308]	6,44927756090384	-0,662889156287965	0,00493888967836158	0,0372159372962204	0,0197330476553049	01100	Metabolic pathways	31|36|38|48|50|51|95|100|126|128|158|178|203|204|205|223|224|230|262|271|471|498|501|515|528|539|549|587|593|622|669|1337|1340|1349|1350|1351|1353|1371|1431|1503|1537|1595|1603|1629|1716|1717|1718|1719|1723|1737|1738|1743|1841|1854|1892|1962|2026|2180|2222|2224|2356|2526|2591|2720|2752|2806|2937|2954|2987|2990|3028|3032|3033|3074|3098|3145|3155|3157|3251|3295|3417|3421|3423|3613|3704|3939|3945|40…	3,3196830255422e-07	1,44074243308531e-05
226	98	2952	TCAGTGACTTACAGTCCCCCTTGGCATTTAGTTGGTACTAGAGCCAGTCATCCTTAACAA	A_23_P1361	ALDH18A1	NM_002860	ref|Homo sapiens aldehyde dehydrogenase 18 family, member A1 (ALDH18A1), transcript variant 1, mRNA [NM_002860]	8,23312013794963	-0,572603149431144	0,00110416313978646	0,0186825423235852	0,00990606511020208	01100	Metabolic pathways	31|36|38|48|50|51|95|100|126|128|158|178|203|204|205|223|224|230|262|271|471|498|501|515|528|539|549|587|593|622|669|1337|1340|1349|1350|1351|1353|1371|1431|1503|1537|1595|1603|1629|1716|1717|1718|1719|1723|1737|1738|1743|1841|1854|1892|1962|2026|2180|2222|2224|2356|2526|2591|2720|2752|2806|2937|2954|2987|2990|3028|3032|3033|3074|3098|3145|3155|3157|3251|3295|3417|3421|3423|3613|3704|3939|3945|40…	3,3196830255422e-07	1,44074243308531e-05
206	103	2093	TAACCAAAGGCGGAAATATTGGGGCTAAGTGGACTATTGACCTGAAAAGTGGTTCTGGAA	A_23_P92954	HSD17B4	NM_000414	ref|Homo sapiens hydroxysteroid (17-beta) dehydrogenase 4 (HSD17B4), transcript variant 2, mRNA [NM_000414]	7,94421470662871	-0,633651906900827	2,34392588939424e-05	0,00696209363008971	0,00369151861713845	01100	Metabolic pathways	31|36|38|48|50|51|95|100|126|128|158|178|203|204|205|223|224|230|262|271|471|498|501|515|528|539|549|587|593|622|669|1337|1340|1349|1350|1351|1353|1371|1431|1503|1537|1595|1603|1629|1716|1717|1718|1719|1723|1737|1738|1743|1841|1854|1892|1962|2026|2180|2222|2224|2356|2526|2591|2720|2752|2806|2937|2954|2987|2990|3028|3032|3033|3074|3098|3145|3155|3157|3251|3295|3417|3421|3423|3613|3704|3939|3945|40…	3,3196830255422e-07	1,44074243308531e-05
100	48	1231	AGATACACTTTGGGGGATCCAAAAGGAGCTGCAATTTTAAAGTCTTCTGATGTCATATCA	A_23_P47565	LDHA	NM_005566	ref|Homo sapiens lactate dehydrogenase A (LDHA), transcript variant 1, mRNA [NM_005566]	11,4879183806517	-0,814432521687353	0,000862008616640247	0,0169965096528974	0,00901207813966668	01100	Metabolic pathways	31|36|38|48|50|51|95|100|126|128|158|178|203|204|205|223|224|230|262|271|471|498|501|515|528|539|549|587|593|622|669|1337|1340|1349|1350|1351|1353|1371|1431|1503|1537|1595|1603|1629|1716|1717|1718|1719|1723|1737|1738|1743|1841|1854|1892|1962|2026|2180|2222|2224|2356|2526|2591|2720|2752|2806|2937|2954|2987|2990|3028|3032|3033|3074|3098|3145|3155|3157|3251|3295|3417|3421|3423|3613|3704|3939|3945|40…	3,3196830255422e-07	1,44074243308531e-05
379	104	1091	GGACATGGAAATGAGAATAGGTTAAATGGTGCAGGTACCTCATAGCCAGCTCTACACAGA	A_23_P145	HMGCL	NM_000191	ref|Homo sapiens 3-hydroxymethyl-3-methylglutaryl-CoA lyase (HMGCL), transcript variant 1, mRNA [NM_000191]	6,55584761638191	-0,611405599053871	0,00579947322376232	0,0406935940526703	0,0215770094493503	01100	Metabolic pathways	31|36|38|48|50|51|95|100|126|128|158|178|203|204|205|223|224|230|262|271|471|498|501|515|528|539|549|587|593|622|669|1337|1340|1349|1350|1351|1353|1371|1431|1503|1537|1595|1603|1629|1716|1717|1718|1719|1723|1737|1738|1743|1841|1854|1892|1962|2026|2180|2222|2224|2356|2526|2591|2720|2752|2806|2937|2954|2987|2990|3028|3032|3033|3074|3098|3145|3155|3157|3251|3295|3417|3421|3423|3613|3704|3939|3945|40…	3,3196830255422e-07	1,44074243308531e-05
239	34	1871	CTGCGTTCTCCCCATGAACTTACATACTAGGTGCCTTTTGTTTTTGGCTTTCCTGGTTCT	A_23_P9465	FPGS	NM_004957	ref|Homo sapiens folylpolyglutamate synthase (FPGS), transcript variant 1, mRNA [NM_004957]	6,19855606442124	-0,551005929757709	2,5548889058011e-05	0,0071248645485879	0,00377782482154912	01100	Metabolic pathways	31|36|38|48|50|51|95|100|126|128|158|178|203|204|205|223|224|230|262|271|471|498|501|515|528|539|549|587|593|622|669|1337|1340|1349|1350|1351|1353|1371|1431|1503|1537|1595|1603|1629|1716|1717|1718|1719|1723|1737|1738|1743|1841|1854|1892|1962|2026|2180|2222|2224|2356|2526|2591|2720|2752|2806|2937|2954|2987|2990|3028|3032|3033|3074|3098|3145|3155|3157|3251|3295|3417|3421|3423|3613|3704|3939|3945|40…	3,3196830255422e-07	1,44074243308531e-05
52	135	627	TTAAGCTCACAATAAGGAAGAAATAACAGATAAGTCCATTGGTGGACAGCCTTCTTCTCT	A_32_P59486	SDHD	NM_003002	ref|Homo sapiens succinate dehydrogenase complex, subunit D, integral membrane protein (SDHD), transcript variant 1, mRNA [NM_003002]	6,53091890508753	-0,693316853031427	0,000220114016378399	0,0113278866346915	0,00600639787779737	01100	Metabolic pathways	31|36|38|48|50|51|95|100|126|128|158|178|203|204|205|223|224|230|262|271|471|498|501|515|528|539|549|587|593|622|669|1337|1340|1349|1350|1351|1353|1371|1431|1503|1537|1595|1603|1629|1716|1717|1718|1719|1723|1737|1738|1743|1841|1854|1892|1962|2026|2180|2222|2224|2356|2526|2591|2720|2752|2806|2937|2954|2987|2990|3028|3032|3033|3074|3098|3145|3155|3157|3251|3295|3417|3421|3423|3613|3704|3939|3945|40…	3,3196830255422e-07	1,44074243308531e-05
303	60	3483	GTGGCATCCATTTCTAATGTATGCATTCATCCAACAGAGTTATTTATTGGCTGGAGATGG	A_23_P217958	HK1	NM_033500	ref|Homo sapiens hexokinase 1 (HK1), transcript variant 5, mRNA [NM_033500]	6,3882303817684	-0,687340091488239	0,000542322832115823	0,0146845720881951	0,00778621692388605	01100	Metabolic pathways	31|36|38|48|50|51|95|100|126|128|158|178|203|204|205|223|224|230|262|271|471|498|501|515|528|539|549|587|593|622|669|1337|1340|1349|1350|1351|1353|1371|1431|1503|1537|1595|1603|1629|1716|1717|1718|1719|1723|1737|1738|1743|1841|1854|1892|1962|2026|2180|2222|2224|2356|2526|2591|2720|2752|2806|2937|2954|2987|2990|3028|3032|3033|3074|3098|3145|3155|3157|3251|3295|3417|3421|3423|3613|3704|3939|3945|40…	3,3196830255422e-07	1,44074243308531e-05
76	14	3359	TCTCGGGGAAATGGAACGTGACTGTTTAATCGGTTATGGAGCCAGTATGCTTTTGCTAGA	A_24_P321626	POLR3B	NM_018082	ref|Homo sapiens polymerase (RNA) III (DNA directed) polypeptide B (POLR3B), transcript variant 1, mRNA [NM_018082]	5,75273548084318	-0,371099927796003	0,00689639189255249	0,0448863903192106	0,0238001604579647	01100	Metabolic pathways	31|36|38|48|50|51|95|100|126|128|158|178|203|204|205|223|224|230|262|271|471|498|501|515|528|539|549|587|593|622|669|1337|1340|1349|1350|1351|1353|1371|1431|1503|1537|1595|1603|1629|1716|1717|1718|1719|1723|1737|1738|1743|1841|1854|1892|1962|2026|2180|2222|2224|2356|2526|2591|2720|2752|2806|2937|2954|2987|2990|3028|3032|3033|3074|3098|3145|3155|3157|3251|3295|3417|3421|3423|3613|3704|3939|3945|40…	3,3196830255422e-07	1,44074243308531e-05
230	100	1232	CTCTTTACTCTAAACCCTTTCTGTCCAAAATGAGTCATTTTCAGTTGTACCTTAGATGTC	A_23_P3527	POLR2C	NM_032940	ref|Homo sapiens polymerase (RNA) II (DNA directed) polypeptide C, 33kDa (POLR2C), mRNA [NM_032940]	7,52097277650871	-0,589998977000773	0,000282299212240723	0,0121805688551812	0,00645851651605248	01100	Metabolic pathways	31|36|38|48|50|51|95|100|126|128|158|178|203|204|205|223|224|230|262|271|471|498|501|515|528|539|549|587|593|622|669|1337|1340|1349|1350|1351|1353|1371|1431|1503|1537|1595|1603|1629|1716|1717|1718|1719|1723|1737|1738|1743|1841|1854|1892|1962|2026|2180|2222|2224|2356|2526|2591|2720|2752|2806|2937|2954|2987|2990|3028|3032|3033|3074|3098|3145|3155|3157|3251|3295|3417|3421|3423|3613|3704|3939|3945|40…	3,3196830255422e-07	1,44074243308531e-05
64	103	2756	AGGCTTAAAACCAATGTCACCACTTGGGCTTAACTGGGTAATTTGTGGTCTAGGCCTTTT	A_23_P18598	PI4K2B	NM_018323	ref|Homo sapiens phosphatidylinositol 4-kinase type 2 beta (PI4K2B), mRNA [NM_018323]	6,15449571608764	-0,634090495769803	0,00315533647096673	0,0298412517028123	0,0158227599444431	01100	Metabolic pathways	31|36|38|48|50|51|95|100|126|128|158|178|203|204|205|223|224|230|262|271|471|498|501|515|528|539|549|587|593|622|669|1337|1340|1349|1350|1351|1353|1371|1431|1503|1537|1595|1603|1629|1716|1717|1718|1719|1723|1737|1738|1743|1841|1854|1892|1962|2026|2180|2222|2224|2356|2526|2591|2720|2752|2806|2937|2954|2987|2990|3028|3032|3033|3074|3098|3145|3155|3157|3251|3295|3417|3421|3423|3613|3704|3939|3945|40…	3,3196830255422e-07	1,44074243308531e-05
95	76	1082	TTACGGAACTTAATTTCGGATTCTATGAAGGCGAAGATTACTGCATATGTGATCATACTT	A_23_P9458	POLR1E	NM_022490	ref|Homo sapiens polymerase (RNA) I polypeptide E, 53kDa (POLR1E), transcript variant 1, mRNA [NM_022490]	5,72571520173688	-0,343115911570645	0,00207821605590744	0,0244529511259099	0,012965715361129	01100	Metabolic pathways	31|36|38|48|50|51|95|100|126|128|158|178|203|204|205|223|224|230|262|271|471|498|501|515|528|539|549|587|593|622|669|1337|1340|1349|1350|1351|1353|1371|1431|1503|1537|1595|1603|1629|1716|1717|1718|1719|1723|1737|1738|1743|1841|1854|1892|1962|2026|2180|2222|2224|2356|2526|2591|2720|2752|2806|2937|2954|2987|2990|3028|3032|3033|3074|3098|3145|3155|3157|3251|3295|3417|3421|3423|3613|3704|3939|3945|40…	3,3196830255422e-07	1,44074243308531e-05
251	123	1763	TCCGAGGCCAGAGTAACATTTTGAACTTTGGGGGGATATTTGTTCATCACTTGGGTAGAA	A_23_P146798	SEPHS2	NM_012248	ref|Homo sapiens selenophosphate synthetase 2 (SEPHS2), mRNA [NM_012248]	8,55624854068661	-0,40479935502422	0,00680834026677248	0,0445443204780935	0,023618784387211	01100	Metabolic pathways	31|36|38|48|50|51|95|100|126|128|158|178|203|204|205|223|224|230|262|271|471|498|501|515|528|539|549|587|593|622|669|1337|1340|1349|1350|1351|1353|1371|1431|1503|1537|1595|1603|1629|1716|1717|1718|1719|1723|1737|1738|1743|1841|1854|1892|1962|2026|2180|2222|2224|2356|2526|2591|2720|2752|2806|2937|2954|2987|2990|3028|3032|3033|3074|3098|3145|3155|3157|3251|3295|3417|3421|3423|3613|3704|3939|3945|40…	3,3196830255422e-07	1,44074243308531e-05
351	160	1359	ACATGTATGTGCATTTCAATCCCACGTACTTATAAAGAAGGTTGGTGAATTTCACAAGCT	A_23_P50096	TYMS	NM_001071	ref|Homo sapiens thymidylate synthetase (TYMS), mRNA [NM_001071]	8,74330639990439	-0,816219368734799	0,00221864437875385	0,0252141862730689	0,0133693459163994	01100	Metabolic pathways	31|36|38|48|50|51|95|100|126|128|158|178|203|204|205|223|224|230|262|271|471|498|501|515|528|539|549|587|593|622|669|1337|1340|1349|1350|1351|1353|1371|1431|1503|1537|1595|1603|1629|1716|1717|1718|1719|1723|1737|1738|1743|1841|1854|1892|1962|2026|2180|2222|2224|2356|2526|2591|2720|2752|2806|2937|2954|2987|2990|3028|3032|3033|3074|3098|3145|3155|3157|3251|3295|3417|3421|3423|3613|3704|3939|3945|40…	3,3196830255422e-07	1,44074243308531e-05
148	20	2141	CTGCTGTAAATCAGAAGTGTATGTTAGTCAAGAGTAAACAAGATGCACCCAGTATGGTGG	A_23_P502654	SHMT1	NM_004169	ref|Homo sapiens serine hydroxymethyltransferase 1 (soluble) (SHMT1), transcript variant 1, mRNA [NM_004169]	5,9255619539682	-0,361231334116269	0,00101709415879572	0,0181037353625815	0,00959916365414582	01100	Metabolic pathways	31|36|38|48|50|51|95|100|126|128|158|178|203|204|205|223|224|230|262|271|471|498|501|515|528|539|549|587|593|622|669|1337|1340|1349|1350|1351|1353|1371|1431|1503|1537|1595|1603|1629|1716|1717|1718|1719|1723|1737|1738|1743|1841|1854|1892|1962|2026|2180|2222|2224|2356|2526|2591|2720|2752|2806|2937|2954|2987|2990|3028|3032|3033|3074|3098|3145|3155|3157|3251|3295|3417|3421|3423|3613|3704|3939|3945|40…	3,3196830255422e-07	1,44074243308531e-05
110	98	3218	AAGCTACTTTGAAAGTCTGGCCAGTGTCTATTCAGGCCCACTGGGAGTTAGGAAGTATAA	A_23_P117494	MTHFD1	NM_005956	ref|Homo sapiens methylenetetrahydrofolate dehydrogenase (NADP+ dependent) 1, methenyltetrahydrofolate cyclohydrolase, formyltetrahydrofolate synthetase (MTHFD1), mRNA [NM_005956]	8,87272251663205	-0,687458625639319	0,000116765586709732	0,00977660930860192	0,00518386238289185	01100	Metabolic pathways	31|36|38|48|50|51|95|100|126|128|158|178|203|204|205|223|224|230|262|271|471|498|501|515|528|539|549|587|593|622|669|1337|1340|1349|1350|1351|1353|1371|1431|1503|1537|1595|1603|1629|1716|1717|1718|1719|1723|1737|1738|1743|1841|1854|1892|1962|2026|2180|2222|2224|2356|2526|2591|2720|2752|2806|2937|2954|2987|2990|3028|3032|3033|3074|3098|3145|3155|3157|3251|3295|3417|3421|3423|3613|3704|3939|3945|40…	3,3196830255422e-07	1,44074243308531e-05
94	76	1378	ATTTGCCTCACCTTGGGGCCTTGATGACTGCCTTGCCTCCTCAGTATGTGGGGGCTTCAT	A_23_P98431	HMBS	NM_000190	ref|Homo sapiens hydroxymethylbilane synthase (HMBS), transcript variant 1, mRNA [NM_000190]	10,2776280115284	-0,36729437449506	0,00488184260634707	0,0370171416592824	0,0196276400245326	01100	Metabolic pathways	31|36|38|48|50|51|95|100|126|128|158|178|203|204|205|223|224|230|262|271|471|498|501|515|528|539|549|587|593|622|669|1337|1340|1349|1350|1351|1353|1371|1431|1503|1537|1595|1603|1629|1716|1717|1718|1719|1723|1737|1738|1743|1841|1854|1892|1962|2026|2180|2222|2224|2356|2526|2591|2720|2752|2806|2937|2954|2987|2990|3028|3032|3033|3074|3098|3145|3155|3157|3251|3295|3417|3421|3423|3613|3704|3939|3945|40…	3,3196830255422e-07	1,44074243308531e-05
157	31	4603	AACTTCCCAGCGATGATAATGTACATGAAATTAGCCACGTAACAAGAGTCTATTTGCCTT	A_24_P115007	ALDH5A1	NM_170740	ref|Homo sapiens aldehyde dehydrogenase 5 family, member A1 (ALDH5A1), transcript variant 1, mRNA [NM_170740]	5,68612912017771	-0,270125329338277	0,00350502262504138	0,0315133310029898	0,0167093484038772	01100	Metabolic pathways	31|36|38|48|50|51|95|100|126|128|158|178|203|204|205|223|224|230|262|271|471|498|501|515|528|539|549|587|593|622|669|1337|1340|1349|1350|1351|1353|1371|1431|1503|1537|1595|1603|1629|1716|1717|1718|1719|1723|1737|1738|1743|1841|1854|1892|1962|2026|2180|2222|2224|2356|2526|2591|2720|2752|2806|2937|2954|2987|2990|3028|3032|3033|3074|3098|3145|3155|3157|3251|3295|3417|3421|3423|3613|3704|3939|3945|40…	3,3196830255422e-07	1,44074243308531e-05
326	49	424	ACTCCATGTACCACCATAAACAAAGTTTGTGCTTCAGGAATGAAAGCCATCATGATGGCC	A_24_P203678	ACAT1	NM_000019	ref|Homo sapiens acetyl-CoA acetyltransferase 1 (ACAT1), mRNA [NM_000019]	6,01157084408339	-0,476089303863318	0,00524881843531045	0,038493694742034	0,0204105544011237	01100	Metabolic pathways	31|36|38|48|50|51|95|100|126|128|158|178|203|204|205|223|224|230|262|271|471|498|501|515|528|539|549|587|593|622|669|1337|1340|1349|1350|1351|1353|1371|1431|1503|1537|1595|1603|1629|1716|1717|1718|1719|1723|1737|1738|1743|1841|1854|1892|1962|2026|2180|2222|2224|2356|2526|2591|2720|2752|2806|2937|2954|2987|2990|3028|3032|3033|3074|3098|3145|3155|3157|3251|3295|3417|3421|3423|3613|3704|3939|3945|40…	3,3196830255422e-07	1,44074243308531e-05
21	151	4355	CAGTGATAGACTTGCCATTTTAATACACGTCATTGGAGGGCTGCGTATTTGTAAATAGCC	A_23_P37484	CHSY1	NM_014918	ref|Homo sapiens chondroitin sulfate synthase 1 (CHSY1), mRNA [NM_014918]	7,39072653231821	-0,514698913903364	0,00649359590864193	0,04343440904206	0,0230302748170747	01100	Metabolic pathways	31|36|38|48|50|51|95|100|126|128|158|178|203|204|205|223|224|230|262|271|471|498|501|515|528|539|549|587|593|622|669|1337|1340|1349|1350|1351|1353|1371|1431|1503|1537|1595|1603|1629|1716|1717|1718|1719|1723|1737|1738|1743|1841|1854|1892|1962|2026|2180|2222|2224|2356|2526|2591|2720|2752|2806|2937|2954|2987|2990|3028|3032|3033|3074|3098|3145|3155|3157|3251|3295|3417|3421|3423|3613|3704|3939|3945|40…	3,3196830255422e-07	1,44074243308531e-05
112	151	2298	ATCGGATCATCCCTGACTCAGCTTATACCTTAATTTTATTTGCAGAGGATTCTTTTCTCA	A_23_P345065	SCLY	NM_016510	ref|Homo sapiens selenocysteine lyase (SCLY), mRNA [NM_016510]	6,34803222572545	-0,453847394946703	0,00662390417193888	0,0439188671656212	0,023287149584547	01100	Metabolic pathways	31|36|38|48|50|51|95|100|126|128|158|178|203|204|205|223|224|230|262|271|471|498|501|515|528|539|549|587|593|622|669|1337|1340|1349|1350|1351|1353|1371|1431|1503|1537|1595|1603|1629|1716|1717|1718|1719|1723|1737|1738|1743|1841|1854|1892|1962|2026|2180|2222|2224|2356|2526|2591|2720|2752|2806|2937|2954|2987|2990|3028|3032|3033|3074|3098|3145|3155|3157|3251|3295|3417|3421|3423|3613|3704|3939|3945|40…	3,3196830255422e-07	1,44074243308531e-05
300	109	1444	GCATGGTTGAATCTGAAACCCTCCTTCTGTGGCAACTTGTACTGAAAATCTGGTGCTCAA	A_23_P210482	ADA	NM_000022	ref|Homo sapiens adenosine deaminase (ADA), mRNA [NM_000022]	7,57962359286772	-0,726772574731611	0,000845419526408966	0,0168608485988214	0,00894014642869716	01100	Metabolic pathways	31|36|38|48|50|51|95|100|126|128|158|178|203|204|205|223|224|230|262|271|471|498|501|515|528|539|549|587|593|622|669|1337|1340|1349|1350|1351|1353|1371|1431|1503|1537|1595|1603|1629|1716|1717|1718|1719|1723|1737|1738|1743|1841|1854|1892|1962|2026|2180|2222|2224|2356|2526|2591|2720|2752|2806|2937|2954|2987|2990|3028|3032|3033|3074|3098|3145|3155|3157|3251|3295|3417|3421|3423|3613|3704|3939|3945|40…	3,3196830255422e-07	1,44074243308531e-05
214	57	3198	TGGTGCCAGCTGGGCTGGGTGTGGGTTCTGTGTCCTTCCAGGATATGTGTCATTTCCCAT	A_23_P170337	ALDH4A1	NM_003748	ref|Homo sapiens aldehyde dehydrogenase 4 family, member A1 (ALDH4A1), transcript variant P5CDhL, mRNA [NM_003748]	8,03646989430201	-0,538471698134953	0,00265237624678868	0,0274658040754333	0,0145632237177816	01100	Metabolic pathways	31|36|38|48|50|51|95|100|126|128|158|178|203|204|205|223|224|230|262|271|471|498|501|515|528|539|549|587|593|622|669|1337|1340|1349|1350|1351|1353|1371|1431|1503|1537|1595|1603|1629|1716|1717|1718|1719|1723|1737|1738|1743|1841|1854|1892|1962|2026|2180|2222|2224|2356|2526|2591|2720|2752|2806|2937|2954|2987|2990|3028|3032|3033|3074|3098|3145|3155|3157|3251|3295|3417|3421|3423|3613|3704|3939|3945|40…	3,3196830255422e-07	1,44074243308531e-05
327	86	1156	AGTGAAGAGCAGATTATTCATACGGTGTAATAAGCATCTGGAATGGACCCATCCGTGTAC	A_23_P20852	AUH	NM_001698	ref|Homo sapiens AU RNA binding protein/enoyl-CoA hydratase (AUH), mRNA [NM_001698]	6,74972890521321	-0,534413660570205	0,00471544778632618	0,0363820195764944	0,0192908785390745	01100	Metabolic pathways	31|36|38|48|50|51|95|100|126|128|158|178|203|204|205|223|224|230|262|271|471|498|501|515|528|539|549|587|593|622|669|1337|1340|1349|1350|1351|1353|1371|1431|1503|1537|1595|1603|1629|1716|1717|1718|1719|1723|1737|1738|1743|1841|1854|1892|1962|2026|2180|2222|2224|2356|2526|2591|2720|2752|2806|2937|2954|2987|2990|3028|3032|3033|3074|3098|3145|3155|3157|3251|3295|3417|3421|3423|3613|3704|3939|3945|40…	3,3196830255422e-07	1,44074243308531e-05
92	146	1295	TCCCTACCAATGACTCACCTGAAGTGCAATACGAAATAAAAGGCCAGCGGGCGGCGTCTG	A_23_P101551	BCAT2	NM_001190	ref|Homo sapiens branched chain amino-acid transaminase 2, mitochondrial (BCAT2), transcript variant a, mRNA [NM_001190]	7,62718738948694	-0,410477170956788	0,00230987674746149	0,025657973572155	0,0136046557475608	01100	Metabolic pathways	31|36|38|48|50|51|95|100|126|128|158|178|203|204|205|223|224|230|262|271|471|498|501|515|528|539|549|587|593|622|669|1337|1340|1349|1350|1351|1353|1371|1431|1503|1537|1595|1603|1629|1716|1717|1718|1719|1723|1737|1738|1743|1841|1854|1892|1962|2026|2180|2222|2224|2356|2526|2591|2720|2752|2806|2937|2954|2987|2990|3028|3032|3033|3074|3098|3145|3155|3157|3251|3295|3417|3421|3423|3613|3704|3939|3945|40…	3,3196830255422e-07	1,44074243308531e-05
379	108	10596	TGAGCAGGAGCTTCAGATGCACTCTTTACACATTTTGTTGAAATAAACCTCTACATTTGT	A_33_P3334225	ACACA	NM_198839	ref|Homo sapiens acetyl-CoA carboxylase alpha (ACACA), transcript variant 2, mRNA [NM_198839]	7,69448634776095	-0,617363903859657	0,00792561236776917	0,0486651188523239	0,0258037598736365	01100	Metabolic pathways	31|36|38|48|50|51|95|100|126|128|158|178|203|204|205|223|224|230|262|271|471|498|501|515|528|539|549|587|593|622|669|1337|1340|1349|1350|1351|1353|1371|1431|1503|1537|1595|1603|1629|1716|1717|1718|1719|1723|1737|1738|1743|1841|1854|1892|1962|2026|2180|2222|2224|2356|2526|2591|2720|2752|2806|2937|2954|2987|2990|3028|3032|3033|3074|3098|3145|3155|3157|3251|3295|3417|3421|3423|3613|3704|3939|3945|40…	3,3196830255422e-07	1,44074243308531e-05
50	68	2901	GGTAACTGTCAAGTCATGATGGAGACTTCAGGTTGTTCTGTATAAAATGCAAAATAAATG	A_33_P3215078	CS	NM_004077	ref|Homo sapiens citrate synthase (CS), mRNA [NM_004077]	10,3644135748523	-0,709433816690984	0,000159291726906023	0,0104548832936605	0,00554350434928869	01100	Metabolic pathways	31|36|38|48|50|51|95|100|126|128|158|178|203|204|205|223|224|230|262|271|471|498|501|515|528|539|549|587|593|622|669|1337|1340|1349|1350|1351|1353|1371|1431|1503|1537|1595|1603|1629|1716|1717|1718|1719|1723|1737|1738|1743|1841|1854|1892|1962|2026|2180|2222|2224|2356|2526|2591|2720|2752|2806|2937|2954|2987|2990|3028|3032|3033|3074|3098|3145|3155|3157|3251|3295|3417|3421|3423|3613|3704|3939|3945|40…	3,3196830255422e-07	1,44074243308531e-05
329	146	2440	GCCTGCATGTGCCTGCAGCCACCGTGGACTGTCTGTTTTTGTAACACTTAAGTTATTTTA	A_23_P46928	PFKP	NM_002627	ref|Homo sapiens phosphofructokinase, platelet (PFKP), transcript variant 1, mRNA [NM_002627]	10,0456325239216	-0,51474266735649	0,0076281621830008	0,0475619483483566	0,0252188245553763	01100	Metabolic pathways	31|36|38|48|50|51|95|100|126|128|158|178|203|204|205|223|224|230|262|271|471|498|501|515|528|539|549|587|593|622|669|1337|1340|1349|1350|1351|1353|1371|1431|1503|1537|1595|1603|1629|1716|1717|1718|1719|1723|1737|1738|1743|1841|1854|1892|1962|2026|2180|2222|2224|2356|2526|2591|2720|2752|2806|2937|2954|2987|2990|3028|3032|3033|3074|3098|3145|3155|3157|3251|3295|3417|3421|3423|3613|3704|3939|3945|40…	3,3196830255422e-07	1,44074243308531e-05
223	153	1212	GTTGTAGGAGGTTGGGTGTTTTCAAATGGTAAAGATGTTTTGAGCAAATAAATTTGCTTG	A_33_P3299829	POLR2E	NM_002695	ref|Homo sapiens polymerase (RNA) II (DNA directed) polypeptide E, 25kDa (POLR2E), mRNA [NM_002695]	10,1579102062454	-0,428690276143957	0,00561714336492892	0,0399468512883393	0,0211810632062794	01100	Metabolic pathways	31|36|38|48|50|51|95|100|126|128|158|178|203|204|205|223|224|230|262|271|471|498|501|515|528|539|549|587|593|622|669|1337|1340|1349|1350|1351|1353|1371|1431|1503|1537|1595|1603|1629|1716|1717|1718|1719|1723|1737|1738|1743|1841|1854|1892|1962|2026|2180|2222|2224|2356|2526|2591|2720|2752|2806|2937|2954|2987|2990|3028|3032|3033|3074|3098|3145|3155|3157|3251|3295|3417|3421|3423|3613|3704|3939|3945|40…	3,3196830255422e-07	1,44074243308531e-05
262	33	1930	TGGAAAACTTTAGGGTATTTTTGCGCAAACTCCTTCAGGGTTGGGGGACTCTGAAGGAAA	A_23_P315892	ST6GALNAC6	NM_013443	ref|Homo sapiens ST6 (alpha-N-acetyl-neuraminyl-2,3-beta-galactosyl-1,3)-N-acetylgalactosaminide alpha-2,6-sialyltransferase 6 (ST6GALNAC6), transcript variant 1, mRNA [NM_013443]	5,79608578877138	-0,440191368566844	0,00184050972647417	0,0230615020566049	0,0122279257798543	01100	Metabolic pathways	31|36|38|48|50|51|95|100|126|128|158|178|203|204|205|223|224|230|262|271|471|498|501|515|528|539|549|587|593|622|669|1337|1340|1349|1350|1351|1353|1371|1431|1503|1537|1595|1603|1629|1716|1717|1718|1719|1723|1737|1738|1743|1841|1854|1892|1962|2026|2180|2222|2224|2356|2526|2591|2720|2752|2806|2937|2954|2987|2990|3028|3032|3033|3074|3098|3145|3155|3157|3251|3295|3417|3421|3423|3613|3704|3939|3945|40…	3,3196830255422e-07	1,44074243308531e-05
265	47	1672	GGACAGCCAATAGCCGTCCTCATGTACGTCCACGACTACTACGTGCTCAACTATGAGGCC	A_23_P112162	DGAT1	NM_012079	ref|Homo sapiens diacylglycerol O-acyltransferase 1 (DGAT1), mRNA [NM_012079]	8,02121315677297	-0,410882369431389	0,00429087421551345	0,0347746259075441	0,0184385884135359	01100	Metabolic pathways	31|36|38|48|50|51|95|100|126|128|158|178|203|204|205|223|224|230|262|271|471|498|501|515|528|539|549|587|593|622|669|1337|1340|1349|1350|1351|1353|1371|1431|1503|1537|1595|1603|1629|1716|1717|1718|1719|1723|1737|1738|1743|1841|1854|1892|1962|2026|2180|2222|2224|2356|2526|2591|2720|2752|2806|2937|2954|2987|2990|3028|3032|3033|3074|3098|3145|3155|3157|3251|3295|3417|3421|3423|3613|3704|3939|3945|40…	3,3196830255422e-07	1,44074243308531e-05
266	37	1902	ACATTGGCAAATAGCGTGGGATAGATTTGTTTCTTAATGGGTGTGACCAATCCTGTTTTT	A_23_P126057	SCP2	NM_002979	ref|Homo sapiens sterol carrier protein 2 (SCP2), transcript variant 1, mRNA [NM_002979]	8,10080025228785	-0,363845641802206	0,00770138467508759	0,0478236972126117	0,0253576119456	01100	Metabolic pathways	31|36|38|48|50|51|95|100|126|128|158|178|203|204|205|223|224|230|262|271|471|498|501|515|528|539|549|587|593|622|669|1337|1340|1349|1350|1351|1353|1371|1431|1503|1537|1595|1603|1629|1716|1717|1718|1719|1723|1737|1738|1743|1841|1854|1892|1962|2026|2180|2222|2224|2356|2526|2591|2720|2752|2806|2937|2954|2987|2990|3028|3032|3033|3074|3098|3145|3155|3157|3251|3295|3417|3421|3423|3613|3704|3939|3945|40…	3,3196830255422e-07	1,44074243308531e-05
206	35	2425	ACTCCCTGAACCACACGGGGTTTATTTGCGGATGTTCCCTGGAGAGGTCGCTTTGTGAAG	A_23_P502609	PIGQ	NM_004204	ref|Homo sapiens phosphatidylinositol glycan anchor biosynthesis, class Q (PIGQ), transcript variant 2, mRNA [NM_004204]	6,13016854819959	-0,43560713599584	0,00675599573246848	0,044354391570255	0,0235180781720304	01100	Metabolic pathways	31|36|38|48|50|51|95|100|126|128|158|178|203|204|205|223|224|230|262|271|471|498|501|515|528|539|549|587|593|622|669|1337|1340|1349|1350|1351|1353|1371|1431|1503|1537|1595|1603|1629|1716|1717|1718|1719|1723|1737|1738|1743|1841|1854|1892|1962|2026|2180|2222|2224|2356|2526|2591|2720|2752|2806|2937|2954|2987|2990|3028|3032|3033|3074|3098|3145|3155|3157|3251|3295|3417|3421|3423|3613|3704|3939|3945|40…	3,3196830255422e-07	1,44074243308531e-05
248	70	3937	CTGCACATCTTAAAACTGGGCTTTATTTTCGCTGAAGGAACTGTGTTGGGACCCTTGACA	A_24_P110799	LSS	NM_002340	ref|Homo sapiens lanosterol synthase (2,3-oxidosqualene-lanosterol cyclase) (LSS), transcript variant 1, mRNA [NM_002340]	6,70004575118444	-0,538026402034336	0,0062209048079983	0,04241140650497	0,022487847048691	01100	Metabolic pathways	31|36|38|48|50|51|95|100|126|128|158|178|203|204|205|223|224|230|262|271|471|498|501|515|528|539|549|587|593|622|669|1337|1340|1349|1350|1351|1353|1371|1431|1503|1537|1595|1603|1629|1716|1717|1718|1719|1723|1737|1738|1743|1841|1854|1892|1962|2026|2180|2222|2224|2356|2526|2591|2720|2752|2806|2937|2954|2987|2990|3028|3032|3033|3074|3098|3145|3155|3157|3251|3295|3417|3421|3423|3613|3704|3939|3945|40…	3,3196830255422e-07	1,44074243308531e-05
31	76	2045	TTCATTCATCCCATTAATCATTTCCCCATAACTCAATGGCCTAAAACTGGCCTGACTTGG	A_24_P236091	ENO2	NM_001975	ref|Homo sapiens enolase 2 (gamma, neuronal) (ENO2), mRNA [NM_001975]	5,91035993954509	-0,505554090429453	0,00137278577500937	0,0202479528600088	0,0107360944728779	01100	Metabolic pathways	31|36|38|48|50|51|95|100|126|128|158|178|203|204|205|223|224|230|262|271|471|498|501|515|528|539|549|587|593|622|669|1337|1340|1349|1350|1351|1353|1371|1431|1503|1537|1595|1603|1629|1716|1717|1718|1719|1723|1737|1738|1743|1841|1854|1892|1962|2026|2180|2222|2224|2356|2526|2591|2720|2752|2806|2937|2954|2987|2990|3028|3032|3033|3074|3098|3145|3155|3157|3251|3295|3417|3421|3423|3613|3704|3939|3945|40…	3,3196830255422e-07	1,44074243308531e-05
343	38	1569	CAGCCCATTTGCTGTATGAACTGTGGTTGTTGTGTGCCCAATGACAAGGCTACTAAGAAA	A_23_P209778	POLR2D	NM_004805	ref|Homo sapiens polymerase (RNA) II (DNA directed) polypeptide D (POLR2D), mRNA [NM_004805]	6,90902757846112	-0,536502961139226	0,00403182099361585	0,0337394858629644	0,0178897249611117	01100	Metabolic pathways	31|36|38|48|50|51|95|100|126|128|158|178|203|204|205|223|224|230|262|271|471|498|501|515|528|539|549|587|593|622|669|1337|1340|1349|1350|1351|1353|1371|1431|1503|1537|1595|1603|1629|1716|1717|1718|1719|1723|1737|1738|1743|1841|1854|1892|1962|2026|2180|2222|2224|2356|2526|2591|2720|2752|2806|2937|2954|2987|2990|3028|3032|3033|3074|3098|3145|3155|3157|3251|3295|3417|3421|3423|3613|3704|3939|3945|40…	3,3196830255422e-07	1,44074243308531e-05
214	53	6799	TTATTCAGTAGTGGAAATGAGTGAACTACAGCTATACCTCACAATAAGAATGAATCTCAG	A_23_P200936	MTR	NM_000254	ref|Homo sapiens 5-methyltetrahydrofolate-homocysteine methyltransferase (MTR), transcript variant 1, mRNA [NM_000254]	6,37136588391638	-0,322844732981526	0,00342021880443547	0,0311717595394192	0,016528236588402	01100	Metabolic pathways	31|36|38|48|50|51|95|100|126|128|158|178|203|204|205|223|224|230|262|271|471|498|501|515|528|539|549|587|593|622|669|1337|1340|1349|1350|1351|1353|1371|1431|1503|1537|1595|1603|1629|1716|1717|1718|1719|1723|1737|1738|1743|1841|1854|1892|1962|2026|2180|2222|2224|2356|2526|2591|2720|2752|2806|2937|2954|2987|2990|3028|3032|3033|3074|3098|3145|3155|3157|3251|3295|3417|3421|3423|3613|3704|3939|3945|40…	3,3196830255422e-07	1,44074243308531e-05
23	102	1434	TAAGTGTGTAGATTGAGCAGGTAGTAATTGCATGCAGTTTGTACATTAGTGCATTAAAAG	A_23_P251095	PDHA1	NM_000284	ref|Homo sapiens pyruvate dehydrogenase (lipoamide) alpha 1 (PDHA1), transcript variant 1, mRNA [NM_000284]	9,34471997494671	-0,516002338826834	0,000842158344796249	0,0168608485988214	0,00894014642869716	01100	Metabolic pathways	31|36|38|48|50|51|95|100|126|128|158|178|203|204|205|223|224|230|262|271|471|498|501|515|528|539|549|587|593|622|669|1337|1340|1349|1350|1351|1353|1371|1431|1503|1537|1595|1603|1629|1716|1717|1718|1719|1723|1737|1738|1743|1841|1854|1892|1962|2026|2180|2222|2224|2356|2526|2591|2720|2752|2806|2937|2954|2987|2990|3028|3032|3033|3074|3098|3145|3155|3157|3251|3295|3417|3421|3423|3613|3704|3939|3945|40…	3,3196830255422e-07	1,44074243308531e-05
271	33	1092	ATGGCCATGTGTACGCGGTGTTTGAAACAGCTACGAGGAACACCGGCAAGAGTATCGCCA	A_23_P34115	IDH3G	NM_004135	ref|Homo sapiens isocitrate dehydrogenase 3 (NAD+) gamma (IDH3G), transcript variant 1, mRNA [NM_004135]	7,43420613201912	-0,54759495247243	0,00482856100812134	0,0368432636925357	0,0195354445176262	01100	Metabolic pathways	31|36|38|48|50|51|95|100|126|128|158|178|203|204|205|223|224|230|262|271|471|498|501|515|528|539|549|587|593|622|669|1337|1340|1349|1350|1351|1353|1371|1431|1503|1537|1595|1603|1629|1716|1717|1718|1719|1723|1737|1738|1743|1841|1854|1892|1962|2026|2180|2222|2224|2356|2526|2591|2720|2752|2806|2937|2954|2987|2990|3028|3032|3033|3074|3098|3145|3155|3157|3251|3295|3417|3421|3423|3613|3704|3939|3945|40…	3,3196830255422e-07	1,44074243308531e-05
165	44	2387	TTTCCTGTGTGTACTCTGTCCAGTTCCTTTAGAAAAAATGGATGCCCAGAGGACTCCCAA	A_23_P399501	PKM	NM_182470	ref|Homo sapiens pyruvate kinase, muscle (PKM), transcript variant 2, mRNA [NM_182470]	10,8572044481806	-0,676213510272367	0,00109316732437685	0,018659427150583	0,00989380872641731	01100	Metabolic pathways	31|36|38|48|50|51|95|100|126|128|158|178|203|204|205|223|224|230|262|271|471|498|501|515|528|539|549|587|593|622|669|1337|1340|1349|1350|1351|1353|1371|1431|1503|1537|1595|1603|1629|1716|1717|1718|1719|1723|1737|1738|1743|1841|1854|1892|1962|2026|2180|2222|2224|2356|2526|2591|2720|2752|2806|2937|2954|2987|2990|3028|3032|3033|3074|3098|3145|3155|3157|3251|3295|3417|3421|3423|3613|3704|3939|3945|40…	3,3196830255422e-07	1,44074243308531e-05
129	134	2338	CCGCACCTTAACCCCAGTGAGCGTGAAAAAGAAAGTTAATAAACTATAATACATGGAAGC	A_33_P3245011	DAK	NM_015533	ref|Homo sapiens dihydroxyacetone kinase 2 homolog (S. cerevisiae) (DAK), mRNA [NM_015533]	8,87457785460571	-0,503621105042642	0,00231598963861523	0,0256732467030474	0,0136127540366714	01100	Metabolic pathways	31|36|38|48|50|51|95|100|126|128|158|178|203|204|205|223|224|230|262|271|471|498|501|515|528|539|549|587|593|622|669|1337|1340|1349|1350|1351|1353|1371|1431|1503|1537|1595|1603|1629|1716|1717|1718|1719|1723|1737|1738|1743|1841|1854|1892|1962|2026|2180|2222|2224|2356|2526|2591|2720|2752|2806|2937|2954|2987|2990|3028|3032|3033|3074|3098|3145|3155|3157|3251|3295|3417|3421|3423|3613|3704|3939|3945|40…	3,3196830255422e-07	1,44074243308531e-05
48	94	1927	CACCTGGCAGTTAACCGGGTACCAAGAAGTGGGAAGCCGGCTGAGCTGCTGAAGATGTTT	A_23_P92082	TKT	NM_001064	ref|Homo sapiens transketolase (TKT), transcript variant 1, mRNA [NM_001064]	11,3776484912097	-0,800810574631386	0,000846051649542209	0,0168631479665627	0,0089413656250016	01100	Metabolic pathways	31|36|38|48|50|51|95|100|126|128|158|178|203|204|205|223|224|230|262|271|471|498|501|515|528|539|549|587|593|622|669|1337|1340|1349|1350|1351|1353|1371|1431|1503|1537|1595|1603|1629|1716|1717|1718|1719|1723|1737|1738|1743|1841|1854|1892|1962|2026|2180|2222|2224|2356|2526|2591|2720|2752|2806|2937|2954|2987|2990|3028|3032|3033|3074|3098|3145|3155|3157|3251|3295|3417|3421|3423|3613|3704|3939|3945|40…	3,3196830255422e-07	1,44074243308531e-05
362	89	1942	AGGGGCTGTCCCGGAGGCGGTGGGCCTGGTTAAATAAGGCAGGGTTTATATGCACTTTCT	A_23_P105592	MVK	NM_000431	ref|Homo sapiens mevalonate kinase (MVK), transcript variant 1, mRNA [NM_000431]	9,76068185966901	-0,5104497895591	0,00275623573719999	0,0279287141718513	0,0148086730509539	01100	Metabolic pathways	31|36|38|48|50|51|95|100|126|128|158|178|203|204|205|223|224|230|262|271|471|498|501|515|528|539|549|587|593|622|669|1337|1340|1349|1350|1351|1353|1371|1431|1503|1537|1595|1603|1629|1716|1717|1718|1719|1723|1737|1738|1743|1841|1854|1892|1962|2026|2180|2222|2224|2356|2526|2591|2720|2752|2806|2937|2954|2987|2990|3028|3032|3033|3074|3098|3145|3155|3157|3251|3295|3417|3421|3423|3613|3704|3939|3945|40…	3,3196830255422e-07	1,44074243308531e-05
378	20	3399	CGGTATCATGTGAAGTGCTGTTTATGTAAATCTCAACATATCCCTTACTCAGGGAAAAAA	A_33_P3344579	DLD	NM_000108	ref|Homo sapiens dihydrolipoamide dehydrogenase (DLD), transcript variant 1, mRNA [NM_000108]	5,28497470823405	-0,315812359009817	0,00802323930483164	0,0489984266593603	0,0259804900413542	01100	Metabolic pathways	31|36|38|48|50|51|95|100|126|128|158|178|203|204|205|223|224|230|262|271|471|498|501|515|528|539|549|587|593|622|669|1337|1340|1349|1350|1351|1353|1371|1431|1503|1537|1595|1603|1629|1716|1717|1718|1719|1723|1737|1738|1743|1841|1854|1892|1962|2026|2180|2222|2224|2356|2526|2591|2720|2752|2806|2937|2954|2987|2990|3028|3032|3033|3074|3098|3145|3155|3157|3251|3295|3417|3421|3423|3613|3704|3939|3945|40…	3,3196830255422e-07	1,44074243308531e-05
244	113	1434	GTATCTAAGAAGCATGTCACTTTCATGTTCCTCCCTAACTCCCTGACCTGAGAACCCTGG	A_23_P54636	ATP6V0D1	NM_004691	ref|Homo sapiens ATPase, H+ transporting, lysosomal 38kDa, V0 subunit d1 (ATP6V0D1), mRNA [NM_004691]	8,88577629692897	-0,538066244553596	0,00130509640866615	0,0198776797842754	0,0105397641697938	01100	Metabolic pathways	31|36|38|48|50|51|95|100|126|128|158|178|203|204|205|223|224|230|262|271|471|498|501|515|528|539|549|587|593|622|669|1337|1340|1349|1350|1351|1353|1371|1431|1503|1537|1595|1603|1629|1716|1717|1718|1719|1723|1737|1738|1743|1841|1854|1892|1962|2026|2180|2222|2224|2356|2526|2591|2720|2752|2806|2937|2954|2987|2990|3028|3032|3033|3074|3098|3145|3155|3157|3251|3295|3417|3421|3423|3613|3704|3939|3945|40…	3,3196830255422e-07	1,44074243308531e-05
122	143	2062	TGCTCAATAAGCAAAAGTGGTCGGTGGCTGCTGTATTGGACAGCACAGAAAAAGATTTCC	A_23_P79842	PIGT	NM_015937	ref|Homo sapiens phosphatidylinositol glycan anchor biosynthesis, class T (PIGT), transcript variant 1, mRNA [NM_015937]	9,95608077601004	-0,708213509747321	0,000430136616636436	0,0137728140604648	0,00730277445492167	01100	Metabolic pathways	31|36|38|48|50|51|95|100|126|128|158|178|203|204|205|223|224|230|262|271|471|498|501|515|528|539|549|587|593|622|669|1337|1340|1349|1350|1351|1353|1371|1431|1503|1537|1595|1603|1629|1716|1717|1718|1719|1723|1737|1738|1743|1841|1854|1892|1962|2026|2180|2222|2224|2356|2526|2591|2720|2752|2806|2937|2954|2987|2990|3028|3032|3033|3074|3098|3145|3155|3157|3251|3295|3417|3421|3423|3613|3704|3939|3945|40…	3,3196830255422e-07	1,44074243308531e-05
235	57	7672	CGGGTAAGCAAAACTACAAACCGTTCTTTCCTCTGTGACATTGAATAAACCTTAATAAAA	A_33_P3244803	ACOX1	NM_001185039	ref|Homo sapiens acyl-CoA oxidase 1, palmitoyl (ACOX1), transcript variant 3, mRNA [NM_001185039]	8,58568048183457	-0,554475958906211	0,00317920744131074	0,0299806753968684	0,015896686724177	01100	Metabolic pathways	31|36|38|48|50|51|95|100|126|128|158|178|203|204|205|223|224|230|262|271|471|498|501|515|528|539|549|587|593|622|669|1337|1340|1349|1350|1351|1353|1371|1431|1503|1537|1595|1603|1629|1716|1717|1718|1719|1723|1737|1738|1743|1841|1854|1892|1962|2026|2180|2222|2224|2356|2526|2591|2720|2752|2806|2937|2954|2987|2990|3028|3032|3033|3074|3098|3145|3155|3157|3251|3295|3417|3421|3423|3613|3704|3939|3945|40…	3,3196830255422e-07	1,44074243308531e-05
96	152	2786	ATAAGGTATGACCCAAGTTTTTACCTAGTCTGACTAGAAGTATTCCACTTCAAGGTCTGA	A_24_P63522	HMGCS1	NM_002130	ref|Homo sapiens 3-hydroxy-3-methylglutaryl-CoA synthase 1 (soluble) (HMGCS1), transcript variant 2, mRNA [NM_002130]	6,81821135413276	-0,63117784628735	0,00675179572708728	0,044354391570255	0,0235180781720304	01100	Metabolic pathways	31|36|38|48|50|51|95|100|126|128|158|178|203|204|205|223|224|230|262|271|471|498|501|515|528|539|549|587|593|622|669|1337|1340|1349|1350|1351|1353|1371|1431|1503|1537|1595|1603|1629|1716|1717|1718|1719|1723|1737|1738|1743|1841|1854|1892|1962|2026|2180|2222|2224|2356|2526|2591|2720|2752|2806|2937|2954|2987|2990|3028|3032|3033|3074|3098|3145|3155|3157|3251|3295|3417|3421|3423|3613|3704|3939|3945|40…	3,3196830255422e-07	1,44074243308531e-05
261	97	3053	ACTCGGTTCTCCAGGCCTGATTCCCCGACTCCATCCTTTTTCAGGGTTATTTAAAAATCT	A_23_P110212	ACSL1	NM_001995	ref|Homo sapiens acyl-CoA synthetase long-chain family member 1 (ACSL1), transcript variant 1, mRNA [NM_001995]	6,24494978012905	-0,574156938151036	0,00669331513653989	0,0441815671201747	0,0234264412724331	01100	Metabolic pathways	31|36|38|48|50|51|95|100|126|128|158|178|203|204|205|223|224|230|262|271|471|498|501|515|528|539|549|587|593|622|669|1337|1340|1349|1350|1351|1353|1371|1431|1503|1537|1595|1603|1629|1716|1717|1718|1719|1723|1737|1738|1743|1841|1854|1892|1962|2026|2180|2222|2224|2356|2526|2591|2720|2752|2806|2937|2954|2987|2990|3028|3032|3033|3074|3098|3145|3155|3157|3251|3295|3417|3421|3423|3613|3704|3939|3945|40…	3,3196830255422e-07	1,44074243308531e-05
101	79	1044	AAGATGCTATTGGGATAAGTTTATTAAAGAAAAGTGGTATTGAGGTGAGGCTAATCTCAG	A_32_P73045	CMAS	NM_018686	ref|Homo sapiens cytidine monophosphate N-acetylneuraminic acid synthetase (CMAS), mRNA [NM_018686]	6,29764034893462	-0,449852175892114	0,000630360072968063	0,0152947793147095	0,00810976777750495	01100	Metabolic pathways	31|36|38|48|50|51|95|100|126|128|158|178|203|204|205|223|224|230|262|271|471|498|501|515|528|539|549|587|593|622|669|1337|1340|1349|1350|1351|1353|1371|1431|1503|1537|1595|1603|1629|1716|1717|1718|1719|1723|1737|1738|1743|1841|1854|1892|1962|2026|2180|2222|2224|2356|2526|2591|2720|2752|2806|2937|2954|2987|2990|3028|3032|3033|3074|3098|3145|3155|3157|3251|3295|3417|3421|3423|3613|3704|3939|3945|40…	3,3196830255422e-07	1,44074243308531e-05
334	159	1486	CATTCAGGTTGTGCACATTGTTTTTCTTCTGACTTCCAGAAATAAAAGTGTTTCCATGGG	A_33_P3351914	NDUFA10	NM_004544	ref|Homo sapiens NADH dehydrogenase (ubiquinone) 1 alpha subcomplex, 10, 42kDa (NDUFA10), mRNA [NM_004544]	9,38741143335934	-0,662482240766677	0,00264785647317854	0,0274542707701742	0,0145571084005591	01100	Metabolic pathways	31|36|38|48|50|51|95|100|126|128|158|178|203|204|205|223|224|230|262|271|471|498|501|515|528|539|549|587|593|622|669|1337|1340|1349|1350|1351|1353|1371|1431|1503|1537|1595|1603|1629|1716|1717|1718|1719|1723|1737|1738|1743|1841|1854|1892|1962|2026|2180|2222|2224|2356|2526|2591|2720|2752|2806|2937|2954|2987|2990|3028|3032|3033|3074|3098|3145|3155|3157|3251|3295|3417|3421|3423|3613|3704|3939|3945|40…	3,3196830255422e-07	1,44074243308531e-05
77	12	1299	TAGCTGTTTCTCTCTTTAATCTCACGTAGCCTTTTTCAGGTTAGTACGTGTTCTTCTGTC	A_23_P50081	IMPA2	NM_014214	ref|Homo sapiens inositol(myo)-1(or 4)-monophosphatase 2 (IMPA2), mRNA [NM_014214]	8,8419347187906	-0,501826906215085	0,0028022073387959	0,0282355744248555	0,0149713799028022	01100	Metabolic pathways	31|36|38|48|50|51|95|100|126|128|158|178|203|204|205|223|224|230|262|271|471|498|501|515|528|539|549|587|593|622|669|1337|1340|1349|1350|1351|1353|1371|1431|1503|1537|1595|1603|1629|1716|1717|1718|1719|1723|1737|1738|1743|1841|1854|1892|1962|2026|2180|2222|2224|2356|2526|2591|2720|2752|2806|2937|2954|2987|2990|3028|3032|3033|3074|3098|3145|3155|3157|3251|3295|3417|3421|3423|3613|3704|3939|3945|40…	3,3196830255422e-07	1,44074243308531e-05
361	140	807	CCTGGTGTCATCACAGCCAAGGTTTTTAGGTTGCTATACCAATGGCTTATTAAATGAAAA	A_23_P983	PRDX6	NM_004905	ref|Homo sapiens peroxiredoxin 6 (PRDX6), mRNA [NM_004905]	11,2184315170187	-0,590598087289996	0,00543659124600875	0,0391879694050407	0,0207786804247124	01100	Metabolic pathways	31|36|38|48|50|51|95|100|126|128|158|178|203|204|205|223|224|230|262|271|471|498|501|515|528|539|549|587|593|622|669|1337|1340|1349|1350|1351|1353|1371|1431|1503|1537|1595|1603|1629|1716|1717|1718|1719|1723|1737|1738|1743|1841|1854|1892|1962|2026|2180|2222|2224|2356|2526|2591|2720|2752|2806|2937|2954|2987|2990|3028|3032|3033|3074|3098|3145|3155|3157|3251|3295|3417|3421|3423|3613|3704|3939|3945|40…	3,3196830255422e-07	1,44074243308531e-05
248	118	1334	CAGAATTGTTCTACAAAGGTATCCGCCCTGCAATTAACGTTGGTCTGTCTGTATCTCGTG	A_24_P245358	ATP5A1	NM_001001937	ref|Homo sapiens ATP synthase, H+ transporting, mitochondrial F1 complex, alpha subunit 1, cardiac muscle (ATP5A1), transcript variant 1, mRNA [NM_001001937]	10,2135018918593	-1,14838276503561	0,000255351220141806	0,0118060484358018	0,00625993413924241	01100	Metabolic pathways	31|36|38|48|50|51|95|100|126|128|158|178|203|204|205|223|224|230|262|271|471|498|501|515|528|539|549|587|593|622|669|1337|1340|1349|1350|1351|1353|1371|1431|1503|1537|1595|1603|1629|1716|1717|1718|1719|1723|1737|1738|1743|1841|1854|1892|1962|2026|2180|2222|2224|2356|2526|2591|2720|2752|2806|2937|2954|2987|2990|3028|3032|3033|3074|3098|3145|3155|3157|3251|3295|3417|3421|3423|3613|3704|3939|3945|40…	3,3196830255422e-07	1,44074243308531e-05
22	142	2087	TGTAGGGCTTATGACTGTGAATCCTTGATGTCATGATTTTATGTGACGATTCCTAGGAGT	A_23_P103919	B4GALT3	NM_003779	ref|Homo sapiens UDP-Gal:betaGlcNAc beta 1,4- galactosyltransferase, polypeptide 3 (B4GALT3), transcript variant 2, mRNA [NM_003779]	7,35586266418377	-0,636258385027626	0,0049767047381255	0,0373473399788801	0,0198027214452815	01100	Metabolic pathways	31|36|38|48|50|51|95|100|126|128|158|178|203|204|205|223|224|230|262|271|471|498|501|515|528|539|549|587|593|622|669|1337|1340|1349|1350|1351|1353|1371|1431|1503|1537|1595|1603|1629|1716|1717|1718|1719|1723|1737|1738|1743|1841|1854|1892|1962|2026|2180|2222|2224|2356|2526|2591|2720|2752|2806|2937|2954|2987|2990|3028|3032|3033|3074|3098|3145|3155|3157|3251|3295|3417|3421|3423|3613|3704|3939|3945|40…	3,3196830255422e-07	1,44074243308531e-05
252	28	3699	GAGTGCTGGAGAACAGTGTAGCCTGGCCTGTACAGGTACTGGATGATCTGCAAGACAGGC	A_23_P60240	PIGO	NM_032634	ref|Homo sapiens phosphatidylinositol glycan anchor biosynthesis, class O (PIGO), transcript variant 1, mRNA [NM_032634]	7,05295550537261	-0,593889598115725	0,000718485270395195	0,0160786950634118	0,00852542429325414	01100	Metabolic pathways	31|36|38|48|50|51|95|100|126|128|158|178|203|204|205|223|224|230|262|271|471|498|501|515|528|539|549|587|593|622|669|1337|1340|1349|1350|1351|1353|1371|1431|1503|1537|1595|1603|1629|1716|1717|1718|1719|1723|1737|1738|1743|1841|1854|1892|1962|2026|2180|2222|2224|2356|2526|2591|2720|2752|2806|2937|2954|2987|2990|3028|3032|3033|3074|3098|3145|3155|3157|3251|3295|3417|3421|3423|3613|3704|3939|3945|40…	3,3196830255422e-07	1,44074243308531e-05
271	100	1918	GAAGAGAACTTTCCTAGGAAACGGTTCATGTGTCACTTTTCAGGATGTGGAAACACTGAG	A_23_P432360	PMM2	NM_000303	ref|Homo sapiens phosphomannomutase 2 (PMM2), mRNA [NM_000303]	7,23373628757392	-0,732827444783386	0,00118501122204292	0,0190952360696499	0,0101248881723037	01100	Metabolic pathways	31|36|38|48|50|51|95|100|126|128|158|178|203|204|205|223|224|230|262|271|471|498|501|515|528|539|549|587|593|622|669|1337|1340|1349|1350|1351|1353|1371|1431|1503|1537|1595|1603|1629|1716|1717|1718|1719|1723|1737|1738|1743|1841|1854|1892|1962|2026|2180|2222|2224|2356|2526|2591|2720|2752|2806|2937|2954|2987|2990|3028|3032|3033|3074|3098|3145|3155|3157|3251|3295|3417|3421|3423|3613|3704|3939|3945|40…	3,3196830255422e-07	1,44074243308531e-05
64	117	986	CTATAATGGTTGGAACTAAATGTCACCAAGGTGGCTTCTCCTTGGCTGAGAGATGGAAGG	A_32_P95739	TPI1	NM_000365	ref|Homo sapiens triosephosphate isomerase 1 (TPI1), transcript variant 1, mRNA [NM_000365]	11,8838853802508	-0,855194435966311	0,000320567834980311	0,0125135411985068	0,00663506881047529	01100	Metabolic pathways	31|36|38|48|50|51|95|100|126|128|158|178|203|204|205|223|224|230|262|271|471|498|501|515|528|539|549|587|593|622|669|1337|1340|1349|1350|1351|1353|1371|1431|1503|1537|1595|1603|1629|1716|1717|1718|1719|1723|1737|1738|1743|1841|1854|1892|1962|2026|2180|2222|2224|2356|2526|2591|2720|2752|2806|2937|2954|2987|2990|3028|3032|3033|3074|3098|3145|3155|3157|3251|3295|3417|3421|3423|3613|3704|3939|3945|40…	3,3196830255422e-07	1,44074243308531e-05
62	120	951	AGGTGTTGTGGAATGTTCCTTCGTTAAGTCACAGGAAACGGAATGTACCTACTTCTCCAC	A_23_P31372	MDH2	NM_005918	ref|Homo sapiens malate dehydrogenase 2, NAD (mitochondrial) (MDH2), transcript variant 1, mRNA [NM_005918]	9,94969388714214	-0,890370150066477	0,000594593922241609	0,0150274287334618	0,00796801018267558	01100	Metabolic pathways	31|36|38|48|50|51|95|100|126|128|158|178|203|204|205|223|224|230|262|271|471|498|501|515|528|539|549|587|593|622|669|1337|1340|1349|1350|1351|1353|1371|1431|1503|1537|1595|1603|1629|1716|1717|1718|1719|1723|1737|1738|1743|1841|1854|1892|1962|2026|2180|2222|2224|2356|2526|2591|2720|2752|2806|2937|2954|2987|2990|3028|3032|3033|3074|3098|3145|3155|3157|3251|3295|3417|3421|3423|3613|3704|3939|3945|40…	3,3196830255422e-07	1,44074243308531e-05
313	79	2811	GTAAAGTGTCTGGCGTGTAGTAGGCTCTTAATAAACACTGGCTGAATATGAATTGGAATG	A_33_P3354683	PIGS	NM_033198	ref|Homo sapiens phosphatidylinositol glycan anchor biosynthesis, class S (PIGS), mRNA [NM_033198]	9,74816962935912	-0,474278745793303	0,00820768635586029	0,049675457321278	0,0263394727591449	01100	Metabolic pathways	31|36|38|48|50|51|95|100|126|128|158|178|203|204|205|223|224|230|262|271|471|498|501|515|528|539|549|587|593|622|669|1337|1340|1349|1350|1351|1353|1371|1431|1503|1537|1595|1603|1629|1716|1717|1718|1719|1723|1737|1738|1743|1841|1854|1892|1962|2026|2180|2222|2224|2356|2526|2591|2720|2752|2806|2937|2954|2987|2990|3028|3032|3033|3074|3098|3145|3155|3157|3251|3295|3417|3421|3423|3613|3704|3939|3945|40…	3,3196830255422e-07	1,44074243308531e-05
46	152	8055	TGTCCTGGCATAGAGAGCACTGCTTTGTTTTCCACTGTTGTAGAGAAAACTAGGGAGAAC	A_33_P3255209	MGAT5	NM_002410	ref|Homo sapiens mannosyl (alpha-1,6-)-glycoprotein beta-1,6-N-acetyl-glucosaminyltransferase (MGAT5), mRNA [NM_002410]	8,78553564483686	-0,714958514142911	0,000895891215849551	0,0172504108761822	0,00914670446652606	01100	Metabolic pathways	31|36|38|48|50|51|95|100|126|128|158|178|203|204|205|223|224|230|262|271|471|498|501|515|528|539|549|587|593|622|669|1337|1340|1349|1350|1351|1353|1371|1431|1503|1537|1595|1603|1629|1716|1717|1718|1719|1723|1737|1738|1743|1841|1854|1892|1962|2026|2180|2222|2224|2356|2526|2591|2720|2752|2806|2937|2954|2987|2990|3028|3032|3033|3074|3098|3145|3155|3157|3251|3295|3417|3421|3423|3613|3704|3939|3945|40…	3,3196830255422e-07	1,44074243308531e-05
62	73	1985	TTGGGGAAAGGAACGAACCCTGGCTGGAGGGGATAGGAGGGCTTTTAATTTATTTCTTTT	A_23_P258093	AGPAT1	NM_006411	ref|Homo sapiens 1-acylglycerol-3-phosphate O-acyltransferase 1 (AGPAT1), transcript variant 1, mRNA [NM_006411]	8,24331906232169	-0,537756517942283	0,00307048360132144	0,0294664745506077	0,0156240414399028	01100	Metabolic pathways	31|36|38|48|50|51|95|100|126|128|158|178|203|204|205|223|224|230|262|271|471|498|501|515|528|539|549|587|593|622|669|1337|1340|1349|1350|1351|1353|1371|1431|1503|1537|1595|1603|1629|1716|1717|1718|1719|1723|1737|1738|1743|1841|1854|1892|1962|2026|2180|2222|2224|2356|2526|2591|2720|2752|2806|2937|2954|2987|2990|3028|3032|3033|3074|3098|3145|3155|3157|3251|3295|3417|3421|3423|3613|3704|3939|3945|40…	3,3196830255422e-07	1,44074243308531e-05
237	152	2548	TGTGCTTTCTTCCCTGAGGCATTCTTCCTCATCCCTAGGGTGTTGTGTAGAACTCTTTTT	A_23_P24444	DHCR7	NM_001360	ref|Homo sapiens 7-dehydrocholesterol reductase (DHCR7), transcript variant 1, mRNA [NM_001360]	9,89088592279363	-0,737293485653751	0,00146218236134054	0,0207968989040189	0,0110271627418407	01100	Metabolic pathways	31|36|38|48|50|51|95|100|126|128|158|178|203|204|205|223|224|230|262|271|471|498|501|515|528|539|549|587|593|622|669|1337|1340|1349|1350|1351|1353|1371|1431|1503|1537|1595|1603|1629|1716|1717|1718|1719|1723|1737|1738|1743|1841|1854|1892|1962|2026|2180|2222|2224|2356|2526|2591|2720|2752|2806|2937|2954|2987|2990|3028|3032|3033|3074|3098|3145|3155|3157|3251|3295|3417|3421|3423|3613|3704|3939|3945|40…	3,3196830255422e-07	1,44074243308531e-05
87	36	3753	CCTTTGAGGGGCACTTAAGATGGAGAAATCAGTTGTGGTTTCAGTGAATCATGGTCACCT	A_23_P203406	GANAB	NM_198335	ref|Homo sapiens glucosidase, alpha; neutral AB (GANAB), transcript variant 3, mRNA [NM_198335]	8,51033073864617	-0,602022305645152	0,00598257123531995	0,0414876374635536	0,0219980359666357	01100	Metabolic pathways	31|36|38|48|50|51|95|100|126|128|158|178|203|204|205|223|224|230|262|271|471|498|501|515|528|539|549|587|593|622|669|1337|1340|1349|1350|1351|1353|1371|1431|1503|1537|1595|1603|1629|1716|1717|1718|1719|1723|1737|1738|1743|1841|1854|1892|1962|2026|2180|2222|2224|2356|2526|2591|2720|2752|2806|2937|2954|2987|2990|3028|3032|3033|3074|3098|3145|3155|3157|3251|3295|3417|3421|3423|3613|3704|3939|3945|40…	3,3196830255422e-07	1,44074243308531e-05
24	14	2565	TTTGAGTTTGGTTCAGATCTTAAGCAGCTCCATGCAACTGTATTTATTTTTGATGACAAG	A_23_P103149	ACO2	NM_001098	ref|Homo sapiens aconitase 2, mitochondrial (ACO2), mRNA [NM_001098]	9,28560374341362	-0,512855452511683	0,0018387282141198	0,0230576935414444	0,0122259063866422	01100	Metabolic pathways	31|36|38|48|50|51|95|100|126|128|158|178|203|204|205|223|224|230|262|271|471|498|501|515|528|539|549|587|593|622|669|1337|1340|1349|1350|1351|1353|1371|1431|1503|1537|1595|1603|1629|1716|1717|1718|1719|1723|1737|1738|1743|1841|1854|1892|1962|2026|2180|2222|2224|2356|2526|2591|2720|2752|2806|2937|2954|2987|2990|3028|3032|3033|3074|3098|3145|3155|3157|3251|3295|3417|3421|3423|3613|3704|3939|3945|40…	3,3196830255422e-07	1,44074243308531e-05
134	37	3031	GAAGACTTCAGTTTTGTTAAGGAGATTTAGTTTTACTGCTTTGACTGGTGGGTCTCTAGA	A_23_P87351	RRM1	NM_001033	ref|Homo sapiens ribonucleotide reductase M1 (RRM1), mRNA [NM_001033]	9,05076359084377	-0,758095525919492	0,000345419000259519	0,0127959229639687	0,00678479640676006	01100	Metabolic pathways	31|36|38|48|50|51|95|100|126|128|158|178|203|204|205|223|224|230|262|271|471|498|501|515|528|539|549|587|593|622|669|1337|1340|1349|1350|1351|1353|1371|1431|1503|1537|1595|1603|1629|1716|1717|1718|1719|1723|1737|1738|1743|1841|1854|1892|1962|2026|2180|2222|2224|2356|2526|2591|2720|2752|2806|2937|2954|2987|2990|3028|3032|3033|3074|3098|3145|3155|3157|3251|3295|3417|3421|3423|3613|3704|3939|3945|40…	3,3196830255422e-07	1,44074243308531e-05
366	132	1760	GGTCGGTTTTCATGGTCATTCAGTTCCACAGATCTGAATGATTACTGTCTGTCTGTGTCT	A_23_P167227	HADH	NM_005327	ref|Homo sapiens hydroxyacyl-CoA dehydrogenase (HADH), transcript variant 2, mRNA [NM_005327]	8,95816871703606	-0,66919247168401	0,000329722284027029	0,0125738330987474	0,00666703745152297	01100	Metabolic pathways	31|36|38|48|50|51|95|100|126|128|158|178|203|204|205|223|224|230|262|271|471|498|501|515|528|539|549|587|593|622|669|1337|1340|1349|1350|1351|1353|1371|1431|1503|1537|1595|1603|1629|1716|1717|1718|1719|1723|1737|1738|1743|1841|1854|1892|1962|2026|2180|2222|2224|2356|2526|2591|2720|2752|2806|2937|2954|2987|2990|3028|3032|3033|3074|3098|3145|3155|3157|3251|3295|3417|3421|3423|3613|3704|3939|3945|40…	3,3196830255422e-07	1,44074243308531e-05
14	161	1251	CAGGATTGTTGGTCATTTGACTCATGCCTTGAAGCAAGGAGAATACGGTCTTGCCAGTAT	A_23_P24515	ACAT1	NM_000019	ref|Homo sapiens acetyl-CoA acetyltransferase 1 (ACAT1), mRNA [NM_000019]	8,46140895599175	-0,731543201885144	0,00386148119698067	0,0330851721238997	0,0175427874624881	01100	Metabolic pathways	31|36|38|48|50|51|95|100|126|128|158|178|203|204|205|223|224|230|262|271|471|498|501|515|528|539|549|587|593|622|669|1337|1340|1349|1350|1351|1353|1371|1431|1503|1537|1595|1603|1629|1716|1717|1718|1719|1723|1737|1738|1743|1841|1854|1892|1962|2026|2180|2222|2224|2356|2526|2591|2720|2752|2806|2937|2954|2987|2990|3028|3032|3033|3074|3098|3145|3155|3157|3251|3295|3417|3421|3423|3613|3704|3939|3945|40…	3,3196830255422e-07	1,44074243308531e-05
373	60	3782	TGCCTAAATACTTTTTTCTATTTTGTTAGATTTTGCCTTTCTTTTGGAAGGAAGGAGGCG	A_23_P203030	DLAT	NM_001931	ref|Homo sapiens dihydrolipoamide S-acetyltransferase (DLAT), mRNA [NM_001931]	6,09201645075578	-0,681451085336587	0,00145193005615499	0,0207365222861469	0,0109951491808695	01100	Metabolic pathways	31|36|38|48|50|51|95|100|126|128|158|178|203|204|205|223|224|230|262|271|471|498|501|515|528|539|549|587|593|622|669|1337|1340|1349|1350|1351|1353|1371|1431|1503|1537|1595|1603|1629|1716|1717|1718|1719|1723|1737|1738|1743|1841|1854|1892|1962|2026|2180|2222|2224|2356|2526|2591|2720|2752|2806|2937|2954|2987|2990|3028|3032|3033|3074|3098|3145|3155|3157|3251|3295|3417|3421|3423|3613|3704|3939|3945|40…	3,3196830255422e-07	1,44074243308531e-05
257	104	1583	ACTTTTGCTAAGATCTGGGGGTTTCTTCATATTCCTGCTGTTGGAAGCAGTTGACCAGAA	A_23_P131646	RPIA	NM_144563	ref|Homo sapiens ribose 5-phosphate isomerase A (RPIA), mRNA [NM_144563]	8,62013424150565	-0,693754495708088	0,000921283864733085	0,017446111397859	0,00925047097090506	01100	Metabolic pathways	31|36|38|48|50|51|95|100|126|128|158|178|203|204|205|223|224|230|262|271|471|498|501|515|528|539|549|587|593|622|669|1337|1340|1349|1350|1351|1353|1371|1431|1503|1537|1595|1603|1629|1716|1717|1718|1719|1723|1737|1738|1743|1841|1854|1892|1962|2026|2180|2222|2224|2356|2526|2591|2720|2752|2806|2937|2954|2987|2990|3028|3032|3033|3074|3098|3145|3155|3157|3251|3295|3417|3421|3423|3613|3704|3939|3945|40…	3,3196830255422e-07	1,44074243308531e-05
95	40	3039	GGCCCACGTTTTTATCATTAAGACCTATTTGTTAGCTAGTAGAGCTTTATGTTCGCTGTC	A_24_P200427	PAICS	NM_001079525	ref|Homo sapiens phosphoribosylaminoimidazole carboxylase, phosphoribosylaminoimidazole succinocarboxamide synthetase (PAICS), transcript variant 1, mRNA [NM_001079525]	8,10765593286786	-0,977770792598941	0,000295942500819161	0,0123146302596265	0,00652960004302639	01100	Metabolic pathways	31|36|38|48|50|51|95|100|126|128|158|178|203|204|205|223|224|230|262|271|471|498|501|515|528|539|549|587|593|622|669|1337|1340|1349|1350|1351|1353|1371|1431|1503|1537|1595|1603|1629|1716|1717|1718|1719|1723|1737|1738|1743|1841|1854|1892|1962|2026|2180|2222|2224|2356|2526|2591|2720|2752|2806|2937|2954|2987|2990|3028|3032|3033|3074|3098|3145|3155|3157|3251|3295|3417|3421|3423|3613|3704|3939|3945|40…	3,3196830255422e-07	1,44074243308531e-05
300	136	3350	ATCTCTATGCCCAATATGCTGCCTCAACTCTGAGCTGTCTGCAAGGCTTAGTAAGTATTG	A_32_P182439	POLD3	NM_006591	ref|Homo sapiens polymerase (DNA-directed), delta 3, accessory subunit (POLD3), transcript variant 1, mRNA [NM_006591]	7,21069121014318	-0,639138729447451	0,00327578017495869	0,0305028982729886	0,0161735855382294	01100	Metabolic pathways	31|36|38|48|50|51|95|100|126|128|158|178|203|204|205|223|224|230|262|271|471|498|501|515|528|539|549|587|593|622|669|1337|1340|1349|1350|1351|1353|1371|1431|1503|1537|1595|1603|1629|1716|1717|1718|1719|1723|1737|1738|1743|1841|1854|1892|1962|2026|2180|2222|2224|2356|2526|2591|2720|2752|2806|2937|2954|2987|2990|3028|3032|3033|3074|3098|3145|3155|3157|3251|3295|3417|3421|3423|3613|3704|3939|3945|40…	3,3196830255422e-07	1,44074243308531e-05
54	41	2771	TTTTTCTTTGAGAAAGGATTGAGATACGCTCCTGCTGTGCCCCCATCTTTCCTCCAAACT	A_21_P0011678	CS	NM_004077	ref|Homo sapiens citrate synthase (CS), mRNA [NM_004077]	9,24490991645112	-0,502945034339405	0,000222047106096999	0,01133397456807	0,00600962588945606	01100	Metabolic pathways	31|36|38|48|50|51|95|100|126|128|158|178|203|204|205|223|224|230|262|271|471|498|501|515|528|539|549|587|593|622|669|1337|1340|1349|1350|1351|1353|1371|1431|1503|1537|1595|1603|1629|1716|1717|1718|1719|1723|1737|1738|1743|1841|1854|1892|1962|2026|2180|2222|2224|2356|2526|2591|2720|2752|2806|2937|2954|2987|2990|3028|3032|3033|3074|3098|3145|3155|3157|3251|3295|3417|3421|3423|3613|3704|3939|3945|40…	3,3196830255422e-07	1,44074243308531e-05
72	100	2400	CTAACCATGTAGACTTATTGCGGCCTGGTTTCTCTGTTACAATAAAATTACTGTAGACCC	A_33_P3414482	GOT2	NM_002080	ref|Homo sapiens glutamic-oxaloacetic transaminase 2, mitochondrial (GOT2), transcript variant 1, mRNA [NM_002080]	11,2500496534748	-0,676131018036514	0,00114818251441516	0,0188706894980483	0,0100058265949214	01100	Metabolic pathways	31|36|38|48|50|51|95|100|126|128|158|178|203|204|205|223|224|230|262|271|471|498|501|515|528|539|549|587|593|622|669|1337|1340|1349|1350|1351|1353|1371|1431|1503|1537|1595|1603|1629|1716|1717|1718|1719|1723|1737|1738|1743|1841|1854|1892|1962|2026|2180|2222|2224|2356|2526|2591|2720|2752|2806|2937|2954|2987|2990|3028|3032|3033|3074|3098|3145|3155|3157|3251|3295|3417|3421|3423|3613|3704|3939|3945|40…	3,3196830255422e-07	1,44074243308531e-05
326	163	2760	GGGCACCTCTAGTGCTACTGCTAGATATCACTTACTCAGTTAGAATTTTCCTAAAAATAA	A_24_P98914	PFKM	NM_000289	ref|Homo sapiens phosphofructokinase, muscle (PFKM), transcript variant 4, mRNA [NM_000289]	7,56133187023127	-0,723400990397432	0,000505169736416686	0,0145864408493837	0,00773418468843474	01100	Metabolic pathways	31|36|38|48|50|51|95|100|126|128|158|178|203|204|205|223|224|230|262|271|471|498|501|515|528|539|549|587|593|622|669|1337|1340|1349|1350|1351|1353|1371|1431|1503|1537|1595|1603|1629|1716|1717|1718|1719|1723|1737|1738|1743|1841|1854|1892|1962|2026|2180|2222|2224|2356|2526|2591|2720|2752|2806|2937|2954|2987|2990|3028|3032|3033|3074|3098|3145|3155|3157|3251|3295|3417|3421|3423|3613|3704|3939|3945|40…	3,3196830255422e-07	1,44074243308531e-05
114	79	1833	ACCATCTTCAGGTATGGGATTTCTGAACGTTTCAAATTTCAATCAATGAGCACTGTCAAC	A_23_P146058	ATP6V1C1	NM_001695	ref|Homo sapiens ATPase, H+ transporting, lysosomal 42kDa, V1 subunit C1 (ATP6V1C1), mRNA [NM_001695]	7,90467042511407	-0,503816304506577	0,00116682033775109	0,0189975119661389	0,0100730718126537	01100	Metabolic pathways	31|36|38|48|50|51|95|100|126|128|158|178|203|204|205|223|224|230|262|271|471|498|501|515|528|539|549|587|593|622|669|1337|1340|1349|1350|1351|1353|1371|1431|1503|1537|1595|1603|1629|1716|1717|1718|1719|1723|1737|1738|1743|1841|1854|1892|1962|2026|2180|2222|2224|2356|2526|2591|2720|2752|2806|2937|2954|2987|2990|3028|3032|3033|3074|3098|3145|3155|3157|3251|3295|3417|3421|3423|3613|3704|3939|3945|40…	3,3196830255422e-07	1,44074243308531e-05
15	123	1230	AAAGTAAGAAGCAGTCAATTTTCACATCAAAGACAGCATCTAAGAAGTTTTGTTCTGTCC	A_23_P11372	HPRT1	NM_000194	ref|Homo sapiens hypoxanthine phosphoribosyltransferase 1 (HPRT1), mRNA [NM_000194]	8,34505310177173	-0,649525632034109	0,00317197941181673	0,0299552371197558	0,0158831985583265	01100	Metabolic pathways	31|36|38|48|50|51|95|100|126|128|158|178|203|204|205|223|224|230|262|271|471|498|501|515|528|539|549|587|593|622|669|1337|1340|1349|1350|1351|1353|1371|1431|1503|1537|1595|1603|1629|1716|1717|1718|1719|1723|1737|1738|1743|1841|1854|1892|1962|2026|2180|2222|2224|2356|2526|2591|2720|2752|2806|2937|2954|2987|2990|3028|3032|3033|3074|3098|3145|3155|3157|3251|3295|3417|3421|3423|3613|3704|3939|3945|40…	3,3196830255422e-07	1,44074243308531e-05
306	118	1768	ATTCATTTCACAGTCTTCTATTGTTGGACCACTTACATTGTACCAAATGTTTTCCTTTGG	A_23_P34307	PIGK	NM_005482	ref|Homo sapiens phosphatidylinositol glycan anchor biosynthesis, class K (PIGK), mRNA [NM_005482]	6,56575560175742	-0,539636366457726	0,00641630551430719	0,0431536522282633	0,0228814088207112	01100	Metabolic pathways	31|36|38|48|50|51|95|100|126|128|158|178|203|204|205|223|224|230|262|271|471|498|501|515|528|539|549|587|593|622|669|1337|1340|1349|1350|1351|1353|1371|1431|1503|1537|1595|1603|1629|1716|1717|1718|1719|1723|1737|1738|1743|1841|1854|1892|1962|2026|2180|2222|2224|2356|2526|2591|2720|2752|2806|2937|2954|2987|2990|3028|3032|3033|3074|3098|3145|3155|3157|3251|3295|3417|3421|3423|3613|3704|3939|3945|40…	3,3196830255422e-07	1,44074243308531e-05
64	63	1949	AGCACTCTGGTAGCTGTTAACTGCAAGTTTAGCTTGAATTAAGGGATTTGGGGGGACCAT	A_23_P165840	ODC1	NM_002539	ref|Homo sapiens ornithine decarboxylase 1 (ODC1), transcript variant 1, mRNA [NM_002539]	10,2893601691604	-1,0026411478342	8,75466475373649e-05	0,00906816512967982	0,00480822324118433	01100	Metabolic pathways	31|36|38|48|50|51|95|100|126|128|158|178|203|204|205|223|224|230|262|271|471|498|501|515|528|539|549|587|593|622|669|1337|1340|1349|1350|1351|1353|1371|1431|1503|1537|1595|1603|1629|1716|1717|1718|1719|1723|1737|1738|1743|1841|1854|1892|1962|2026|2180|2222|2224|2356|2526|2591|2720|2752|2806|2937|2954|2987|2990|3028|3032|3033|3074|3098|3145|3155|3157|3251|3295|3417|3421|3423|3613|3704|3939|3945|40…	3,3196830255422e-07	1,44074243308531e-05
253	104	1449	GATGTTACTAAATGCTTCAAAGCTGAAGAATCTAAATGTCGTCTTTGACTCAAGTACCAA	A_33_P3261818	MDH1	NM_005917	ref|Homo sapiens malate dehydrogenase 1, NAD (soluble) (MDH1), transcript variant 2, mRNA [NM_005917]	9,89259690640188	-0,790481123909689	5,11606571035091e-05	0,00806552765004547	0,00427659365977302	01100	Metabolic pathways	31|36|38|48|50|51|95|100|126|128|158|178|203|204|205|223|224|230|262|271|471|498|501|515|528|539|549|587|593|622|669|1337|1340|1349|1350|1351|1353|1371|1431|1503|1537|1595|1603|1629|1716|1717|1718|1719|1723|1737|1738|1743|1841|1854|1892|1962|2026|2180|2222|2224|2356|2526|2591|2720|2752|2806|2937|2954|2987|2990|3028|3032|3033|3074|3098|3145|3155|3157|3251|3295|3417|3421|3423|3613|3704|3939|3945|40…	3,3196830255422e-07	1,44074243308531e-05
248	95	1555	TTAAAGATTACGTGCTTCTTGGTACAGGTTTGTGAATGACAGTTTATCGTCATGCTGTTA	A_23_P101950	MDH1	NM_005917	ref|Homo sapiens malate dehydrogenase 1, NAD (soluble) (MDH1), transcript variant 2, mRNA [NM_005917]	11,3769016038702	-0,774821702596377	8,97871708240138e-05	0,0091028105512275	0,00482659332142702	01100	Metabolic pathways	31|36|38|48|50|51|95|100|126|128|158|178|203|204|205|223|224|230|262|271|471|498|501|515|528|539|549|587|593|622|669|1337|1340|1349|1350|1351|1353|1371|1431|1503|1537|1595|1603|1629|1716|1717|1718|1719|1723|1737|1738|1743|1841|1854|1892|1962|2026|2180|2222|2224|2356|2526|2591|2720|2752|2806|2937|2954|2987|2990|3028|3032|3033|3074|3098|3145|3155|3157|3251|3295|3417|3421|3423|3613|3704|3939|3945|40…	3,3196830255422e-07	1,44074243308531e-05
382	93	3260	AATTATACCAGTGTTAAGTGACATAGATAAGAACTTTGCACACTTCAAATCAGAGCAGTG	A_23_P9415	ACO1	NM_002197	ref|Homo sapiens aconitase 1, soluble (ACO1), transcript variant 2, mRNA [NM_002197]	6,38480516296581	-0,588937541631298	0,00100023971553119	0,0179712673118677	0,00952892497288581	01100	Metabolic pathways	31|36|38|48|50|51|95|100|126|128|158|178|203|204|205|223|224|230|262|271|471|498|501|515|528|539|549|587|593|622|669|1337|1340|1349|1350|1351|1353|1371|1431|1503|1537|1595|1603|1629|1716|1717|1718|1719|1723|1737|1738|1743|1841|1854|1892|1962|2026|2180|2222|2224|2356|2526|2591|2720|2752|2806|2937|2954|2987|2990|3028|3032|3033|3074|3098|3145|3155|3157|3251|3295|3417|3421|3423|3613|3704|3939|3945|40…	3,3196830255422e-07	1,44074243308531e-05
154	41	2380	TTTTACATCGGGTTTGTTCTCCTTCCATGGTGTGTTGCTGACATTGTCACTGAGTCCCAT	A_23_P168868	PTDSS1	NM_014754	ref|Homo sapiens phosphatidylserine synthase 1 (PTDSS1), transcript variant 1, mRNA [NM_014754]	10,1110068444974	-1,11128940289285	2,19378882102532e-05	0,00695512711556059	0,00368782475442312	01100	Metabolic pathways	31|36|38|48|50|51|95|100|126|128|158|178|203|204|205|223|224|230|262|271|471|498|501|515|528|539|549|587|593|622|669|1337|1340|1349|1350|1351|1353|1371|1431|1503|1537|1595|1603|1629|1716|1717|1718|1719|1723|1737|1738|1743|1841|1854|1892|1962|2026|2180|2222|2224|2356|2526|2591|2720|2752|2806|2937|2954|2987|2990|3028|3032|3033|3074|3098|3145|3155|3157|3251|3295|3417|3421|3423|3613|3704|3939|3945|40…	3,3196830255422e-07	1,44074243308531e-05
157	24	922	AAGTCGGATGGGCAGTTTAAGAAGACAGCCAGTAACAGCAAGCTGAGGACCTACCTGCCC	A_23_P94301	TSTA3	NM_003313	ref|Homo sapiens tissue specific transplantation antigen P35B (TSTA3), mRNA [NM_003313]	7,8970346263831	-0,59396891116856	0,0005165248155681	0,0146551868929455	0,00777063597925997	01100	Metabolic pathways	31|36|38|48|50|51|95|100|126|128|158|178|203|204|205|223|224|230|262|271|471|498|501|515|528|539|549|587|593|622|669|1337|1340|1349|1350|1351|1353|1371|1431|1503|1537|1595|1603|1629|1716|1717|1718|1719|1723|1737|1738|1743|1841|1854|1892|1962|2026|2180|2222|2224|2356|2526|2591|2720|2752|2806|2937|2954|2987|2990|3028|3032|3033|3074|3098|3145|3155|3157|3251|3295|3417|3421|3423|3613|3704|3939|3945|40…	3,3196830255422e-07	1,44074243308531e-05
114	85	1569	GGAACTGGATTTGGATTTCTTGAAGCAGGCAGCTTCATATTATACCGATTTGTTCTCTGT	A_33_P3236082	NSDHL	NM_001129765	ref|Homo sapiens NAD(P) dependent steroid dehydrogenase-like (NSDHL), transcript variant 2, mRNA [NM_001129765]	9,14632194678435	-0,645022048908487	0,000549179963721704	0,0146846300424579	0,007786247653039	01100	Metabolic pathways	31|36|38|48|50|51|95|100|126|128|158|178|203|204|205|223|224|230|262|271|471|498|501|515|528|539|549|587|593|622|669|1337|1340|1349|1350|1351|1353|1371|1431|1503|1537|1595|1603|1629|1716|1717|1718|1719|1723|1737|1738|1743|1841|1854|1892|1962|2026|2180|2222|2224|2356|2526|2591|2720|2752|2806|2937|2954|2987|2990|3028|3032|3033|3074|3098|3145|3155|3157|3251|3295|3417|3421|3423|3613|3704|3939|3945|40…	3,3196830255422e-07	1,44074243308531e-05
283	155	1816	GAGCTAAAACTCAACTATAGAAGACATTAAAAGAAATCGTATTCTTGCCAAGTAACCACC	A_23_P89799	ACAA2	NM_006111	ref|Homo sapiens acetyl-CoA acyltransferase 2 (ACAA2), mRNA [NM_006111]	7,77479747727221	-0,649413426675801	0,00295102692842082	0,0288627417927202	0,0153039235509554	01100	Metabolic pathways	31|36|38|48|50|51|95|100|126|128|158|178|203|204|205|223|224|230|262|271|471|498|501|515|528|539|549|587|593|622|669|1337|1340|1349|1350|1351|1353|1371|1431|1503|1537|1595|1603|1629|1716|1717|1718|1719|1723|1737|1738|1743|1841|1854|1892|1962|2026|2180|2222|2224|2356|2526|2591|2720|2752|2806|2937|2954|2987|2990|3028|3032|3033|3074|3098|3145|3155|3157|3251|3295|3417|3421|3423|3613|3704|3939|3945|40…	3,3196830255422e-07	1,44074243308531e-05
257	35	1615	ATCTGAGCATAACTGTACTAAATCCTTTTACCAGATCAGTATAATAAAGGAGTGATGTGC	A_33_P3268343	PGAM4	NM_001029891	ref|Homo sapiens phosphoglycerate mutase family member 4 (PGAM4), mRNA [NM_001029891]	8,82998022182432	-0,63373713065989	0,00079249715605668	0,0165427057078987	0,00877145717124803	01100	Metabolic pathways	31|36|38|48|50|51|95|100|126|128|158|178|203|204|205|223|224|230|262|271|471|498|501|515|528|539|549|587|593|622|669|1337|1340|1349|1350|1351|1353|1371|1431|1503|1537|1595|1603|1629|1716|1717|1718|1719|1723|1737|1738|1743|1841|1854|1892|1962|2026|2180|2222|2224|2356|2526|2591|2720|2752|2806|2937|2954|2987|2990|3028|3032|3033|3074|3098|3145|3155|3157|3251|3295|3417|3421|3423|3613|3704|3939|3945|40…	3,3196830255422e-07	1,44074243308531e-05
32	55	4919	AATGGAAGGGTCTTCTTCACCACTCCTTACCTTCTATGTGATGGAAAGACTAGAGCTTAT	A_24_P926195	MAN1A2	NM_006699	ref|Homo sapiens mannosidase, alpha, class 1A, member 2 (MAN1A2), mRNA [NM_006699]	6,8343725315166	-0,542679230376388	0,00530851591149903	0,0387396792937973	0,0205409830624733	01100	Metabolic pathways	31|36|38|48|50|51|95|100|126|128|158|178|203|204|205|223|224|230|262|271|471|498|501|515|528|539|549|587|593|622|669|1337|1340|1349|1350|1351|1353|1371|1431|1503|1537|1595|1603|1629|1716|1717|1718|1719|1723|1737|1738|1743|1841|1854|1892|1962|2026|2180|2222|2224|2356|2526|2591|2720|2752|2806|2937|2954|2987|2990|3028|3032|3033|3074|3098|3145|3155|3157|3251|3295|3417|3421|3423|3613|3704|3939|3945|40…	3,3196830255422e-07	1,44074243308531e-05
23	70	2013	TGCTCAGGAATCTAACTCTCCCTAAACCATCCTCTTTAACTGCTTCTAAAATATCTCTGT	A_23_P135326	POLE3	NM_017443	ref|Homo sapiens polymerase (DNA directed), epsilon 3, accessory subunit (POLE3), transcript variant 1, mRNA [NM_017443]	8,18121127893947	-0,870529822435818	0,000343239301566753	0,0127911784387399	0,00678228071189268	01100	Metabolic pathways	31|36|38|48|50|51|95|100|126|128|158|178|203|204|205|223|224|230|262|271|471|498|501|515|528|539|549|587|593|622|669|1337|1340|1349|1350|1351|1353|1371|1431|1503|1537|1595|1603|1629|1716|1717|1718|1719|1723|1737|1738|1743|1841|1854|1892|1962|2026|2180|2222|2224|2356|2526|2591|2720|2752|2806|2937|2954|2987|2990|3028|3032|3033|3074|3098|3145|3155|3157|3251|3295|3417|3421|3423|3613|3704|3939|3945|40…	3,3196830255422e-07	1,44074243308531e-05
112	57	1767	TAGCTCCTCTTAGGAAAACAGTTCTTGTGGCCTTCTATTAAATACTTTGCACTTAAGCCT	A_23_P79703	HADHB	NM_000183	ref|Homo sapiens hydroxyacyl-CoA dehydrogenase/3-ketoacyl-CoA thiolase/enoyl-CoA hydratase (trifunctional protein), beta subunit (HADHB), transcript variant 1, mRNA [NM_000183]	9,21372827026825	-0,661970914407679	0,000633884597359958	0,0153224128249505	0,00812441992424868	01100	Metabolic pathways	31|36|38|48|50|51|95|100|126|128|158|178|203|204|205|223|224|230|262|271|471|498|501|515|528|539|549|587|593|622|669|1337|1340|1349|1350|1351|1353|1371|1431|1503|1537|1595|1603|1629|1716|1717|1718|1719|1723|1737|1738|1743|1841|1854|1892|1962|2026|2180|2222|2224|2356|2526|2591|2720|2752|2806|2937|2954|2987|2990|3028|3032|3033|3074|3098|3145|3155|3157|3251|3295|3417|3421|3423|3613|3704|3939|3945|40…	3,3196830255422e-07	1,44074243308531e-05
93	71	2493	TGTTAGTACCTAGTGGTGAAATGGATGAGGTCATTTCTAAGGTGTGTTGCCCGTGGATCT	A_23_P205697	DLST	NM_001933	ref|Homo sapiens dihydrolipoamide S-succinyltransferase (E2 component of 2-oxo-glutarate complex) (DLST), transcript variant 1, mRNA [NM_001933]	7,81746583024515	-0,852089764835887	0,00129782661004061	0,0198707483283813	0,0105360888962574	01100	Metabolic pathways	31|36|38|48|50|51|95|100|126|128|158|178|203|204|205|223|224|230|262|271|471|498|501|515|528|539|549|587|593|622|669|1337|1340|1349|1350|1351|1353|1371|1431|1503|1537|1595|1603|1629|1716|1717|1718|1719|1723|1737|1738|1743|1841|1854|1892|1962|2026|2180|2222|2224|2356|2526|2591|2720|2752|2806|2937|2954|2987|2990|3028|3032|3033|3074|3098|3145|3155|3157|3251|3295|3417|3421|3423|3613|3704|3939|3945|40…	3,3196830255422e-07	1,44074243308531e-05
118	147	2137	TGCATTGCTGCTGCGTGGGTATTTGTCTCCTTAGCCATCAGGTACAGTTTACACTACAAT	A_23_P52031	PGM1	NM_002633	ref|Homo sapiens phosphoglucomutase 1 (PGM1), transcript variant 1, mRNA [NM_002633]	8,14926199783527	-0,85253779433822	0,00347509404799147	0,0314433557504208	0,0166722453481985	01100	Metabolic pathways	31|36|38|48|50|51|95|100|126|128|158|178|203|204|205|223|224|230|262|271|471|498|501|515|528|539|549|587|593|622|669|1337|1340|1349|1350|1351|1353|1371|1431|1503|1537|1595|1603|1629|1716|1717|1718|1719|1723|1737|1738|1743|1841|1854|1892|1962|2026|2180|2222|2224|2356|2526|2591|2720|2752|2806|2937|2954|2987|2990|3028|3032|3033|3074|3098|3145|3155|3157|3251|3295|3417|3421|3423|3613|3704|3939|3945|40…	3,3196830255422e-07	1,44074243308531e-05
83	63	3383	CTGAGCACCGTCTTTAATTTCCATATCTTCAAGTCTTGAAGAAGTTGATGTTAATTGAAG	A_33_P3227788	PANK1	NM_148977	ref|Homo sapiens pantothenate kinase 1 (PANK1), transcript variant alpha, mRNA [NM_148977]	6,36079899309589	-0,523907602616598	0,00675544426940408	0,044354391570255	0,0235180781720304	01100	Metabolic pathways	31|36|38|48|50|51|95|100|126|128|158|178|203|204|205|223|224|230|262|271|471|498|501|515|528|539|549|587|593|622|669|1337|1340|1349|1350|1351|1353|1371|1431|1503|1537|1595|1603|1629|1716|1717|1718|1719|1723|1737|1738|1743|1841|1854|1892|1962|2026|2180|2222|2224|2356|2526|2591|2720|2752|2806|2937|2954|2987|2990|3028|3032|3033|3074|3098|3145|3155|3157|3251|3295|3417|3421|3423|3613|3704|3939|3945|40…	3,3196830255422e-07	1,44074243308531e-05
298	38	7098	TAGATTTTTAACAGGTGTCATTTGACTAAACGTTTCGGTAGAATGCTTCATACTTGAGTG	A_23_P200298	AGL	NM_000028	ref|Homo sapiens amylo-alpha-1, 6-glucosidase, 4-alpha-glucanotransferase (AGL), transcript variant 4, mRNA [NM_000028]	6,61842793928192	-0,673390996349486	0,00452150272246088	0,0355488170670972	0,0188490886496089	01100	Metabolic pathways	31|36|38|48|50|51|95|100|126|128|158|178|203|204|205|223|224|230|262|271|471|498|501|515|528|539|549|587|593|622|669|1337|1340|1349|1350|1351|1353|1371|1431|1503|1537|1595|1603|1629|1716|1717|1718|1719|1723|1737|1738|1743|1841|1854|1892|1962|2026|2180|2222|2224|2356|2526|2591|2720|2752|2806|2937|2954|2987|2990|3028|3032|3033|3074|3098|3145|3155|3157|3251|3295|3417|3421|3423|3613|3704|3939|3945|40…	3,3196830255422e-07	1,44074243308531e-05
151	84	642	GGCCAAAAAACTTTTCCTGAAAGGAGTCTTCACCAAGGAGCTCCCATCTGGCAAGAAATA	A_21_P0012646	PRDX6	NM_004905	ref|Homo sapiens peroxiredoxin 6 (PRDX6), mRNA [NM_004905]	9,51957058127129	-0,684478071129229	0,0014357909795115	0,0206556384830252	0,0109522620723482	01100	Metabolic pathways	31|36|38|48|50|51|95|100|126|128|158|178|203|204|205|223|224|230|262|271|471|498|501|515|528|539|549|587|593|622|669|1337|1340|1349|1350|1351|1353|1371|1431|1503|1537|1595|1603|1629|1716|1717|1718|1719|1723|1737|1738|1743|1841|1854|1892|1962|2026|2180|2222|2224|2356|2526|2591|2720|2752|2806|2937|2954|2987|2990|3028|3032|3033|3074|3098|3145|3155|3157|3251|3295|3417|3421|3423|3613|3704|3939|3945|40…	3,3196830255422e-07	1,44074243308531e-05
371	31	850	CTTAATTGTTCATGTTTTCAGAGTTCTTGCCTATTAAAATTTTATTAATTTGGTTAACAA	A_33_P3351566	ETNK1	NM_001039481	ref|Homo sapiens ethanolamine kinase 1 (ETNK1), transcript variant 2, mRNA [NM_001039481]	5,43259687276052	-0,387655297806694	0,00253189097663969	0,0268303146430009	0,0142262674521147	01100	Metabolic pathways	31|36|38|48|50|51|95|100|126|128|158|178|203|204|205|223|224|230|262|271|471|498|501|515|528|539|549|587|593|622|669|1337|1340|1349|1350|1351|1353|1371|1431|1503|1537|1595|1603|1629|1716|1717|1718|1719|1723|1737|1738|1743|1841|1854|1892|1962|2026|2180|2222|2224|2356|2526|2591|2720|2752|2806|2937|2954|2987|2990|3028|3032|3033|3074|3098|3145|3155|3157|3251|3295|3417|3421|3423|3613|3704|3939|3945|40…	3,3196830255422e-07	1,44074243308531e-05
193	113	1218	AGAAACAGTTGACTGACTAAATGGAAACTAGTCTATTTGACAAAGTCTTTCTGTGTTGGT	A_23_P46275	ATP5F1	NM_001688	ref|Homo sapiens ATP synthase, H+ transporting, mitochondrial Fo complex, subunit B1 (ATP5F1), mRNA [NM_001688]	10,0959365053503	-0,817813067523575	0,00010049523737615	0,00924126295712489	0,00490000509396465	01100	Metabolic pathways	31|36|38|48|50|51|95|100|126|128|158|178|203|204|205|223|224|230|262|271|471|498|501|515|528|539|549|587|593|622|669|1337|1340|1349|1350|1351|1353|1371|1431|1503|1537|1595|1603|1629|1716|1717|1718|1719|1723|1737|1738|1743|1841|1854|1892|1962|2026|2180|2222|2224|2356|2526|2591|2720|2752|2806|2937|2954|2987|2990|3028|3032|3033|3074|3098|3145|3155|3157|3251|3295|3417|3421|3423|3613|3704|3939|3945|40…	3,3196830255422e-07	1,44074243308531e-05
35	162	1560	TTAAACAGTTGCACAGCATCTCAGCTCATCTTCACTGCACCCTGGATTTGCATACATTCT	A_23_P125829	PGK1	NM_000291	ref|Homo sapiens phosphoglycerate kinase 1 (PGK1), mRNA [NM_000291]	11,4181087722386	-0,662139386815076	0,00439366345061162	0,0350504770333877	0,0185848532615421	01100	Metabolic pathways	31|36|38|48|50|51|95|100|126|128|158|178|203|204|205|223|224|230|262|271|471|498|501|515|528|539|549|587|593|622|669|1337|1340|1349|1350|1351|1353|1371|1431|1503|1537|1595|1603|1629|1716|1717|1718|1719|1723|1737|1738|1743|1841|1854|1892|1962|2026|2180|2222|2224|2356|2526|2591|2720|2752|2806|2937|2954|2987|2990|3028|3032|3033|3074|3098|3145|3155|3157|3251|3295|3417|3421|3423|3613|3704|3939|3945|40…	3,3196830255422e-07	1,44074243308531e-05
78	106	1268	CATTGACCCAGAAATGTATGGCATGTGTAGTTAATTTTATTCCAGTAAGGAACGGCCCTT	A_23_P31399	PON2	NM_000305	ref|Homo sapiens paraoxonase 2 (PON2), transcript variant 1, mRNA [NM_000305]	8,0378342742888	-0,45380468861814	0,00180775819042046	0,0229507915319217	0,0121692236157215	01100	Metabolic pathways	31|36|38|48|50|51|95|100|126|128|158|178|203|204|205|223|224|230|262|271|471|498|501|515|528|539|549|587|593|622|669|1337|1340|1349|1350|1351|1353|1371|1431|1503|1537|1595|1603|1629|1716|1717|1718|1719|1723|1737|1738|1743|1841|1854|1892|1962|2026|2180|2222|2224|2356|2526|2591|2720|2752|2806|2937|2954|2987|2990|3028|3032|3033|3074|3098|3145|3155|3157|3251|3295|3417|3421|3423|3613|3704|3939|3945|40…	3,3196830255422e-07	1,44074243308531e-05
212	131	7820	ACTTAGCTGGAATATTTTAAAGTGTCAGATAATGTGATGTACAAAGAGAGTATGCCGATG	A_24_P940803	EPT1	NM_033505	ref|Homo sapiens ethanolaminephosphotransferase 1 (CDP-ethanolamine-specific) (EPT1), mRNA [NM_033505]	6,53092118195525	-0,450825686955506	0,00655348794425641	0,0436560238148628	0,0231477818635325	01100	Metabolic pathways	31|36|38|48|50|51|95|100|126|128|158|178|203|204|205|223|224|230|262|271|471|498|501|515|528|539|549|587|593|622|669|1337|1340|1349|1350|1351|1353|1371|1431|1503|1537|1595|1603|1629|1716|1717|1718|1719|1723|1737|1738|1743|1841|1854|1892|1962|2026|2180|2222|2224|2356|2526|2591|2720|2752|2806|2937|2954|2987|2990|3028|3032|3033|3074|3098|3145|3155|3157|3251|3295|3417|3421|3423|3613|3704|3939|3945|40…	3,3196830255422e-07	1,44074243308531e-05
185	62	5915	GTCAAGATGTCAAGTCATTTTTGAATGTGTCTCAGGGATTTCTATGCTACACATTCTTTT	A_33_P3286536	FUT4	NM_002033	ref|Homo sapiens fucosyltransferase 4 (alpha (1,3) fucosyltransferase, myeloid-specific) (FUT4), mRNA [NM_002033]	7,7648507331328	-0,400617058369966	0,00649915710762939	0,0434445203959429	0,023035636171444	01100	Metabolic pathways	31|36|38|48|50|51|95|100|126|128|158|178|203|204|205|223|224|230|262|271|471|498|501|515|528|539|549|587|593|622|669|1337|1340|1349|1350|1351|1353|1371|1431|1503|1537|1595|1603|1629|1716|1717|1718|1719|1723|1737|1738|1743|1841|1854|1892|1962|2026|2180|2222|2224|2356|2526|2591|2720|2752|2806|2937|2954|2987|2990|3028|3032|3033|3074|3098|3145|3155|3157|3251|3295|3417|3421|3423|3613|3704|3939|3945|40…	3,3196830255422e-07	1,44074243308531e-05
11	43	1359	CTACTAGCTCTTTGAGATAATACATTCCGAGGGGCTCAGTTCTGCCTTATCTAAATCACC	A_23_P140256	PNP	NM_000270	ref|Homo sapiens purine nucleoside phosphorylase (PNP), mRNA [NM_000270]	10,2446289943611	-0,603784560809796	0,00579881456544894	0,0406935940526703	0,0215770094493503	01100	Metabolic pathways	31|36|38|48|50|51|95|100|126|128|158|178|203|204|205|223|224|230|262|271|471|498|501|515|528|539|549|587|593|622|669|1337|1340|1349|1350|1351|1353|1371|1431|1503|1537|1595|1603|1629|1716|1717|1718|1719|1723|1737|1738|1743|1841|1854|1892|1962|2026|2180|2222|2224|2356|2526|2591|2720|2752|2806|2937|2954|2987|2990|3028|3032|3033|3074|3098|3145|3155|3157|3251|3295|3417|3421|3423|3613|3704|3939|3945|40…	3,3196830255422e-07	1,44074243308531e-05
360	13	642	AACTGGTTGACTACAAGTCTTGTGCTCATGACTGGGTCTATGAATAAGAGGTGGACACAA	A_23_P141405	NME2	NM_002512	ref|Homo sapiens NME/NM23 nucleoside diphosphate kinase 2 (NME2), transcript variant 1, mRNA [NM_002512]	13,6281579637194	-0,690582499612226	0,00144079111540874	0,0206724782520027	0,010961191041706	01100	Metabolic pathways	31|36|38|48|50|51|95|100|126|128|158|178|203|204|205|223|224|230|262|271|471|498|501|515|528|539|549|587|593|622|669|1337|1340|1349|1350|1351|1353|1371|1431|1503|1537|1595|1603|1629|1716|1717|1718|1719|1723|1737|1738|1743|1841|1854|1892|1962|2026|2180|2222|2224|2356|2526|2591|2720|2752|2806|2937|2954|2987|2990|3028|3032|3033|3074|3098|3145|3155|3157|3251|3295|3417|3421|3423|3613|3704|3939|3945|40…	3,3196830255422e-07	1,44074243308531e-05
45	164	2466	GAAATGGCAGCAGTTTCTGATGCTGAGGCAGTTTGCAATCCCATGACAACTGGATTTAAA	A_23_P11685	PLA2G4A	NM_024420	ref|Homo sapiens phospholipase A2, group IVA (cytosolic, calcium-dependent) (PLA2G4A), mRNA [NM_024420]	6,07547967463243	-0,667387066249955	0,00178957761043029	0,0228087258879373	0,0120938959919508	01100	Metabolic pathways	31|36|38|48|50|51|95|100|126|128|158|178|203|204|205|223|224|230|262|271|471|498|501|515|528|539|549|587|593|622|669|1337|1340|1349|1350|1351|1353|1371|1431|1503|1537|1595|1603|1629|1716|1717|1718|1719|1723|1737|1738|1743|1841|1854|1892|1962|2026|2180|2222|2224|2356|2526|2591|2720|2752|2806|2937|2954|2987|2990|3028|3032|3033|3074|3098|3145|3155|3157|3251|3295|3417|3421|3423|3613|3704|3939|3945|40…	3,3196830255422e-07	1,44074243308531e-05
362	138	2224	CACTGATTGGAATGTGGAAATGGAAAAGGAATTTAGGATGTGCATTTTCACCTGAGGTTT	A_23_P61531	GLB1	NM_000404	ref|Homo sapiens galactosidase, beta 1 (GLB1), transcript variant 1, mRNA [NM_000404]	7,09032868831432	-0,604939282767414	0,0024289380006731	0,0262653619680444	0,0139267119694951	01100	Metabolic pathways	31|36|38|48|50|51|95|100|126|128|158|178|203|204|205|223|224|230|262|271|471|498|501|515|528|539|549|587|593|622|669|1337|1340|1349|1350|1351|1353|1371|1431|1503|1537|1595|1603|1629|1716|1717|1718|1719|1723|1737|1738|1743|1841|1854|1892|1962|2026|2180|2222|2224|2356|2526|2591|2720|2752|2806|2937|2954|2987|2990|3028|3032|3033|3074|3098|3145|3155|3157|3251|3295|3417|3421|3423|3613|3704|3939|3945|40…	3,3196830255422e-07	1,44074243308531e-05
352	163	1436	TCATTGTGGAAGTCATAGTTTATATATTTCGAGGTTGCCAAAGGTGACTTCAGATTAAAG	A_23_P96641	PRPS2	NM_001039091	ref|Homo sapiens phosphoribosyl pyrophosphate synthetase 2 (PRPS2), transcript variant 1, mRNA [NM_001039091]	5,80921428551108	-0,509919385601651	0,00127309451593001	0,0197388139368938	0,0104661331777201	01100	Metabolic pathways	31|36|38|48|50|51|95|100|126|128|158|178|203|204|205|223|224|230|262|271|471|498|501|515|528|539|549|587|593|622|669|1337|1340|1349|1350|1351|1353|1371|1431|1503|1537|1595|1603|1629|1716|1717|1718|1719|1723|1737|1738|1743|1841|1854|1892|1962|2026|2180|2222|2224|2356|2526|2591|2720|2752|2806|2937|2954|2987|2990|3028|3032|3033|3074|3098|3145|3155|3157|3251|3295|3417|3421|3423|3613|3704|3939|3945|40…	3,3196830255422e-07	1,44074243308531e-05
264	49	1466	GAAAGAGTATCCGTACCGTCCTGACGTTTTGAAACAATACAGATGCCTTCCCTTGTAGCA	A_23_P81158	ADH1C	NM_000669	ref|Homo sapiens alcohol dehydrogenase 1C (class I), gamma polypeptide (ADH1C), mRNA [NM_000669]	7,49993755551355	-0,824803314745239	0,00579057729292983	0,0406935940526703	0,0215770094493503	01100	Metabolic pathways	31|36|38|48|50|51|95|100|126|128|158|178|203|204|205|223|224|230|262|271|471|498|501|515|528|539|549|587|593|622|669|1337|1340|1349|1350|1351|1353|1371|1431|1503|1537|1595|1603|1629|1716|1717|1718|1719|1723|1737|1738|1743|1841|1854|1892|1962|2026|2180|2222|2224|2356|2526|2591|2720|2752|2806|2937|2954|2987|2990|3028|3032|3033|3074|3098|3145|3155|3157|3251|3295|3417|3421|3423|3613|3704|3939|3945|40…	3,3196830255422e-07	1,44074243308531e-05
266	115	735	GAGGAATTATATCTAAGTTGTGAGACTGAGTTCTGTATTCTGGTGAGTTAATGGGGTTGC	A_32_P155631	SDHD	NM_003002	ref|Homo sapiens succinate dehydrogenase complex, subunit D, integral membrane protein (SDHD), transcript variant 1, mRNA [NM_003002]	7,57911286388017	-0,677043488075078	0,0012910359740301	0,0198570657514711	0,0105288339683466	01100	Metabolic pathways	31|36|38|48|50|51|95|100|126|128|158|178|203|204|205|223|224|230|262|271|471|498|501|515|528|539|549|587|593|622|669|1337|1340|1349|1350|1351|1353|1371|1431|1503|1537|1595|1603|1629|1716|1717|1718|1719|1723|1737|1738|1743|1841|1854|1892|1962|2026|2180|2222|2224|2356|2526|2591|2720|2752|2806|2937|2954|2987|2990|3028|3032|3033|3074|3098|3145|3155|3157|3251|3295|3417|3421|3423|3613|3704|3939|3945|40…	3,3196830255422e-07	1,44074243308531e-05
77	83	1957	GTTCTGGTGTCATAGATGTCCCATTTTGTGAGGTAGAGCTGTGCATTAAACTTGCACATG	A_32_P45009	IDH1	NM_005896	ref|Homo sapiens isocitrate dehydrogenase 1 (NADP+), soluble (IDH1), transcript variant 1, mRNA [NM_005896]	8,1490347841087	-0,766315289549264	0,00286655477186102	0,0284897665747792	0,0151061604880156	01100	Metabolic pathways	31|36|38|48|50|51|95|100|126|128|158|178|203|204|205|223|224|230|262|271|471|498|501|515|528|539|549|587|593|622|669|1337|1340|1349|1350|1351|1353|1371|1431|1503|1537|1595|1603|1629|1716|1717|1718|1719|1723|1737|1738|1743|1841|1854|1892|1962|2026|2180|2222|2224|2356|2526|2591|2720|2752|2806|2937|2954|2987|2990|3028|3032|3033|3074|3098|3145|3155|3157|3251|3295|3417|3421|3423|3613|3704|3939|3945|40…	3,3196830255422e-07	1,44074243308531e-05
363	141	961	GGGCAACTCAGGATTTTAAGTTCCATAAAGTATTGAACCAACTCTAAAATGTTAACTCCT	A_33_P3296682	NDUFB5	NM_002492	ref|Homo sapiens NADH dehydrogenase (ubiquinone) 1 beta subcomplex, 5, 16kDa (NDUFB5), transcript variant 1, mRNA [NM_002492]	8,77243984324447	-0,630823738805212	0,00801751873518321	0,0489787682627894	0,0259700665479655	01100	Metabolic pathways	31|36|38|48|50|51|95|100|126|128|158|178|203|204|205|223|224|230|262|271|471|498|501|515|528|539|549|587|593|622|669|1337|1340|1349|1350|1351|1353|1371|1431|1503|1537|1595|1603|1629|1716|1717|1718|1719|1723|1737|1738|1743|1841|1854|1892|1962|2026|2180|2222|2224|2356|2526|2591|2720|2752|2806|2937|2954|2987|2990|3028|3032|3033|3074|3098|3145|3155|3157|3251|3295|3417|3421|3423|3613|3704|3939|3945|40…	3,3196830255422e-07	1,44074243308531e-05
66	102	1583	TCATTTGTCTTTTTTCCAGTGAGGTAAAATAAGGCATAAATGCAGGTAATTATTCCCAGC	A_23_P118002	UQCRC2	NM_003366	ref|Homo sapiens ubiquinol-cytochrome c reductase core protein II (UQCRC2), mRNA [NM_003366]	9,08571670921689	-0,597767198480113	0,000939774608108546	0,0175692216203652	0,00931574784054919	01100	Metabolic pathways	31|36|38|48|50|51|95|100|126|128|158|178|203|204|205|223|224|230|262|271|471|498|501|515|528|539|549|587|593|622|669|1337|1340|1349|1350|1351|1353|1371|1431|1503|1537|1595|1603|1629|1716|1717|1718|1719|1723|1737|1738|1743|1841|1854|1892|1962|2026|2180|2222|2224|2356|2526|2591|2720|2752|2806|2937|2954|2987|2990|3028|3032|3033|3074|3098|3145|3155|3157|3251|3295|3417|3421|3423|3613|3704|3939|3945|40…	3,3196830255422e-07	1,44074243308531e-05
336	122	4986	GTCTGATGGTATATTTGTGAGTTGTGTTATCTGTAATATACATCCCAGAATAAAGGAGTG	A_32_P92505	LCLAT1	NM_182551	ref|Homo sapiens lysocardiolipin acyltransferase 1 (LCLAT1), transcript variant 1, mRNA [NM_182551]	7,53816726851035	-0,75230318424733	0,0030813693240556	0,0295211872698795	0,0156530518256455	01100	Metabolic pathways	31|36|38|48|50|51|95|100|126|128|158|178|203|204|205|223|224|230|262|271|471|498|501|515|528|539|549|587|593|622|669|1337|1340|1349|1350|1351|1353|1371|1431|1503|1537|1595|1603|1629|1716|1717|1718|1719|1723|1737|1738|1743|1841|1854|1892|1962|2026|2180|2222|2224|2356|2526|2591|2720|2752|2806|2937|2954|2987|2990|3028|3032|3033|3074|3098|3145|3155|3157|3251|3295|3417|3421|3423|3613|3704|3939|3945|40…	3,3196830255422e-07	1,44074243308531e-05
11	67	1747	AGGATTATTCCTTGCTATTAGTACTCATTTTATGTATGTTACCCTTCAGTAAGTTCTCCC	A_23_P120316	MTHFD2	NM_006636	ref|Homo sapiens methylenetetrahydrofolate dehydrogenase (NADP+ dependent) 2, methenyltetrahydrofolate cyclohydrolase (MTHFD2), transcript variant 1, mRNA [NM_006636]	7,83255430167192	-0,685132372173991	0,00398436029919081	0,0335661522958941	0,0177978181118488	01100	Metabolic pathways	31|36|38|48|50|51|95|100|126|128|158|178|203|204|205|223|224|230|262|271|471|498|501|515|528|539|549|587|593|622|669|1337|1340|1349|1350|1351|1353|1371|1431|1503|1537|1595|1603|1629|1716|1717|1718|1719|1723|1737|1738|1743|1841|1854|1892|1962|2026|2180|2222|2224|2356|2526|2591|2720|2752|2806|2937|2954|2987|2990|3028|3032|3033|3074|3098|3145|3155|3157|3251|3295|3417|3421|3423|3613|3704|3939|3945|40…	3,3196830255422e-07	1,44074243308531e-05
99	10	975	TGTCACCTCAGGAGACTTATTTGAGAGGAAGCCTTCTGTACTTGAAGTTGATTTGAAATA	A_23_P153586	UQCRFS1	NM_006003	ref|Homo sapiens ubiquinol-cytochrome c reductase, Rieske iron-sulfur polypeptide 1 (UQCRFS1), mRNA [NM_006003]	10,6890088850502	-0,773437597109684	0,0012993916596025	0,0198707483283813	0,0105360888962574	01100	Metabolic pathways	31|36|38|48|50|51|95|100|126|128|158|178|203|204|205|223|224|230|262|271|471|498|501|515|528|539|549|587|593|622|669|1337|1340|1349|1350|1351|1353|1371|1431|1503|1537|1595|1603|1629|1716|1717|1718|1719|1723|1737|1738|1743|1841|1854|1892|1962|2026|2180|2222|2224|2356|2526|2591|2720|2752|2806|2937|2954|2987|2990|3028|3032|3033|3074|3098|3145|3155|3157|3251|3295|3417|3421|3423|3613|3704|3939|3945|40…	3,3196830255422e-07	1,44074243308531e-05
108	24	563	TCCTCTACATCGGCTTCTTGGGCTACTGCTCCGGCCTGATTGATAACCTAATCCGGCGGA	A_33_P3336652	NDUFC2	NM_001204054	ref|Homo sapiens NADH dehydrogenase (ubiquinone) 1, subcomplex unknown, 2, 14.5kDa (NDUFC2), transcript variant 2, mRNA [NM_001204054]	10,0705309402201	-0,633860116271769	0,00428142774608884	0,0347481273122829	0,018424538034019	01100	Metabolic pathways	31|36|38|48|50|51|95|100|126|128|158|178|203|204|205|223|224|230|262|271|471|498|501|515|528|539|549|587|593|622|669|1337|1340|1349|1350|1351|1353|1371|1431|1503|1537|1595|1603|1629|1716|1717|1718|1719|1723|1737|1738|1743|1841|1854|1892|1962|2026|2180|2222|2224|2356|2526|2591|2720|2752|2806|2937|2954|2987|2990|3028|3032|3033|3074|3098|3145|3155|3157|3251|3295|3417|3421|3423|3613|3704|3939|3945|40…	3,3196830255422e-07	1,44074243308531e-05
228	82	2007	AGCACCCACACGCTTAGATAGCCGATGTCTTATTAGAGGGCAGTTTGTAGTTCCTGATTT	A_32_P169131	ALG1	NM_019109	ref|Homo sapiens ALG1, chitobiosyldiphosphodolichol beta-mannosyltransferase (ALG1), mRNA [NM_019109]	7,58872466972612	-0,441423170730956	0,00817143540868245	0,0495940465986777	0,0262963062615249	01100	Metabolic pathways	31|36|38|48|50|51|95|100|126|128|158|178|203|204|205|223|224|230|262|271|471|498|501|515|528|539|549|587|593|622|669|1337|1340|1349|1350|1351|1353|1371|1431|1503|1537|1595|1603|1629|1716|1717|1718|1719|1723|1737|1738|1743|1841|1854|1892|1962|2026|2180|2222|2224|2356|2526|2591|2720|2752|2806|2937|2954|2987|2990|3028|3032|3033|3074|3098|3145|3155|3157|3251|3295|3417|3421|3423|3613|3704|3939|3945|40…	3,3196830255422e-07	1,44074243308531e-05
73	95	495	TTCTGGAGATGGCAGCTTATTGGACACATGGATTTTCTTCAGATTTGCACTTACTGCTAG	A_23_P106056	DAD1	NM_001344	ref|Homo sapiens defender against cell death 1 (DAD1), mRNA [NM_001344]	10,9649634265449	-0,670375776781468	0,00138549445230061	0,0202935385416881	0,0107602654193683	01100	Metabolic pathways	31|36|38|48|50|51|95|100|126|128|158|178|203|204|205|223|224|230|262|271|471|498|501|515|528|539|549|587|593|622|669|1337|1340|1349|1350|1351|1353|1371|1431|1503|1537|1595|1603|1629|1716|1717|1718|1719|1723|1737|1738|1743|1841|1854|1892|1962|2026|2180|2222|2224|2356|2526|2591|2720|2752|2806|2937|2954|2987|2990|3028|3032|3033|3074|3098|3145|3155|3157|3251|3295|3417|3421|3423|3613|3704|3939|3945|40…	3,3196830255422e-07	1,44074243308531e-05
111	84	1203	CTTGGATTTCCAGAAAAGCCTCTTAATTTTATGCTTTCTCATCGAAGTAATGTACCCTTT	A_33_P3410724	SDHC	NM_003001	ref|Homo sapiens succinate dehydrogenase complex, subunit C, integral membrane protein, 15kDa (SDHC), transcript variant 1, mRNA [NM_003001]	9,57102328674131	-0,672480574078191	0,00309014235906209	0,029567497035624	0,0156776067040318	01100	Metabolic pathways	31|36|38|48|50|51|95|100|126|128|158|178|203|204|205|223|224|230|262|271|471|498|501|515|528|539|549|587|593|622|669|1337|1340|1349|1350|1351|1353|1371|1431|1503|1537|1595|1603|1629|1716|1717|1718|1719|1723|1737|1738|1743|1841|1854|1892|1962|2026|2180|2222|2224|2356|2526|2591|2720|2752|2806|2937|2954|2987|2990|3028|3032|3033|3074|3098|3145|3155|3157|3251|3295|3417|3421|3423|3613|3704|3939|3945|40…	3,3196830255422e-07	1,44074243308531e-05
89	3	393	ACGCTGCTTTAGAATGAAGGTCTTCCAGAAGCCACATCCGCACAATTTTCCACTTAACCA	A_23_P145777	NDUFA4	NM_002489	ref|Homo sapiens NDUFA4, mitochondrial complex associated (NDUFA4), mRNA [NM_002489]	13,0316603252834	-0,681170601203558	0,00564527620668229	0,0400770391800761	0,0212500928763194	01100	Metabolic pathways	31|36|38|48|50|51|95|100|126|128|158|178|203|204|205|223|224|230|262|271|471|498|501|515|528|539|549|587|593|622|669|1337|1340|1349|1350|1351|1353|1371|1431|1503|1537|1595|1603|1629|1716|1717|1718|1719|1723|1737|1738|1743|1841|1854|1892|1962|2026|2180|2222|2224|2356|2526|2591|2720|2752|2806|2937|2954|2987|2990|3028|3032|3033|3074|3098|3145|3155|3157|3251|3295|3417|3421|3423|3613|3704|3939|3945|40…	3,3196830255422e-07	1,44074243308531e-05
165	35	1954	AATAGAGTTTTCTGCAGTATGCTTTTAGTCTAAGAAAAGCACAGATGGTGCAATACTTTC	A_23_P253046	UGP2	NM_006759	ref|Homo sapiens UDP-glucose pyrophosphorylase 2 (UGP2), transcript variant 1, mRNA [NM_006759]	7,51122601766232	-0,632243398687973	0,00559171352893402	0,0398093888330917	0,0211081763363714	01100	Metabolic pathways	31|36|38|48|50|51|95|100|126|128|158|178|203|204|205|223|224|230|262|271|471|498|501|515|528|539|549|587|593|622|669|1337|1340|1349|1350|1351|1353|1371|1431|1503|1537|1595|1603|1629|1716|1717|1718|1719|1723|1737|1738|1743|1841|1854|1892|1962|2026|2180|2222|2224|2356|2526|2591|2720|2752|2806|2937|2954|2987|2990|3028|3032|3033|3074|3098|3145|3155|3157|3251|3295|3417|3421|3423|3613|3704|3939|3945|40…	3,3196830255422e-07	1,44074243308531e-05
286	73	3325	TCTCCTTTCACTGGTGTTGGACTTAAATCAGTTGAAATGTATTTCTGTACCACAATTTAC	A_24_P371962	AMD1	NM_001634	ref|Homo sapiens adenosylmethionine decarboxylase 1 (AMD1), transcript variant 1, mRNA [NM_001634]	8,99517253008429	-0,711904296439277	0,00323055805498517	0,0302805654174249	0,0160556977419538	01100	Metabolic pathways	31|36|38|48|50|51|95|100|126|128|158|178|203|204|205|223|224|230|262|271|471|498|501|515|528|539|549|587|593|622|669|1337|1340|1349|1350|1351|1353|1371|1431|1503|1537|1595|1603|1629|1716|1717|1718|1719|1723|1737|1738|1743|1841|1854|1892|1962|2026|2180|2222|2224|2356|2526|2591|2720|2752|2806|2937|2954|2987|2990|3028|3032|3033|3074|3098|3145|3155|3157|3251|3295|3417|3421|3423|3613|3704|3939|3945|40…	3,3196830255422e-07	1,44074243308531e-05
12	158	603	AGGTCCTTCCACTTTTTGGAGAGTAGCCAATCTAGCTTTTTTGTACAGACTTAGAAATTA	A_23_P20882	ATP6V1G1	NM_004888	ref|Homo sapiens ATPase, H+ transporting, lysosomal 13kDa, V1 subunit G1 (ATP6V1G1), mRNA [NM_004888]	9,22005733555804	-0,471287531445008	0,00132544033105609	0,0199900637228002	0,0105993536300014	01100	Metabolic pathways	31|36|38|48|50|51|95|100|126|128|158|178|203|204|205|223|224|230|262|271|471|498|501|515|528|539|549|587|593|622|669|1337|1340|1349|1350|1351|1353|1371|1431|1503|1537|1595|1603|1629|1716|1717|1718|1719|1723|1737|1738|1743|1841|1854|1892|1962|2026|2180|2222|2224|2356|2526|2591|2720|2752|2806|2937|2954|2987|2990|3028|3032|3033|3074|3098|3145|3155|3157|3251|3295|3417|3421|3423|3613|3704|3939|3945|40…	3,3196830255422e-07	1,44074243308531e-05
17	18	704	TGGGCAGGGCTATGCGGGAGATTGTCTAAAAGTGTTGGTTTTCTGCCATCAGTGAAAATT	A_23_P143474	ATP5O	NM_001697	ref|Homo sapiens ATP synthase, H+ transporting, mitochondrial F1 complex, O subunit (ATP5O), mRNA [NM_001697]	12,3426947059465	-0,622281386024973	0,00302208041244764	0,0292248367170994	0,0154959175437883	01100	Metabolic pathways	31|36|38|48|50|51|95|100|126|128|158|178|203|204|205|223|224|230|262|271|471|498|501|515|528|539|549|587|593|622|669|1337|1340|1349|1350|1351|1353|1371|1431|1503|1537|1595|1603|1629|1716|1717|1718|1719|1723|1737|1738|1743|1841|1854|1892|1962|2026|2180|2222|2224|2356|2526|2591|2720|2752|2806|2937|2954|2987|2990|3028|3032|3033|3074|3098|3145|3155|3157|3251|3295|3417|3421|3423|3613|3704|3939|3945|40…	3,3196830255422e-07	1,44074243308531e-05
233	163	1438	TGCACGACCACGATGAACGGCTGCATGAGGCTGTGTTCCTCCGTGGGGTGGACATATATA	A_23_P57868	ACY1	NM_000666	ref|Homo sapiens aminoacylase 1 (ACY1), transcript variant 1, mRNA [NM_000666]	9,04102140976684	-0,501677321664094	0,00530737065838835	0,0387396792937973	0,0205409830624733	01100	Metabolic pathways	31|36|38|48|50|51|95|100|126|128|158|178|203|204|205|223|224|230|262|271|471|498|501|515|528|539|549|587|593|622|669|1337|1340|1349|1350|1351|1353|1371|1431|1503|1537|1595|1603|1629|1716|1717|1718|1719|1723|1737|1738|1743|1841|1854|1892|1962|2026|2180|2222|2224|2356|2526|2591|2720|2752|2806|2937|2954|2987|2990|3028|3032|3033|3074|3098|3145|3155|3157|3251|3295|3417|3421|3423|3613|3704|3939|3945|40…	3,3196830255422e-07	1,44074243308531e-05
67	64	853	TCTGAGGAAGTAACCAAACAAGAAGACCTCATGAGAGAGGTAAACACCTTTGTAAAGAAT	A_24_P285623	DGUOK	NM_080916	ref|Homo sapiens deoxyguanosine kinase (DGUOK), transcript variant 1, mRNA [NM_080916]	8,14679578330153	-0,562117969641829	0,0012205249130976	0,019359886662396	0,0102652141492392	01100	Metabolic pathways	31|36|38|48|50|51|95|100|126|128|158|178|203|204|205|223|224|230|262|271|471|498|501|515|528|539|549|587|593|622|669|1337|1340|1349|1350|1351|1353|1371|1431|1503|1537|1595|1603|1629|1716|1717|1718|1719|1723|1737|1738|1743|1841|1854|1892|1962|2026|2180|2222|2224|2356|2526|2591|2720|2752|2806|2937|2954|2987|2990|3028|3032|3033|3074|3098|3145|3155|3157|3251|3295|3417|3421|3423|3613|3704|3939|3945|40…	3,3196830255422e-07	1,44074243308531e-05
355	35	405	CAAAGAGTGTGCGTCATCGATGAGATTGGGAAGATGGAGCTCTTCAGTCAGCTTTTCATT	A_23_P200252	NTPCR	NM_032324	ref|Homo sapiens nucleoside-triphosphatase, cancer-related (NTPCR), mRNA [NM_032324]	6,7648946409181	-0,672981824282583	0,00241496226426449	0,0261952755180923	0,0138895499535048	01100	Metabolic pathways	31|36|38|48|50|51|95|100|126|128|158|178|203|204|205|223|224|230|262|271|471|498|501|515|528|539|549|587|593|622|669|1337|1340|1349|1350|1351|1353|1371|1431|1503|1537|1595|1603|1629|1716|1717|1718|1719|1723|1737|1738|1743|1841|1854|1892|1962|2026|2180|2222|2224|2356|2526|2591|2720|2752|2806|2937|2954|2987|2990|3028|3032|3033|3074|3098|3145|3155|3157|3251|3295|3417|3421|3423|3613|3704|3939|3945|40…	3,3196830255422e-07	1,44074243308531e-05
193	32	828	TACCCTACCATCAGCTCCATCAACAAGAGGCTGCTGGTCTTGGAGGCCTTCCAGGTGTCT	A_23_P106204	GSTZ1	NM_145870	ref|Homo sapiens glutathione S-transferase zeta 1 (GSTZ1), transcript variant 1, mRNA [NM_145870]	6,70650955886797	-0,604343881073243	0,00246348563653768	0,0264751677697469	0,014037957532126	01100	Metabolic pathways	31|36|38|48|50|51|95|100|126|128|158|178|203|204|205|223|224|230|262|271|471|498|501|515|528|539|549|587|593|622|669|1337|1340|1349|1350|1351|1353|1371|1431|1503|1537|1595|1603|1629|1716|1717|1718|1719|1723|1737|1738|1743|1841|1854|1892|1962|2026|2180|2222|2224|2356|2526|2591|2720|2752|2806|2937|2954|2987|2990|3028|3032|3033|3074|3098|3145|3155|3157|3251|3295|3417|3421|3423|3613|3704|3939|3945|40…	3,3196830255422e-07	1,44074243308531e-05
201	29	2436	TATGCTTATGCTGAACACCTTTCATATTGGAGAATCATGCATTTGGGTCACTAATTATCT	A_23_P58036	MCCC1	NM_020166	ref|Homo sapiens methylcrotonoyl-CoA carboxylase 1 (alpha) (MCCC1), transcript variant 1, mRNA [NM_020166]	7,92361897792454	-0,458125332208024	0,00471556824779315	0,0363820195764944	0,0192908785390745	01100	Metabolic pathways	31|36|38|48|50|51|95|100|126|128|158|178|203|204|205|223|224|230|262|271|471|498|501|515|528|539|549|587|593|622|669|1337|1340|1349|1350|1351|1353|1371|1431|1503|1537|1595|1603|1629|1716|1717|1718|1719|1723|1737|1738|1743|1841|1854|1892|1962|2026|2180|2222|2224|2356|2526|2591|2720|2752|2806|2937|2954|2987|2990|3028|3032|3033|3074|3098|3145|3155|3157|3251|3295|3417|3421|3423|3613|3704|3939|3945|40…	3,3196830255422e-07	1,44074243308531e-05
220	113	968	CCAGGAATTGAATCCAGAAATGGGAACTGACAATGATAGTGAAAATTGGAAGGAAGTGCA	A_33_P3231432	LDHB	NM_001174097	ref|Homo sapiens lactate dehydrogenase B (LDHB), transcript variant 2, mRNA [NM_001174097]	8,15321623310946	-0,689336513622665	0,00153468272849126	0,021172781422923	0,0112264673461906	01100	Metabolic pathways	31|36|38|48|50|51|95|100|126|128|158|178|203|204|205|223|224|230|262|271|471|498|501|515|528|539|549|587|593|622|669|1337|1340|1349|1350|1351|1353|1371|1431|1503|1537|1595|1603|1629|1716|1717|1718|1719|1723|1737|1738|1743|1841|1854|1892|1962|2026|2180|2222|2224|2356|2526|2591|2720|2752|2806|2937|2954|2987|2990|3028|3032|3033|3074|3098|3145|3155|3157|3251|3295|3417|3421|3423|3613|3704|3939|3945|40…	3,3196830255422e-07	1,44074243308531e-05
30	23	2626	CTTTTTGGGGCTGGAAAATGTATGAATTCTTCAACTGTCTTACAAGAGATCTGCTAATAA	A_33_P3301025	CPOX	NM_000097	ref|Homo sapiens coproporphyrinogen oxidase (CPOX), mRNA [NM_000097]	6,82306054715075	-0,509050355529915	0,0065140722658534	0,0435000306775	0,0230650694495207	01100	Metabolic pathways	31|36|38|48|50|51|95|100|126|128|158|178|203|204|205|223|224|230|262|271|471|498|501|515|528|539|549|587|593|622|669|1337|1340|1349|1350|1351|1353|1371|1431|1503|1537|1595|1603|1629|1716|1717|1718|1719|1723|1737|1738|1743|1841|1854|1892|1962|2026|2180|2222|2224|2356|2526|2591|2720|2752|2806|2937|2954|2987|2990|3028|3032|3033|3074|3098|3145|3155|3157|3251|3295|3417|3421|3423|3613|3704|3939|3945|40…	3,3196830255422e-07	1,44074243308531e-05
95	103	1083	TGGGACATCCAGAAGGACCTAAAAGACCTGTGACTAGTGAGCTCTAGGCTGTAGAAATTT	A_23_P53476	LDHB	NM_002300	ref|Homo sapiens lactate dehydrogenase B (LDHB), transcript variant 1, mRNA [NM_002300]	10,142788228877	-0,84160737443775	0,000729999251118	0,0161995105955736	0,00858948444669525	01100	Metabolic pathways	31|36|38|48|50|51|95|100|126|128|158|178|203|204|205|223|224|230|262|271|471|498|501|515|528|539|549|587|593|622|669|1337|1340|1349|1350|1351|1353|1371|1431|1503|1537|1595|1603|1629|1716|1717|1718|1719|1723|1737|1738|1743|1841|1854|1892|1962|2026|2180|2222|2224|2356|2526|2591|2720|2752|2806|2937|2954|2987|2990|3028|3032|3033|3074|3098|3145|3155|3157|3251|3295|3417|3421|3423|3613|3704|3939|3945|40…	3,3196830255422e-07	1,44074243308531e-05
239	151	708	GCTGGTAGCTTCTATGTAATTCGCAATGATTCCATCTAAATAAAAGTTCTATGATCTGCA	A_33_P3299892	UQCRH	NM_001297565	ref|Homo sapiens ubiquinol-cytochrome c reductase hinge protein (UQCRH), transcript variant 2, mRNA [NM_001297565]	12,5429938142606	-0,777417215284478	0,000338498905822685	0,0127174442206975	0,00674318453578735	01100	Metabolic pathways	31|36|38|48|50|51|95|100|126|128|158|178|203|204|205|223|224|230|262|271|471|498|501|515|528|539|549|587|593|622|669|1337|1340|1349|1350|1351|1353|1371|1431|1503|1537|1595|1603|1629|1716|1717|1718|1719|1723|1737|1738|1743|1841|1854|1892|1962|2026|2180|2222|2224|2356|2526|2591|2720|2752|2806|2937|2954|2987|2990|3028|3032|3033|3074|3098|3145|3155|3157|3251|3295|3417|3421|3423|3613|3704|3939|3945|40…	3,3196830255422e-07	1,44074243308531e-05
283	104	678	TACCTTATTTGAACAAGTTTTCCTTTATTGAGTACCAAGCCATGTAATGGTAACTTGGAC	A_19_P00808453	COX5A	NM_004255	ref|Homo sapiens cytochrome c oxidase subunit Va (COX5A), mRNA [NM_004255]	11,4991772192864	-0,748376791060362	0,000207659158256231	0,0111988885671165	0,00593799908954066	01100	Metabolic pathways	31|36|38|48|50|51|95|100|126|128|158|178|203|204|205|223|224|230|262|271|471|498|501|515|528|539|549|587|593|622|669|1337|1340|1349|1350|1351|1353|1371|1431|1503|1537|1595|1603|1629|1716|1717|1718|1719|1723|1737|1738|1743|1841|1854|1892|1962|2026|2180|2222|2224|2356|2526|2591|2720|2752|2806|2937|2954|2987|2990|3028|3032|3033|3074|3098|3145|3155|3157|3251|3295|3417|3421|3423|3613|3704|3939|3945|40…	3,3196830255422e-07	1,44074243308531e-05
26	7	1622	TATGGCTTTAGGCTAGCTGTTAAATATGTGACCCAGCATTAGCTCAGCATCTGTCAGAGC	A_23_P60579	MPI	NM_002435	ref|Homo sapiens mannose phosphate isomerase (MPI), transcript variant 1, mRNA [NM_002435]	7,35257730302454	-0,640798941429146	0,00116785689543686	0,0190049051293336	0,0100769918977635	01100	Metabolic pathways	31|36|38|48|50|51|95|100|126|128|158|178|203|204|205|223|224|230|262|271|471|498|501|515|528|539|549|587|593|622|669|1337|1340|1349|1350|1351|1353|1371|1431|1503|1537|1595|1603|1629|1716|1717|1718|1719|1723|1737|1738|1743|1841|1854|1892|1962|2026|2180|2222|2224|2356|2526|2591|2720|2752|2806|2937|2954|2987|2990|3028|3032|3033|3074|3098|3145|3155|3157|3251|3295|3417|3421|3423|3613|3704|3939|3945|40…	3,3196830255422e-07	1,44074243308531e-05
161	3	1750	GCAGAGAAGAAGGAATGGGTTGAGAAACTGACTGAAGTTTCTATCAGCTCTGATGCCTTC	A_23_P68087	ATIC	NM_004044	ref|Homo sapiens 5-aminoimidazole-4-carboxamide ribonucleotide formyltransferase/IMP cyclohydrolase (ATIC), mRNA [NM_004044]	8,46936968313862	-0,78356606707177	0,000475631539416322	0,0142870176520998	0,00757542119487878	01100	Metabolic pathways	31|36|38|48|50|51|95|100|126|128|158|178|203|204|205|223|224|230|262|271|471|498|501|515|528|539|549|587|593|622|669|1337|1340|1349|1350|1351|1353|1371|1431|1503|1537|1595|1603|1629|1716|1717|1718|1719|1723|1737|1738|1743|1841|1854|1892|1962|2026|2180|2222|2224|2356|2526|2591|2720|2752|2806|2937|2954|2987|2990|3028|3032|3033|3074|3098|3145|3155|3157|3251|3295|3417|3421|3423|3613|3704|3939|3945|40…	3,3196830255422e-07	1,44074243308531e-05
185	80	2346	CTGGCTTTGAAGGGTAGTGGACACCAGGATCCTTTGGATTAATCCTCTGCCACCTCTCTC	A_24_P398972	COQ7	NM_016138	ref|Homo sapiens coenzyme Q7 homolog, ubiquinone (yeast) (COQ7), transcript variant 1, mRNA [NM_016138]	6,94832654260466	-0,541467279649772	0,0021053748903361	0,0245815087897017	0,0130338806336	01100	Metabolic pathways	31|36|38|48|50|51|95|100|126|128|158|178|203|204|205|223|224|230|262|271|471|498|501|515|528|539|549|587|593|622|669|1337|1340|1349|1350|1351|1353|1371|1431|1503|1537|1595|1603|1629|1716|1717|1718|1719|1723|1737|1738|1743|1841|1854|1892|1962|2026|2180|2222|2224|2356|2526|2591|2720|2752|2806|2937|2954|2987|2990|3028|3032|3033|3074|3098|3145|3155|3157|3251|3295|3417|3421|3423|3613|3704|3939|3945|40…	3,3196830255422e-07	1,44074243308531e-05
356	31	728	ATGCTCACCTCGTACAGGCCATCATCGAGAACCCATTCCTCAATGGAGAGGTCATCCGGC	A_23_P45396	HSD17B10	NM_004493	ref|Homo sapiens hydroxysteroid (17-beta) dehydrogenase 10 (HSD17B10), transcript variant 1, mRNA [NM_004493]	9,84549359027777	-0,757200146382571	0,000570098209925887	0,0148432021004074	0,00787032749097005	01100	Metabolic pathways	31|36|38|48|50|51|95|100|126|128|158|178|203|204|205|223|224|230|262|271|471|498|501|515|528|539|549|587|593|622|669|1337|1340|1349|1350|1351|1353|1371|1431|1503|1537|1595|1603|1629|1716|1717|1718|1719|1723|1737|1738|1743|1841|1854|1892|1962|2026|2180|2222|2224|2356|2526|2591|2720|2752|2806|2937|2954|2987|2990|3028|3032|3033|3074|3098|3145|3155|3157|3251|3295|3417|3421|3423|3613|3704|3939|3945|40…	3,3196830255422e-07	1,44074243308531e-05
190	128	1696	TTCGTTTCAGTCAAGACAATGCTTAGTTCAGATACTCAAAAATGTCTTCACTCTGTCTTA	A_23_P18604	LAP3	NM_015907	ref|Homo sapiens leucine aminopeptidase 3 (LAP3), mRNA [NM_015907]	7,62466902120629	-0,635636184533198	0,00115690272691141	0,0188926036905233	0,0100174461814709	01100	Metabolic pathways	31|36|38|48|50|51|95|100|126|128|158|178|203|204|205|223|224|230|262|271|471|498|501|515|528|539|549|587|593|622|669|1337|1340|1349|1350|1351|1353|1371|1431|1503|1537|1595|1603|1629|1716|1717|1718|1719|1723|1737|1738|1743|1841|1854|1892|1962|2026|2180|2222|2224|2356|2526|2591|2720|2752|2806|2937|2954|2987|2990|3028|3032|3033|3074|3098|3145|3155|3157|3251|3295|3417|3421|3423|3613|3704|3939|3945|40…	3,3196830255422e-07	1,44074243308531e-05
54	3	1921	GAAGGAGGGCCCAGGCACTTTCTGTTTGAACCCCTGTCATGATCACAGTGTCAGAGACGC	A_23_P169629	SHMT2	NM_005412	ref|Homo sapiens serine hydroxymethyltransferase 2 (mitochondrial) (SHMT2), transcript variant 1, mRNA [NM_005412]	10,3266363727492	-0,599332026471968	0,00338128357428893	0,0310261238054156	0,0164510159918458	01100	Metabolic pathways	31|36|38|48|50|51|95|100|126|128|158|178|203|204|205|223|224|230|262|271|471|498|501|515|528|539|549|587|593|622|669|1337|1340|1349|1350|1351|1353|1371|1431|1503|1537|1595|1603|1629|1716|1717|1718|1719|1723|1737|1738|1743|1841|1854|1892|1962|2026|2180|2222|2224|2356|2526|2591|2720|2752|2806|2937|2954|2987|2990|3028|3032|3033|3074|3098|3145|3155|3157|3251|3295|3417|3421|3423|3613|3704|3939|3945|40…	3,3196830255422e-07	1,44074243308531e-05
209	18	1558	TTTTTTCCTACTACTTTAATCCCTAAAAGAACGCTGTGTGGCTGGGACCTTTAGGAAAGT	A_23_P71319	FDFT1	NM_004462	ref|Homo sapiens farnesyl-diphosphate farnesyltransferase 1 (FDFT1), transcript variant 3, mRNA [NM_004462]	9,09754888318374	-0,717424775996395	0,000895184539327711	0,0172504108761822	0,00914670446652606	01100	Metabolic pathways	31|36|38|48|50|51|95|100|126|128|158|178|203|204|205|223|224|230|262|271|471|498|501|515|528|539|549|587|593|622|669|1337|1340|1349|1350|1351|1353|1371|1431|1503|1537|1595|1603|1629|1716|1717|1718|1719|1723|1737|1738|1743|1841|1854|1892|1962|2026|2180|2222|2224|2356|2526|2591|2720|2752|2806|2937|2954|2987|2990|3028|3032|3033|3074|3098|3145|3155|3157|3251|3295|3417|3421|3423|3613|3704|3939|3945|40…	3,3196830255422e-07	1,44074243308531e-05
155	140	1001	TTTTAGAAGCAAGTAAATCATCCTCTTTTCAAGAGCAGTGTCCGTGGTGTGCAGTTCCTC	A_23_P104362	ECHS1	NM_004092	ref|Homo sapiens enoyl CoA hydratase, short chain, 1, mitochondrial (ECHS1), mRNA [NM_004092]	10,0304716616255	-0,76362864306452	0,00127259360113315	0,0197388139368938	0,0104661331777201	01100	Metabolic pathways	31|36|38|48|50|51|95|100|126|128|158|178|203|204|205|223|224|230|262|271|471|498|501|515|528|539|549|587|593|622|669|1337|1340|1349|1350|1351|1353|1371|1431|1503|1537|1595|1603|1629|1716|1717|1718|1719|1723|1737|1738|1743|1841|1854|1892|1962|2026|2180|2222|2224|2356|2526|2591|2720|2752|2806|2937|2954|2987|2990|3028|3032|3033|3074|3098|3145|3155|3157|3251|3295|3417|3421|3423|3613|3704|3939|3945|40…	3,3196830255422e-07	1,44074243308531e-05
225	145	443	AAAGTATATGGGACCTTAAGCTCACCTTCTTTACTTGTATCAAATGATGACTGGTATACT	A_32_P168247	COX6A1	NM_004373	ref|Homo sapiens cytochrome c oxidase subunit VIa polypeptide 1 (COX6A1), mRNA [NM_004373]	13,1894764352076	-0,717959700739355	0,000443609720496702	0,0139001703204328	0,00737030270571236	01100	Metabolic pathways	31|36|38|48|50|51|95|100|126|128|158|178|203|204|205|223|224|230|262|271|471|498|501|515|528|539|549|587|593|622|669|1337|1340|1349|1350|1351|1353|1371|1431|1503|1537|1595|1603|1629|1716|1717|1718|1719|1723|1737|1738|1743|1841|1854|1892|1962|2026|2180|2222|2224|2356|2526|2591|2720|2752|2806|2937|2954|2987|2990|3028|3032|3033|3074|3098|3145|3155|3157|3251|3295|3417|3421|3423|3613|3704|3939|3945|40…	3,3196830255422e-07	1,44074243308531e-05
33	138	647	CTTTTGGGTCCTCTAACTAGGACTCCCTCATTCCTAGAAATTTAACCTTAATGAAATCCC	A_24_P346886	NDUFB8	NM_005004	ref|Homo sapiens NADH dehydrogenase (ubiquinone) 1 beta subcomplex, 8, 19kDa (NDUFB8), transcript variant 1, mRNA [NM_005004]	11,4794956420634	-0,536219202868178	0,000754665213400069	0,0163598990104652	0,00867452737357959	01100	Metabolic pathways	31|36|38|48|50|51|95|100|126|128|158|178|203|204|205|223|224|230|262|271|471|498|501|515|528|539|549|587|593|622|669|1337|1340|1349|1350|1351|1353|1371|1431|1503|1537|1595|1603|1629|1716|1717|1718|1719|1723|1737|1738|1743|1841|1854|1892|1962|2026|2180|2222|2224|2356|2526|2591|2720|2752|2806|2937|2954|2987|2990|3028|3032|3033|3074|3098|3145|3155|3157|3251|3295|3417|3421|3423|3613|3704|3939|3945|40…	3,3196830255422e-07	1,44074243308531e-05
340	141	386	GCACTGGCACCTAGACATGTACAACAGGAACCGTGTGGATACATCCCCCACACCTGTTTC	A_33_P3384721	NDUFB8	NM_005004	ref|Homo sapiens NADH dehydrogenase (ubiquinone) 1 beta subcomplex, 8, 19kDa (NDUFB8), transcript variant 1, mRNA [NM_005004]	10,9991108548807	-0,697110261110053	0,000266889002993435	0,0120452714451559	0,00638677762047078	01100	Metabolic pathways	31|36|38|48|50|51|95|100|126|128|158|178|203|204|205|223|224|230|262|271|471|498|501|515|528|539|549|587|593|622|669|1337|1340|1349|1350|1351|1353|1371|1431|1503|1537|1595|1603|1629|1716|1717|1718|1719|1723|1737|1738|1743|1841|1854|1892|1962|2026|2180|2222|2224|2356|2526|2591|2720|2752|2806|2937|2954|2987|2990|3028|3032|3033|3074|3098|3145|3155|3157|3251|3295|3417|3421|3423|3613|3704|3939|3945|40…	3,3196830255422e-07	1,44074243308531e-05
238	65	690	ACAAGTTTTCCTTTATTGAGTACCAACCCATGTAATGGTAACCTGGACTTTAATAAAAGG	A_32_P98502	COX5A	NM_004255	ref|Homo sapiens cytochrome c oxidase subunit Va (COX5A), mRNA [NM_004255]	9,21218202267152	-0,687210992929311	0,000396633280442356	0,0135348779584253	0,00717661333198415	01100	Metabolic pathways	31|36|38|48|50|51|95|100|126|128|158|178|203|204|205|223|224|230|262|271|471|498|501|515|528|539|549|587|593|622|669|1337|1340|1349|1350|1351|1353|1371|1431|1503|1537|1595|1603|1629|1716|1717|1718|1719|1723|1737|1738|1743|1841|1854|1892|1962|2026|2180|2222|2224|2356|2526|2591|2720|2752|2806|2937|2954|2987|2990|3028|3032|3033|3074|3098|3145|3155|3157|3251|3295|3417|3421|3423|3613|3704|3939|3945|40…	3,3196830255422e-07	1,44074243308531e-05
120	36	440	TGGATCGAACATTTCACCTCTCATATTAAGTCTGGCAATGATGACTATATGTATTCCTGC	A_23_P69468	NDUFB4	NM_004547	ref|Homo sapiens NADH dehydrogenase (ubiquinone) 1 beta subcomplex, 4, 15kDa (NDUFB4), transcript variant 1, mRNA [NM_004547]	11,6374500462791	-0,568042625366141	0,000831514134992015	0,0168199895824671	0,00891848170719762	01100	Metabolic pathways	31|36|38|48|50|51|95|100|126|128|158|178|203|204|205|223|224|230|262|271|471|498|501|515|528|539|549|587|593|622|669|1337|1340|1349|1350|1351|1353|1371|1431|1503|1537|1595|1603|1629|1716|1717|1718|1719|1723|1737|1738|1743|1841|1854|1892|1962|2026|2180|2222|2224|2356|2526|2591|2720|2752|2806|2937|2954|2987|2990|3028|3032|3033|3074|3098|3145|3155|3157|3251|3295|3417|3421|3423|3613|3704|3939|3945|40…	3,3196830255422e-07	1,44074243308531e-05
210	91	703	AACATGTGATTGATCTAGAAACATTTTTACAGTGCTGCTGTCAAGTGTTAAAACCCGGTG	A_23_P111228	COQ3	NM_017421	ref|Homo sapiens coenzyme Q3 methyltransferase (COQ3), mRNA [NM_017421]	6,10110661488279	-0,465362928831444	0,00427996781978553	0,0347481273122829	0,018424538034019	01100	Metabolic pathways	31|36|38|48|50|51|95|100|126|128|158|178|203|204|205|223|224|230|262|271|471|498|501|515|528|539|549|587|593|622|669|1337|1340|1349|1350|1351|1353|1371|1431|1503|1537|1595|1603|1629|1716|1717|1718|1719|1723|1737|1738|1743|1841|1854|1892|1962|2026|2180|2222|2224|2356|2526|2591|2720|2752|2806|2937|2954|2987|2990|3028|3032|3033|3074|3098|3145|3155|3157|3251|3295|3417|3421|3423|3613|3704|3939|3945|40…	3,3196830255422e-07	1,44074243308531e-05
270	2	1150	GTTCAGCTTGAAAAAGGACTTGTCAGAATCAACTGTGTCATCAAAATTTAAGTAATGTGC	A_33_P3502315	CRLS1	NM_019095	ref|Homo sapiens cardiolipin synthase 1 (CRLS1), transcript variant 1, mRNA [NM_019095]	8,29722561407284	-0,560395313862715	0,0062170181898937	0,0424015195442834	0,0224826046745747	01100	Metabolic pathways	31|36|38|48|50|51|95|100|126|128|158|178|203|204|205|223|224|230|262|271|471|498|501|515|528|539|549|587|593|622|669|1337|1340|1349|1350|1351|1353|1371|1431|1503|1537|1595|1603|1629|1716|1717|1718|1719|1723|1737|1738|1743|1841|1854|1892|1962|2026|2180|2222|2224|2356|2526|2591|2720|2752|2806|2937|2954|2987|2990|3028|3032|3033|3074|3098|3145|3155|3157|3251|3295|3417|3421|3423|3613|3704|3939|3945|40…	3,3196830255422e-07	1,44074243308531e-05
143	36	1494	GTGAAGGGACTCTTTTAAATAAATGAGCAAGTGTCCTAAGCTATGTCATCCAAAGATTGT	A_24_P500891	AK2	NM_013411	ref|Homo sapiens adenylate kinase 2 (AK2), transcript variant 2, mRNA [NM_013411]	8,09693187265619	-0,638035402318752	0,00634044156333807	0,0429381335260678	0,0227671341005239	01100	Metabolic pathways	31|36|38|48|50|51|95|100|126|128|158|178|203|204|205|223|224|230|262|271|471|498|501|515|528|539|549|587|593|622|669|1337|1340|1349|1350|1351|1353|1371|1431|1503|1537|1595|1603|1629|1716|1717|1718|1719|1723|1737|1738|1743|1841|1854|1892|1962|2026|2180|2222|2224|2356|2526|2591|2720|2752|2806|2937|2954|2987|2990|3028|3032|3033|3074|3098|3145|3155|3157|3251|3295|3417|3421|3423|3613|3704|3939|3945|40…	3,3196830255422e-07	1,44074243308531e-05
48	106	2226	TGTATGTCCTCTCTGTAATTGTTTTAATGTGTGCTTGAAATATCCAGAAAACCTATGGAG	A_23_P7172	PGM2	NM_018290	ref|Homo sapiens phosphoglucomutase 2 (PGM2), mRNA [NM_018290]	6,95052196831905	-0,723110863755505	0,00024823299872541	0,0116497534250198	0,00617706166255319	01100	Metabolic pathways	31|36|38|48|50|51|95|100|126|128|158|178|203|204|205|223|224|230|262|271|471|498|501|515|528|539|549|587|593|622|669|1337|1340|1349|1350|1351|1353|1371|1431|1503|1537|1595|1603|1629|1716|1717|1718|1719|1723|1737|1738|1743|1841|1854|1892|1962|2026|2180|2222|2224|2356|2526|2591|2720|2752|2806|2937|2954|2987|2990|3028|3032|3033|3074|3098|3145|3155|3157|3251|3295|3417|3421|3423|3613|3704|3939|3945|40…	3,3196830255422e-07	1,44074243308531e-05
213	91	539	AGAATTTATAAAATTGAGTCCAGGAGGAAGCTCTGGCCCTTGTATTACACATTCTGGACA	A_23_P77818	ATP5H	NM_006356	ref|Homo sapiens ATP synthase, H+ transporting, mitochondrial Fo complex, subunit d (ATP5H), transcript variant 1, mRNA [NM_006356]	12,361709436445	-0,599264340268331	0,00052790970744573	0,0146551868929455	0,00777063597925997	01100	Metabolic pathways	31|36|38|48|50|51|95|100|126|128|158|178|203|204|205|223|224|230|262|271|471|498|501|515|528|539|549|587|593|622|669|1337|1340|1349|1350|1351|1353|1371|1431|1503|1537|1595|1603|1629|1716|1717|1718|1719|1723|1737|1738|1743|1841|1854|1892|1962|2026|2180|2222|2224|2356|2526|2591|2720|2752|2806|2937|2954|2987|2990|3028|3032|3033|3074|3098|3145|3155|3157|3251|3295|3417|3421|3423|3613|3704|3939|3945|40…	3,3196830255422e-07	1,44074243308531e-05
17	92	771	TTAACTACTGCCTCCTCATTTTTCAGTATGTGTTCTAAGTATAAAAAGTCCTTGGTTCTC	A_33_P3396522	POLR2G	NM_002696	ref|Homo sapiens polymerase (RNA) II (DNA directed) polypeptide G (POLR2G), mRNA [NM_002696]	9,83942154993393	-0,652329079907757	0,00156241875999352	0,0213465775536193	0,0113186194610772	01100	Metabolic pathways	31|36|38|48|50|51|95|100|126|128|158|178|203|204|205|223|224|230|262|271|471|498|501|515|528|539|549|587|593|622|669|1337|1340|1349|1350|1351|1353|1371|1431|1503|1537|1595|1603|1629|1716|1717|1718|1719|1723|1737|1738|1743|1841|1854|1892|1962|2026|2180|2222|2224|2356|2526|2591|2720|2752|2806|2937|2954|2987|2990|3028|3032|3033|3074|3098|3145|3155|3157|3251|3295|3417|3421|3423|3613|3704|3939|3945|40…	3,3196830255422e-07	1,44074243308531e-05
383	76	1397	GTATGGATGTGGCAGAGTCCTCATGAAAGATGTATCCAAACAAGATAACTTATATGTATA	A_33_P3364884	PDHB	NM_000925	ref|Homo sapiens pyruvate dehydrogenase (lipoamide) beta (PDHB), transcript variant 1, mRNA [NM_000925]	8,07526568258527	-0,68963985118381	0,00128740256644227	0,0198138542159803	0,0105059218680194	01100	Metabolic pathways	31|36|38|48|50|51|95|100|126|128|158|178|203|204|205|223|224|230|262|271|471|498|501|515|528|539|549|587|593|622|669|1337|1340|1349|1350|1351|1353|1371|1431|1503|1537|1595|1603|1629|1716|1717|1718|1719|1723|1737|1738|1743|1841|1854|1892|1962|2026|2180|2222|2224|2356|2526|2591|2720|2752|2806|2937|2954|2987|2990|3028|3032|3033|3074|3098|3145|3155|3157|3251|3295|3417|3421|3423|3613|3704|3939|3945|40…	3,3196830255422e-07	1,44074243308531e-05
83	7	381	TTCTGGTCATTAAGGGAAAGATCGAACTGGAAGAAACAATTAAAGTATGGAAGCAGCGGA	A_24_P23245	NDUFA6	NM_002490	ref|Homo sapiens NADH dehydrogenase (ubiquinone) 1 alpha subcomplex, 6, 14kDa (NDUFA6), mRNA [NM_002490]	9,69414054568463	-0,588269604828584	0,00418345240837468	0,0343476812230622	0,018212209060572	01100	Metabolic pathways	31|36|38|48|50|51|95|100|126|128|158|178|203|204|205|223|224|230|262|271|471|498|501|515|528|539|549|587|593|622|669|1337|1340|1349|1350|1351|1353|1371|1431|1503|1537|1595|1603|1629|1716|1717|1718|1719|1723|1737|1738|1743|1841|1854|1892|1962|2026|2180|2222|2224|2356|2526|2591|2720|2752|2806|2937|2954|2987|2990|3028|3032|3033|3074|3098|3145|3155|3157|3251|3295|3417|3421|3423|3613|3704|3939|3945|40…	3,3196830255422e-07	1,44074243308531e-05
175	128	1229	TATCCTTACTCTCGAAGTGTTCCCTTTGTATAACTGAAGTATTTTCAGATATGGTGAATG	A_23_P59547	NT5C3A	NM_001002009	ref|Homo sapiens 5'-nucleotidase, cytosolic IIIA (NT5C3A), transcript variant 2, mRNA [NM_001002009]	8,08996002791529	-0,422880895653837	0,00518297483227031	0,0382574315218683	0,0202852802921952	01100	Metabolic pathways	31|36|38|48|50|51|95|100|126|128|158|178|203|204|205|223|224|230|262|271|471|498|501|515|528|539|549|587|593|622|669|1337|1340|1349|1350|1351|1353|1371|1431|1503|1537|1595|1603|1629|1716|1717|1718|1719|1723|1737|1738|1743|1841|1854|1892|1962|2026|2180|2222|2224|2356|2526|2591|2720|2752|2806|2937|2954|2987|2990|3028|3032|3033|3074|3098|3145|3155|3157|3251|3295|3417|3421|3423|3613|3704|3939|3945|40…	3,3196830255422e-07	1,44074243308531e-05
352	72	2229	AAGAAAGAATTCAATACTGTGAAATATGCAGCAAGAAGATTGGTCTTTACCTAGGCTGTG	A_23_P47377	HSD17B12	NM_016142	ref|Homo sapiens hydroxysteroid (17-beta) dehydrogenase 12 (HSD17B12), mRNA [NM_016142]	9,35764869502116	-0,600875146000531	0,00436154327970737	0,0349399074532048	0,0185262258305679	01100	Metabolic pathways	31|36|38|48|50|51|95|100|126|128|158|178|203|204|205|223|224|230|262|271|471|498|501|515|528|539|549|587|593|622|669|1337|1340|1349|1350|1351|1353|1371|1431|1503|1537|1595|1603|1629|1716|1717|1718|1719|1723|1737|1738|1743|1841|1854|1892|1962|2026|2180|2222|2224|2356|2526|2591|2720|2752|2806|2937|2954|2987|2990|3028|3032|3033|3074|3098|3145|3155|3157|3251|3295|3417|3421|3423|3613|3704|3939|3945|40…	3,3196830255422e-07	1,44074243308531e-05
209	57	3104	ATTTCAAATGCAGAATACTTGACTCATTTAAAGCTAAATTTTGTTACTGATTCAATTATA	A_24_P114249	GALNT3	NM_004482	ref|Homo sapiens polypeptide N-acetylgalactosaminyltransferase 3 (GALNT3), mRNA [NM_004482]	6,90530912468041	-0,537013106581374	0,00695244911999761	0,0451162509720131	0,0239220397265084	01100	Metabolic pathways	31|36|38|48|50|51|95|100|126|128|158|178|203|204|205|223|224|230|262|271|471|498|501|515|528|539|549|587|593|622|669|1337|1340|1349|1350|1351|1353|1371|1431|1503|1537|1595|1603|1629|1716|1717|1718|1719|1723|1737|1738|1743|1841|1854|1892|1962|2026|2180|2222|2224|2356|2526|2591|2720|2752|2806|2937|2954|2987|2990|3028|3032|3033|3074|3098|3145|3155|3157|3251|3295|3417|3421|3423|3613|3704|3939|3945|40…	3,3196830255422e-07	1,44074243308531e-05
152	76	543	CGGAGAGATTATAGGCAAGCGGGGCATCATTGGCTATGATGTTTGAAGACCAATCTTTAA	A_23_P75622	ATP5L	NM_006476	ref|Homo sapiens ATP synthase, H+ transporting, mitochondrial Fo complex, subunit G (ATP5L), transcript variant 1, mRNA [NM_006476]	13,8327156118385	-0,515527805318547	0,00110624836855359	0,0186825423235852	0,00990606511020208	01100	Metabolic pathways	31|36|38|48|50|51|95|100|126|128|158|178|203|204|205|223|224|230|262|271|471|498|501|515|528|539|549|587|593|622|669|1337|1340|1349|1350|1351|1353|1371|1431|1503|1537|1595|1603|1629|1716|1717|1718|1719|1723|1737|1738|1743|1841|1854|1892|1962|2026|2180|2222|2224|2356|2526|2591|2720|2752|2806|2937|2954|2987|2990|3028|3032|3033|3074|3098|3145|3155|3157|3251|3295|3417|3421|3423|3613|3704|3939|3945|40…	3,3196830255422e-07	1,44074243308531e-05
53	122	1308	TTTTTCTTCTAGGTGATGAGTTTCTACTTCCTCTGGTTTTTACAACAGGAAATGAAATGG	A_23_P217475	IDS	NM_006123	ref|Homo sapiens iduronate 2-sulfatase (IDS), transcript variant 2, mRNA [NM_006123]	6,7296678358499	-0,616473534621516	0,00519370523873721	0,0382943166895387	0,0203048379555054	01100	Metabolic pathways	31|36|38|48|50|51|95|100|126|128|158|178|203|204|205|223|224|230|262|271|471|498|501|515|528|539|549|587|593|622|669|1337|1340|1349|1350|1351|1353|1371|1431|1503|1537|1595|1603|1629|1716|1717|1718|1719|1723|1737|1738|1743|1841|1854|1892|1962|2026|2180|2222|2224|2356|2526|2591|2720|2752|2806|2937|2954|2987|2990|3028|3032|3033|3074|3098|3145|3155|3157|3251|3295|3417|3421|3423|3613|3704|3939|3945|40…	3,3196830255422e-07	1,44074243308531e-05
134	99	22	TCCTGACCTTGGGCTACGGCTGACCGTTTTTTGTGGTGTACTCCGTGCCATCATGTCCGT	A_22_P00011339	COX8A	NM_004074	ref|Homo sapiens cytochrome c oxidase subunit VIIIA (ubiquitous) (COX8A), mRNA [NM_004074]	10,2798366228776	-0,844077476002665	0,000439032730366457	0,0138805813240279	0,00735991601045056	01100	Metabolic pathways	31|36|38|48|50|51|95|100|126|128|158|178|203|204|205|223|224|230|262|271|471|498|501|515|528|539|549|587|593|622|669|1337|1340|1349|1350|1351|1353|1371|1431|1503|1537|1595|1603|1629|1716|1717|1718|1719|1723|1737|1738|1743|1841|1854|1892|1962|2026|2180|2222|2224|2356|2526|2591|2720|2752|2806|2937|2954|2987|2990|3028|3032|3033|3074|3098|3145|3155|3157|3251|3295|3417|3421|3423|3613|3704|3939|3945|40…	3,3196830255422e-07	1,44074243308531e-05
152	156	1514	GGAACCTCTTGATTTTGGCGGTACTCAGAAACAGAAACAACTTTTCATTGGTGGAGAAGC	A_23_P156049	HEXB	NM_000521	ref|Homo sapiens hexosaminidase B (beta polypeptide) (HEXB), transcript variant 1, mRNA [NM_000521]	8,66496660368061	-0,840742783187041	0,00255272772722861	0,0269286777510557	0,0142784226318518	01100	Metabolic pathways	31|36|38|48|50|51|95|100|126|128|158|178|203|204|205|223|224|230|262|271|471|498|501|515|528|539|549|587|593|622|669|1337|1340|1349|1350|1351|1353|1371|1431|1503|1537|1595|1603|1629|1716|1717|1718|1719|1723|1737|1738|1743|1841|1854|1892|1962|2026|2180|2222|2224|2356|2526|2591|2720|2752|2806|2937|2954|2987|2990|3028|3032|3033|3074|3098|3145|3155|3157|3251|3295|3417|3421|3423|3613|3704|3939|3945|40…	3,3196830255422e-07	1,44074243308531e-05
352	86	2930	TCTGAAACAAGGTCCTTGGGAGTAATTAAAATTGGTCACATTCTGTAAAGCACATTCTGT	A_24_P130041	CYP51A1	NM_000786	ref|Homo sapiens cytochrome P450, family 51, subfamily A, polypeptide 1 (CYP51A1), transcript variant 1, mRNA [NM_000786]	8,84033841115569	-0,713092704945803	0,00464313242175374	0,0360790961316935	0,0191302591054005	01100	Metabolic pathways	31|36|38|48|50|51|95|100|126|128|158|178|203|204|205|223|224|230|262|271|471|498|501|515|528|539|549|587|593|622|669|1337|1340|1349|1350|1351|1353|1371|1431|1503|1537|1595|1603|1629|1716|1717|1718|1719|1723|1737|1738|1743|1841|1854|1892|1962|2026|2180|2222|2224|2356|2526|2591|2720|2752|2806|2937|2954|2987|2990|3028|3032|3033|3074|3098|3145|3155|3157|3251|3295|3417|3421|3423|3613|3704|3939|3945|40…	3,3196830255422e-07	1,44074243308531e-05
342	152	2301	TAGCATGTCAGTTTGGAGAAATGATGAGCTACGCCTTGATGAAAGAACCGTGTTGGTGCT	A_23_P62659	PPT1	NM_000310	ref|Homo sapiens palmitoyl-protein thioesterase 1 (PPT1), transcript variant 1, mRNA [NM_000310]	9,36928033826714	-0,889848602623888	0,00264793849764812	0,0274542707701742	0,0145571084005591	01100	Metabolic pathways	31|36|38|48|50|51|95|100|126|128|158|178|203|204|205|223|224|230|262|271|471|498|501|515|528|539|549|587|593|622|669|1337|1340|1349|1350|1351|1353|1371|1431|1503|1537|1595|1603|1629|1716|1717|1718|1719|1723|1737|1738|1743|1841|1854|1892|1962|2026|2180|2222|2224|2356|2526|2591|2720|2752|2806|2937|2954|2987|2990|3028|3032|3033|3074|3098|3145|3155|3157|3251|3295|3417|3421|3423|3613|3704|3939|3945|40…	3,3196830255422e-07	1,44074243308531e-05
4	114	4016	TTTTCTTTAGAATCAGAATTGTAGCCAGTTTCTTTGGCCAGAAGGATGAATACTTGGATA	A_23_P379475	DHCR24	NM_014762	ref|Homo sapiens 24-dehydrocholesterol reductase (DHCR24), mRNA [NM_014762]	8,28042990435247	-0,997452814159109	0,00106031080477324	0,0183513331510224	0,00973044770376586	01100	Metabolic pathways	31|36|38|48|50|51|95|100|126|128|158|178|203|204|205|223|224|230|262|271|471|498|501|515|528|539|549|587|593|622|669|1337|1340|1349|1350|1351|1353|1371|1431|1503|1537|1595|1603|1629|1716|1717|1718|1719|1723|1737|1738|1743|1841|1854|1892|1962|2026|2180|2222|2224|2356|2526|2591|2720|2752|2806|2937|2954|2987|2990|3028|3032|3033|3074|3098|3145|3155|3157|3251|3295|3417|3421|3423|3613|3704|3939|3945|40…	3,3196830255422e-07	1,44074243308531e-05
27	82	3750	CTCAGATATACCCTATTGGAGACAATCCTTTGATCATAAATTCTCCCCAACTATAAATCA	A_33_P3336622	ALDH3A2	NM_001031806	ref|Homo sapiens aldehyde dehydrogenase 3 family, member A2 (ALDH3A2), transcript variant 1, mRNA [NM_001031806]	7,25967990455346	-0,699723543281524	0,00169171386634068	0,0222300604232637	0,0117870695616504	01100	Metabolic pathways	31|36|38|48|50|51|95|100|126|128|158|178|203|204|205|223|224|230|262|271|471|498|501|515|528|539|549|587|593|622|669|1337|1340|1349|1350|1351|1353|1371|1431|1503|1537|1595|1603|1629|1716|1717|1718|1719|1723|1737|1738|1743|1841|1854|1892|1962|2026|2180|2222|2224|2356|2526|2591|2720|2752|2806|2937|2954|2987|2990|3028|3032|3033|3074|3098|3145|3155|3157|3251|3295|3417|3421|3423|3613|3704|3939|3945|40…	3,3196830255422e-07	1,44074243308531e-05
236	47	1709	GGAGTCTGGCAGTGATGCCTGGAAACAGTACATGAGAAGGTCTACTTGTACTATCAACTA	A_23_P70231	ALDH7A1	NM_001182	ref|Homo sapiens aldehyde dehydrogenase 7 family, member A1 (ALDH7A1), transcript variant 1, mRNA [NM_001182]	7,97039620607629	-0,573294094991422	0,000457743102957939	0,0140396218823116	0,00744424426183273	01100	Metabolic pathways	31|36|38|48|50|51|95|100|126|128|158|178|203|204|205|223|224|230|262|271|471|498|501|515|528|539|549|587|593|622|669|1337|1340|1349|1350|1351|1353|1371|1431|1503|1537|1595|1603|1629|1716|1717|1718|1719|1723|1737|1738|1743|1841|1854|1892|1962|2026|2180|2222|2224|2356|2526|2591|2720|2752|2806|2937|2954|2987|2990|3028|3032|3033|3074|3098|3145|3155|3157|3251|3295|3417|3421|3423|3613|3704|3939|3945|40…	3,3196830255422e-07	1,44074243308531e-05
357	91	2906	ATGCTGAGGAGAACTACAGTTTTTCTTTTGAATTTAGTATTTGAGATGAGTTGTTGGGAC	A_23_P146284	SQLE	NM_003129	ref|Homo sapiens squalene epoxidase (SQLE), mRNA [NM_003129]	8,3205819408764	-0,45663507042986	0,00661093991221783	0,0438790308209487	0,0232660271153861	01100	Metabolic pathways	31|36|38|48|50|51|95|100|126|128|158|178|203|204|205|223|224|230|262|271|471|498|501|515|528|539|549|587|593|622|669|1337|1340|1349|1350|1351|1353|1371|1431|1503|1537|1595|1603|1629|1716|1717|1718|1719|1723|1737|1738|1743|1841|1854|1892|1962|2026|2180|2222|2224|2356|2526|2591|2720|2752|2806|2937|2954|2987|2990|3028|3032|3033|3074|3098|3145|3155|3157|3251|3295|3417|3421|3423|3613|3704|3939|3945|40…	3,3196830255422e-07	1,44074243308531e-05
19	119	2902	GGCATATGTATGGAAGGGTGTAAAGATTCTTTTGAAAGGTTTATTCACATTGTAGAACAG	A_32_P25050	RDH10	NM_172037	ref|Homo sapiens retinol dehydrogenase 10 (all-trans) (RDH10), mRNA [NM_172037]	6,47237865281446	-0,583980975094677	0,00155345528869851	0,0212957562962606	0,0112916724494951	01100	Metabolic pathways	31|36|38|48|50|51|95|100|126|128|158|178|203|204|205|223|224|230|262|271|471|498|501|515|528|539|549|587|593|622|669|1337|1340|1349|1350|1351|1353|1371|1431|1503|1537|1595|1603|1629|1716|1717|1718|1719|1723|1737|1738|1743|1841|1854|1892|1962|2026|2180|2222|2224|2356|2526|2591|2720|2752|2806|2937|2954|2987|2990|3028|3032|3033|3074|3098|3145|3155|3157|3251|3295|3417|3421|3423|3613|3704|3939|3945|40…	3,3196830255422e-07	1,44074243308531e-05
309	32	3268	GACAATTCTAGCCAACATTGAGTCACTCAATAAGTCTCAACAGTGGGTGTGTTTGCTGAG	A_32_P95067	AK4	NM_001005353	ref|Homo sapiens adenylate kinase 4 (AK4), transcript variant 1, mRNA [NM_001005353]	6,10722937580824	-0,451008303292515	0,00563032874266376	0,0400250422319419	0,0212225224769151	01100	Metabolic pathways	31|36|38|48|50|51|95|100|126|128|158|178|203|204|205|223|224|230|262|271|471|498|501|515|528|539|549|587|593|622|669|1337|1340|1349|1350|1351|1353|1371|1431|1503|1537|1595|1603|1629|1716|1717|1718|1719|1723|1737|1738|1743|1841|1854|1892|1962|2026|2180|2222|2224|2356|2526|2591|2720|2752|2806|2937|2954|2987|2990|3028|3032|3033|3074|3098|3145|3155|3157|3251|3295|3417|3421|3423|3613|3704|3939|3945|40…	3,3196830255422e-07	1,44074243308531e-05
60	19	1640	CATTAACTCCCCATCGCCAGCTGATGACTCAAGATTCCAAGGAGTTCTGCTCATTCTAAT	A_23_P163227	CKMT1A	NM_001015001	ref|Homo sapiens creatine kinase, mitochondrial 1A (CKMT1A), mRNA [NM_001015001]	9,36582196620732	-0,689211210773236	0,00229511224220413	0,0255807903410013	0,0135637307974131	01100	Metabolic pathways	31|36|38|48|50|51|95|100|126|128|158|178|203|204|205|223|224|230|262|271|471|498|501|515|528|539|549|587|593|622|669|1337|1340|1349|1350|1351|1353|1371|1431|1503|1537|1595|1603|1629|1716|1717|1718|1719|1723|1737|1738|1743|1841|1854|1892|1962|2026|2180|2222|2224|2356|2526|2591|2720|2752|2806|2937|2954|2987|2990|3028|3032|3033|3074|3098|3145|3155|3157|3251|3295|3417|3421|3423|3613|3704|3939|3945|40…	3,3196830255422e-07	1,44074243308531e-05
201	26	1301	TGGCCAGGGCCAAATAGCTATGCAGAGCAGAGATGCCTTCACCTGGCACCAACTTGTCTT	A_23_P78108	ALDOC	NM_005165	ref|Homo sapiens aldolase C, fructose-bisphosphate (ALDOC), mRNA [NM_005165]	6,94324095400707	-0,636083950845101	0,0015337311159108	0,0211686035744236	0,0112242521209531	01100	Metabolic pathways	31|36|38|48|50|51|95|100|126|128|158|178|203|204|205|223|224|230|262|271|471|498|501|515|528|539|549|587|593|622|669|1337|1340|1349|1350|1351|1353|1371|1431|1503|1537|1595|1603|1629|1716|1717|1718|1719|1723|1737|1738|1743|1841|1854|1892|1962|2026|2180|2222|2224|2356|2526|2591|2720|2752|2806|2937|2954|2987|2990|3028|3032|3033|3074|3098|3145|3155|3157|3251|3295|3417|3421|3423|3613|3704|3939|3945|40…	3,3196830255422e-07	1,44074243308531e-05
224	106	1943	TAGTAGAATTCCTCTTTGGCCACAAGAATAAGCAGCAAATAAACAACTATGGCTGTTGAG	A_23_P70843	BPGM	NM_199186	ref|Homo sapiens 2,3-bisphosphoglycerate mutase (BPGM), transcript variant 2, mRNA [NM_199186]	6,93631445685934	-0,672651248324857	0,000165728632480964	0,0104794453887382	0,00555652793616828	01100	Metabolic pathways	31|36|38|48|50|51|95|100|126|128|158|178|203|204|205|223|224|230|262|271|471|498|501|515|528|539|549|587|593|622|669|1337|1340|1349|1350|1351|1353|1371|1431|1503|1537|1595|1603|1629|1716|1717|1718|1719|1723|1737|1738|1743|1841|1854|1892|1962|2026|2180|2222|2224|2356|2526|2591|2720|2752|2806|2937|2954|2987|2990|3028|3032|3033|3074|3098|3145|3155|3157|3251|3295|3417|3421|3423|3613|3704|3939|3945|40…	3,3196830255422e-07	1,44074243308531e-05
289	11	1021	AGAACTGGGGTTGTTAGAGCTGAGATGACTGTACACATACCCCTGCCCAATTTATATAGC	A_23_P23855	POLR3GL	NM_032305	ref|Homo sapiens polymerase (RNA) III (DNA directed) polypeptide G (32kD)-like (POLR3GL), mRNA [NM_032305]	8,29886653677917	-0,472455914093345	0,00284632996375739	0,0284093160163586	0,0150635030993121	01100	Metabolic pathways	31|36|38|48|50|51|95|100|126|128|158|178|203|204|205|223|224|230|262|271|471|498|501|515|528|539|549|587|593|622|669|1337|1340|1349|1350|1351|1353|1371|1431|1503|1537|1595|1603|1629|1716|1717|1718|1719|1723|1737|1738|1743|1841|1854|1892|1962|2026|2180|2222|2224|2356|2526|2591|2720|2752|2806|2937|2954|2987|2990|3028|3032|3033|3074|3098|3145|3155|3157|3251|3295|3417|3421|3423|3613|3704|3939|3945|40…	3,3196830255422e-07	1,44074243308531e-05
302	132	568	TTCCCACTCCATTAAGAGGCTAGGTGAGGCGCTTCTAGGTTGCTGGGGCTCTGCTGGTTA	A_23_P93623	ATP6V1F	NM_004231	ref|Homo sapiens ATPase, H+ transporting, lysosomal 14kDa, V1 subunit F (ATP6V1F), transcript variant 1, mRNA [NM_004231]	10,6174246476604	-0,521150816424598	0,000394241040048047	0,0135348779584253	0,00717661333198415	01100	Metabolic pathways	31|36|38|48|50|51|95|100|126|128|158|178|203|204|205|223|224|230|262|271|471|498|501|515|528|539|549|587|593|622|669|1337|1340|1349|1350|1351|1353|1371|1431|1503|1537|1595|1603|1629|1716|1717|1718|1719|1723|1737|1738|1743|1841|1854|1892|1962|2026|2180|2222|2224|2356|2526|2591|2720|2752|2806|2937|2954|2987|2990|3028|3032|3033|3074|3098|3145|3155|3157|3251|3295|3417|3421|3423|3613|3704|3939|3945|40…	3,3196830255422e-07	1,44074243308531e-05
298	36	1398	CATAAACTGCATTTTTGATTCTTTGTGGATTCAAACCCTAGGATCCATCAGTCTTGCAAG	A_23_P15202	DHODH	NM_001361	ref|Homo sapiens dihydroorotate dehydrogenase (quinone) (DHODH), mRNA [NM_001361]	6,53527511513496	-0,479177572721754	0,00779531498022025	0,0481543425593913	0,0255329303940666	01100	Metabolic pathways	31|36|38|48|50|51|95|100|126|128|158|178|203|204|205|223|224|230|262|271|471|498|501|515|528|539|549|587|593|622|669|1337|1340|1349|1350|1351|1353|1371|1431|1503|1537|1595|1603|1629|1716|1717|1718|1719|1723|1737|1738|1743|1841|1854|1892|1962|2026|2180|2222|2224|2356|2526|2591|2720|2752|2806|2937|2954|2987|2990|3028|3032|3033|3074|3098|3145|3155|3157|3251|3295|3417|3421|3423|3613|3704|3939|3945|40…	3,3196830255422e-07	1,44074243308531e-05
29	135	832	GATGAAGAATATAAACGTGTTGATTTTAGCAAAGTTCCAAAGCTGAAGACAGTTTTCCAG	A_33_P3253975	ACAT1	NM_000019	ref|Homo sapiens acetyl-CoA acetyltransferase 1 (ACAT1), mRNA [NM_000019]	5,96869401449584	-0,410105432938137	0,00667301928455216	0,0441368889552742	0,0234027515195695	01100	Metabolic pathways	31|36|38|48|50|51|95|100|126|128|158|178|203|204|205|223|224|230|262|271|471|498|501|515|528|539|549|587|593|622|669|1337|1340|1349|1350|1351|1353|1371|1431|1503|1537|1595|1603|1629|1716|1717|1718|1719|1723|1737|1738|1743|1841|1854|1892|1962|2026|2180|2222|2224|2356|2526|2591|2720|2752|2806|2937|2954|2987|2990|3028|3032|3033|3074|3098|3145|3155|3157|3251|3295|3417|3421|3423|3613|3704|3939|3945|40…	3,3196830255422e-07	1,44074243308531e-05
7	42	2317	CTTTGTCCCTTGCTTCATTTTTGTGACAAGATAAAACTGGGCACAGCTCTTAAATAAAAT	A_33_P3311056	SDHA	NM_004168	ref|Homo sapiens succinate dehydrogenase complex, subunit A, flavoprotein (Fp) (SDHA), transcript variant 1, mRNA [NM_004168]	9,60382333508835	-0,420088989077021	0,00185176979415105	0,0231315255909496	0,0122650544360324	01100	Metabolic pathways	31|36|38|48|50|51|95|100|126|128|158|178|203|204|205|223|224|230|262|271|471|498|501|515|528|539|549|587|593|622|669|1337|1340|1349|1350|1351|1353|1371|1431|1503|1537|1595|1603|1629|1716|1717|1718|1719|1723|1737|1738|1743|1841|1854|1892|1962|2026|2180|2222|2224|2356|2526|2591|2720|2752|2806|2937|2954|2987|2990|3028|3032|3033|3074|3098|3145|3155|3157|3251|3295|3417|3421|3423|3613|3704|3939|3945|40…	3,3196830255422e-07	1,44074243308531e-05
380	11	2762	ACGGGGCACCAAATTTGAGACAAATAGTCGGATTAGAAATAAAGCATCTCATTTTGAGTA	A_24_P53976	GLUL	NM_002065	ref|Homo sapiens glutamate-ammonia ligase (GLUL), transcript variant 1, mRNA [NM_002065]	5,91720481356357	-0,645474626059809	1,59528704253851e-05	0,00672591040355696	0,00356628692332248	01100	Metabolic pathways	31|36|38|48|50|51|95|100|126|128|158|178|203|204|205|223|224|230|262|271|471|498|501|515|528|539|549|587|593|622|669|1337|1340|1349|1350|1351|1353|1371|1431|1503|1537|1595|1603|1629|1716|1717|1718|1719|1723|1737|1738|1743|1841|1854|1892|1962|2026|2180|2222|2224|2356|2526|2591|2720|2752|2806|2937|2954|2987|2990|3028|3032|3033|3074|3098|3145|3155|3157|3251|3295|3417|3421|3423|3613|3704|3939|3945|40…	3,3196830255422e-07	1,44074243308531e-05
175	58	3486	CTTTTACATGTTGGGCGAATTTGTGTCCGTGCTGAAGTTTATTAAAGGAAAATAGATGGA	A_33_P3252359	BDH1	NM_203314	ref|Homo sapiens 3-hydroxybutyrate dehydrogenase, type 1 (BDH1), transcript variant 3, mRNA [NM_203314]	7,31149834605947	-0,561489081405716	0,000559359250963527	0,0147958870044113	0,00784523955521083	01100	Metabolic pathways	31|36|38|48|50|51|95|100|126|128|158|178|203|204|205|223|224|230|262|271|471|498|501|515|528|539|549|587|593|622|669|1337|1340|1349|1350|1351|1353|1371|1431|1503|1537|1595|1603|1629|1716|1717|1718|1719|1723|1737|1738|1743|1841|1854|1892|1962|2026|2180|2222|2224|2356|2526|2591|2720|2752|2806|2937|2954|2987|2990|3028|3032|3033|3074|3098|3145|3155|3157|3251|3295|3417|3421|3423|3613|3704|3939|3945|40…	3,3196830255422e-07	1,44074243308531e-05
116	95	1617	AAGAAGTGAGCAACTTAAGATTGTCACAATTAATCACAAGTGTACAGGATTAGACTGGGT	A_24_P165259	PYCR2	NM_013328	ref|Homo sapiens pyrroline-5-carboxylate reductase family, member 2 (PYCR2), transcript variant 1, mRNA [NM_013328]	8,1018946307928	-0,446211350496345	0,00125227080780895	0,0196343545974005	0,0104107455864347	01100	Metabolic pathways	31|36|38|48|50|51|95|100|126|128|158|178|203|204|205|223|224|230|262|271|471|498|501|515|528|539|549|587|593|622|669|1337|1340|1349|1350|1351|1353|1371|1431|1503|1537|1595|1603|1629|1716|1717|1718|1719|1723|1737|1738|1743|1841|1854|1892|1962|2026|2180|2222|2224|2356|2526|2591|2720|2752|2806|2937|2954|2987|2990|3028|3032|3033|3074|3098|3145|3155|3157|3251|3295|3417|3421|3423|3613|3704|3939|3945|40…	3,3196830255422e-07	1,44074243308531e-05
222	139	1502	AGGGGCTTATCTCTTCAAGTGTGGAGAGGGCAGGGTCCACGCCTCTGCTGTAGCTTATGA	A_23_P107421	TK1	NM_003258	ref|Homo sapiens thymidine kinase 1, soluble (TK1), mRNA [NM_003258]	11,6842578281018	-0,711438173423916	0,000162259095616581	0,0104548832936605	0,00554350434928869	01100	Metabolic pathways	31|36|38|48|50|51|95|100|126|128|158|178|203|204|205|223|224|230|262|271|471|498|501|515|528|539|549|587|593|622|669|1337|1340|1349|1350|1351|1353|1371|1431|1503|1537|1595|1603|1629|1716|1717|1718|1719|1723|1737|1738|1743|1841|1854|1892|1962|2026|2180|2222|2224|2356|2526|2591|2720|2752|2806|2937|2954|2987|2990|3028|3032|3033|3074|3098|3145|3155|3157|3251|3295|3417|3421|3423|3613|3704|3939|3945|40…	3,3196830255422e-07	1,44074243308531e-05
266	63	194	CAAATACGGTAATGCTGTATTAGCTAGTGGAGCCACTTTCTGTATTGTTACATGGACATA	A_23_P159650	COX7B	NM_001866	ref|Homo sapiens cytochrome c oxidase subunit VIIb (COX7B), mRNA [NM_001866]	11,1407503616423	-0,682369884345146	0,000189193861485711	0,0109299142697464	0,00579538054991313	01100	Metabolic pathways	31|36|38|48|50|51|95|100|126|128|158|178|203|204|205|223|224|230|262|271|471|498|501|515|528|539|549|587|593|622|669|1337|1340|1349|1350|1351|1353|1371|1431|1503|1537|1595|1603|1629|1716|1717|1718|1719|1723|1737|1738|1743|1841|1854|1892|1962|2026|2180|2222|2224|2356|2526|2591|2720|2752|2806|2937|2954|2987|2990|3028|3032|3033|3074|3098|3145|3155|3157|3251|3295|3417|3421|3423|3613|3704|3939|3945|40…	3,3196830255422e-07	1,44074243308531e-05
60	102	682	CCAAAATAAGATTTCTTCTCTGTAGCCTACTTGTCTGGTTTATCCCTTACAGAATATTAG	A_33_P3413597	NDUFB3	NM_001257102	ref|Homo sapiens NADH dehydrogenase (ubiquinone) 1 beta subcomplex, 3, 12kDa (NDUFB3), transcript variant 2, mRNA [NM_001257102]	10,5761022023123	-0,483854506582203	0,00149159524343694	0,0209741309748279	0,0111211366990592	01100	Metabolic pathways	31|36|38|48|50|51|95|100|126|128|158|178|203|204|205|223|224|230|262|271|471|498|501|515|528|539|549|587|593|622|669|1337|1340|1349|1350|1351|1353|1371|1431|1503|1537|1595|1603|1629|1716|1717|1718|1719|1723|1737|1738|1743|1841|1854|1892|1962|2026|2180|2222|2224|2356|2526|2591|2720|2752|2806|2937|2954|2987|2990|3028|3032|3033|3074|3098|3145|3155|3157|3251|3295|3417|3421|3423|3613|3704|3939|3945|40…	3,3196830255422e-07	1,44074243308531e-05
212	97	597	GCCGATGAAGGGCAAACTGTCTTCTACACCTGTACCAACTGCAAGTTCCAGGAGAAGGAA	A_24_P46577	ZNRD1	NM_170783	ref|Homo sapiens zinc ribbon domain containing 1 (ZNRD1), transcript variant a, mRNA [NM_170783]	9,42990160693689	-0,622208025534558	0,00283086585752314	0,028341666523248	0,0150276332336472	01100	Metabolic pathways	31|36|38|48|50|51|95|100|126|128|158|178|203|204|205|223|224|230|262|271|471|498|501|515|528|539|549|587|593|622|669|1337|1340|1349|1350|1351|1353|1371|1431|1503|1537|1595|1603|1629|1716|1717|1718|1719|1723|1737|1738|1743|1841|1854|1892|1962|2026|2180|2222|2224|2356|2526|2591|2720|2752|2806|2937|2954|2987|2990|3028|3032|3033|3074|3098|3145|3155|3157|3251|3295|3417|3421|3423|3613|3704|3939|3945|40…	3,3196830255422e-07	1,44074243308531e-05
75	158	122	GCCCCCATTGAGCCCCTACTTCAAGTACTCCGTCATGATCAACAAGGCCACGCCCTACAA	A_23_P208540	NDUFA3	NM_004542	ref|Homo sapiens NADH dehydrogenase (ubiquinone) 1 alpha subcomplex, 3, 9kDa (NDUFA3), mRNA [NM_004542]	11,0480173325241	-0,432711057466921	0,00523109751003549	0,0384241894546236	0,0203737005355916	01100	Metabolic pathways	31|36|38|48|50|51|95|100|126|128|158|178|203|204|205|223|224|230|262|271|471|498|501|515|528|539|549|587|593|622|669|1337|1340|1349|1350|1351|1353|1371|1431|1503|1537|1595|1603|1629|1716|1717|1718|1719|1723|1737|1738|1743|1841|1854|1892|1962|2026|2180|2222|2224|2356|2526|2591|2720|2752|2806|2937|2954|2987|2990|3028|3032|3033|3074|3098|3145|3155|3157|3251|3295|3417|3421|3423|3613|3704|3939|3945|40…	3,3196830255422e-07	1,44074243308531e-05
115	138	412	ATGAGCAACGGGCTGAAGGCACGTTTCCCGGGAAGATCTGAACTGGCTGCATCTCCCTTT	A_23_P108244	COX6B1	NM_001863	ref|Homo sapiens cytochrome c oxidase subunit VIb polypeptide 1 (ubiquitous) (COX6B1), mRNA [NM_001863]	12,4524673960918	-0,564092216062923	0,00290811574262017	0,0286527427929731	0,0151925755487113	01100	Metabolic pathways	31|36|38|48|50|51|95|100|126|128|158|178|203|204|205|223|224|230|262|271|471|498|501|515|528|539|549|587|593|622|669|1337|1340|1349|1350|1351|1353|1371|1431|1503|1537|1595|1603|1629|1716|1717|1718|1719|1723|1737|1738|1743|1841|1854|1892|1962|2026|2180|2222|2224|2356|2526|2591|2720|2752|2806|2937|2954|2987|2990|3028|3032|3033|3074|3098|3145|3155|3157|3251|3295|3417|3421|3423|3613|3704|3939|3945|40…	3,3196830255422e-07	1,44074243308531e-05
10	128	240	AAGCCATAAGAAGACTTCCTGAGAACCTTTATAATGACAGGATGTTTCGCATTAAGAGGG	A_23_P31671	UQCRB	NM_006294	ref|Homo sapiens ubiquinol-cytochrome c reductase binding protein (UQCRB), transcript variant 1, mRNA [NM_006294]	11,0686901223284	-0,377480048784021	0,00585653703499953	0,0409355377844826	0,0217052955422613	01100	Metabolic pathways	31|36|38|48|50|51|95|100|126|128|158|178|203|204|205|223|224|230|262|271|471|498|501|515|528|539|549|587|593|622|669|1337|1340|1349|1350|1351|1353|1371|1431|1503|1537|1595|1603|1629|1716|1717|1718|1719|1723|1737|1738|1743|1841|1854|1892|1962|2026|2180|2222|2224|2356|2526|2591|2720|2752|2806|2937|2954|2987|2990|3028|3032|3033|3074|3098|3145|3155|3157|3251|3295|3417|3421|3423|3613|3704|3939|3945|40…	3,3196830255422e-07	1,44074243308531e-05
159	38	1049	CAGGAAACCTCTGGAGACCTCATTTTCTCCATGGGGAAGACAGCCATGCTCTTCAGGAGG	A_23_P114774	PMVK	NM_006556	ref|Homo sapiens phosphomevalonate kinase (PMVK), mRNA [NM_006556]	8,52239588311634	-0,467270812159246	0,00780547130593336	0,0481795152799837	0,0255462777535892	01100	Metabolic pathways	31|36|38|48|50|51|95|100|126|128|158|178|203|204|205|223|224|230|262|271|471|498|501|515|528|539|549|587|593|622|669|1337|1340|1349|1350|1351|1353|1371|1431|1503|1537|1595|1603|1629|1716|1717|1718|1719|1723|1737|1738|1743|1841|1854|1892|1962|2026|2180|2222|2224|2356|2526|2591|2720|2752|2806|2937|2954|2987|2990|3028|3032|3033|3074|3098|3145|3155|3157|3251|3295|3417|3421|3423|3613|3704|3939|3945|40…	3,3196830255422e-07	1,44074243308531e-05
307	27	748	GCTCATTTGTGAACGGATTTTTTAATCCAGAAATAGAAGAAGTTCAAGCTTTGGATGACA	A_24_P160874	DUT	NM_001025248	ref|Homo sapiens deoxyuridine triphosphatase (DUT), transcript variant 1, mRNA [NM_001025248]	6,80290160594102	-0,461216421018603	0,00233565800436298	0,0257872834625963	0,0136732198740013	01100	Metabolic pathways	31|36|38|48|50|51|95|100|126|128|158|178|203|204|205|223|224|230|262|271|471|498|501|515|528|539|549|587|593|622|669|1337|1340|1349|1350|1351|1353|1371|1431|1503|1537|1595|1603|1629|1716|1717|1718|1719|1723|1737|1738|1743|1841|1854|1892|1962|2026|2180|2222|2224|2356|2526|2591|2720|2752|2806|2937|2954|2987|2990|3028|3032|3033|3074|3098|3145|3155|3157|3251|3295|3417|3421|3423|3613|3704|3939|3945|40…	3,3196830255422e-07	1,44074243308531e-05
159	159	2344	GGTGCATGTTAATTTCCCTTAGAAGTTCCAAGCCCTGTTTCCTGCGTAAAGGTGGTATGT	A_23_P368126	AHCYL1	NM_006621	ref|Homo sapiens adenosylhomocysteinase-like 1 (AHCYL1), transcript variant 1, mRNA [NM_006621]	9,21804088487875	-0,539963157982095	0,00158253199959464	0,0214971118240556	0,011398437414032	01100	Metabolic pathways	31|36|38|48|50|51|95|100|126|128|158|178|203|204|205|223|224|230|262|271|471|498|501|515|528|539|549|587|593|622|669|1337|1340|1349|1350|1351|1353|1371|1431|1503|1537|1595|1603|1629|1716|1717|1718|1719|1723|1737|1738|1743|1841|1854|1892|1962|2026|2180|2222|2224|2356|2526|2591|2720|2752|2806|2937|2954|2987|2990|3028|3032|3033|3074|3098|3145|3155|3157|3251|3295|3417|3421|3423|3613|3704|3939|3945|40…	3,3196830255422e-07	1,44074243308531e-05
18	41	2205	TGTGGTCATCTATTCTAGCAGGGAACACTAAAGGTGGAAATAAAAGATTTTCTATTATGG	A_23_P334608	GUSB	NM_000181	ref|Homo sapiens glucuronidase, beta (GUSB), transcript variant 1, mRNA [NM_000181]	9,42946605948453	-0,535635852329813	0,0022103761373268	0,0251552677393439	0,0133381054770006	01100	Metabolic pathways	31|36|38|48|50|51|95|100|126|128|158|178|203|204|205|223|224|230|262|271|471|498|501|515|528|539|549|587|593|622|669|1337|1340|1349|1350|1351|1353|1371|1431|1503|1537|1595|1603|1629|1716|1717|1718|1719|1723|1737|1738|1743|1841|1854|1892|1962|2026|2180|2222|2224|2356|2526|2591|2720|2752|2806|2937|2954|2987|2990|3028|3032|3033|3074|3098|3145|3155|3157|3251|3295|3417|3421|3423|3613|3704|3939|3945|40…	3,3196830255422e-07	1,44074243308531e-05
296	57	4781	GTAGCTTGTGCCTTTTTTATTGCCTAGTAGTATTCTGTCATATGCCTATCTTACAATTTG	A_33_P3329108	MTAP	NM_002451	ref|Homo sapiens methylthioadenosine phosphorylase (MTAP), mRNA [NM_002451]	5,93905080795119	-0,663870400594816	0,000106598678348596	0,00946264964538921	0,00501739120290496	01100	Metabolic pathways	31|36|38|48|50|51|95|100|126|128|158|178|203|204|205|223|224|230|262|271|471|498|501|515|528|539|549|587|593|622|669|1337|1340|1349|1350|1351|1353|1371|1431|1503|1537|1595|1603|1629|1716|1717|1718|1719|1723|1737|1738|1743|1841|1854|1892|1962|2026|2180|2222|2224|2356|2526|2591|2720|2752|2806|2937|2954|2987|2990|3028|3032|3033|3074|3098|3145|3155|3157|3251|3295|3417|3421|3423|3613|3704|3939|3945|40…	3,3196830255422e-07	1,44074243308531e-05
260	54	713	AACGCCCATGCAGTTTGCATCGACTGATAGTGTGTTCTTTCCGGGATCACAAACATTAAC	A_23_P43566	NDUFA8	NM_014222	ref|Homo sapiens NADH dehydrogenase (ubiquinone) 1 alpha subcomplex, 8, 19kDa (NDUFA8), mRNA [NM_014222]	10,5349794059351	-0,636641023557035	0,000127700486919385	0,00977660930860192	0,00518386238289185	01100	Metabolic pathways	31|36|38|48|50|51|95|100|126|128|158|178|203|204|205|223|224|230|262|271|471|498|501|515|528|539|549|587|593|622|669|1337|1340|1349|1350|1351|1353|1371|1431|1503|1537|1595|1603|1629|1716|1717|1718|1719|1723|1737|1738|1743|1841|1854|1892|1962|2026|2180|2222|2224|2356|2526|2591|2720|2752|2806|2937|2954|2987|2990|3028|3032|3033|3074|3098|3145|3155|3157|3251|3295|3417|3421|3423|3613|3704|3939|3945|40…	3,3196830255422e-07	1,44074243308531e-05
195	160	343	TTCCCTGTCTCTGAAAGACCTTTCTCTGGAAGAGGAGTCTGCATTGTAGTGTCTCAAAGA	A_23_P213718	UQCRQ	NM_014402	ref|Homo sapiens ubiquinol-cytochrome c reductase, complex III subunit VII, 9.5kDa (UQCRQ), mRNA [NM_014402]	13,2162008186049	-0,582877728023947	0,00555579968807613	0,0397009707013903	0,0210506896703085	01100	Metabolic pathways	31|36|38|48|50|51|95|100|126|128|158|178|203|204|205|223|224|230|262|271|471|498|501|515|528|539|549|587|593|622|669|1337|1340|1349|1350|1351|1353|1371|1431|1503|1537|1595|1603|1629|1716|1717|1718|1719|1723|1737|1738|1743|1841|1854|1892|1962|2026|2180|2222|2224|2356|2526|2591|2720|2752|2806|2937|2954|2987|2990|3028|3032|3033|3074|3098|3145|3155|3157|3251|3295|3417|3421|3423|3613|3704|3939|3945|40…	3,3196830255422e-07	1,44074243308531e-05
154	9	1694	ATCCTTGAGATGTGGGTATAGCTCAGGGTAAGCTGCTCTGAGGTAAAGGTCCATGAACCC	A_23_P210920	GSS	NM_000178	ref|Homo sapiens glutathione synthetase (GSS), mRNA [NM_000178]	8,96041919132486	-0,5008266506029	0,00700103217440671	0,0453208221244351	0,0240305097152531	01100	Metabolic pathways	31|36|38|48|50|51|95|100|126|128|158|178|203|204|205|223|224|230|262|271|471|498|501|515|528|539|549|587|593|622|669|1337|1340|1349|1350|1351|1353|1371|1431|1503|1537|1595|1603|1629|1716|1717|1718|1719|1723|1737|1738|1743|1841|1854|1892|1962|2026|2180|2222|2224|2356|2526|2591|2720|2752|2806|2937|2954|2987|2990|3028|3032|3033|3074|3098|3145|3155|3157|3251|3295|3417|3421|3423|3613|3704|3939|3945|40…	3,3196830255422e-07	1,44074243308531e-05
58	145	1602	TCACCTGTTGTTACAGTGCCTTCTCCCAGGGGCTGGGTGAGGGCACATTCAGGACTAGAA	A_33_P3302305	BCKDHA	NM_000709	ref|Homo sapiens branched chain keto acid dehydrogenase E1, alpha polypeptide (BCKDHA), transcript variant 1, mRNA [NM_000709]	8,22589203107409	-0,60965274352891	0,00101938470525117	0,0181058705296326	0,00960029578613637	01100	Metabolic pathways	31|36|38|48|50|51|95|100|126|128|158|178|203|204|205|223|224|230|262|271|471|498|501|515|528|539|549|587|593|622|669|1337|1340|1349|1350|1351|1353|1371|1431|1503|1537|1595|1603|1629|1716|1717|1718|1719|1723|1737|1738|1743|1841|1854|1892|1962|2026|2180|2222|2224|2356|2526|2591|2720|2752|2806|2937|2954|2987|2990|3028|3032|3033|3074|3098|3145|3155|3157|3251|3295|3417|3421|3423|3613|3704|3939|3945|40…	3,3196830255422e-07	1,44074243308531e-05
51	95	453	TTGAAGGAGTGGCTAAGGTTGGACAATACACGTTCACTGCAGCTGCTGTCGGGGCCGTGT	A_23_P320185	NDUFA11	NM_175614	ref|Homo sapiens NADH dehydrogenase (ubiquinone) 1 alpha subcomplex, 11, 14.7kDa (NDUFA11), transcript variant 1, mRNA [NM_175614]	10,4949824832764	-0,716209611156881	0,00183949908938273	0,0230576935414444	0,0122259063866422	01100	Metabolic pathways	31|36|38|48|50|51|95|100|126|128|158|178|203|204|205|223|224|230|262|271|471|498|501|515|528|539|549|587|593|622|669|1337|1340|1349|1350|1351|1353|1371|1431|1503|1537|1595|1603|1629|1716|1717|1718|1719|1723|1737|1738|1743|1841|1854|1892|1962|2026|2180|2222|2224|2356|2526|2591|2720|2752|2806|2937|2954|2987|2990|3028|3032|3033|3074|3098|3145|3155|3157|3251|3295|3417|3421|3423|3613|3704|3939|3945|40…	3,3196830255422e-07	1,44074243308531e-05
284	25	852	GCGCTCTCTGAGGAAATCAAGAAAGCTCAAAGGACCGGCGCCTGAGGCTTGCTGTCTGTT	A_23_P201097	GUK1	NM_000858	ref|Homo sapiens guanylate kinase 1 (GUK1), transcript variant 2, mRNA [NM_000858]	10,6811691144921	-0,527741844698108	0,00361306677960478	0,0320258470211748	0,0169811003398947	01100	Metabolic pathways	31|36|38|48|50|51|95|100|126|128|158|178|203|204|205|223|224|230|262|271|471|498|501|515|528|539|549|587|593|622|669|1337|1340|1349|1350|1351|1353|1371|1431|1503|1537|1595|1603|1629|1716|1717|1718|1719|1723|1737|1738|1743|1841|1854|1892|1962|2026|2180|2222|2224|2356|2526|2591|2720|2752|2806|2937|2954|2987|2990|3028|3032|3033|3074|3098|3145|3155|3157|3251|3295|3417|3421|3423|3613|3704|3939|3945|40…	3,3196830255422e-07	1,44074243308531e-05
41	69	333	CCAGTGGACAGATGAAGAATTAGGTATCCCTCCTGATGATGAAGACTGAAGGTGTAGACT	A_24_P406301	NDUFB2	NM_004546	ref|Homo sapiens NADH dehydrogenase (ubiquinone) 1 beta subcomplex, 2, 8kDa (NDUFB2), mRNA [NM_004546]	11,7254233090342	-0,547305783334922	0,00181849447902223	0,0229780209423642	0,0121836614961815	01100	Metabolic pathways	31|36|38|48|50|51|95|100|126|128|158|178|203|204|205|223|224|230|262|271|471|498|501|515|528|539|549|587|593|622|669|1337|1340|1349|1350|1351|1353|1371|1431|1503|1537|1595|1603|1629|1716|1717|1718|1719|1723|1737|1738|1743|1841|1854|1892|1962|2026|2180|2222|2224|2356|2526|2591|2720|2752|2806|2937|2954|2987|2990|3028|3032|3033|3074|3098|3145|3155|3157|3251|3295|3417|3421|3423|3613|3704|3939|3945|40…	3,3196830255422e-07	1,44074243308531e-05
55	23	444	TGATGTCTGGAGGCTGATTTTCCTGTTCTCTGTTCTCCACTGGAAAGGTTGTTTACGACA	A_23_P10463	NDUFS5	NM_004552	ref|Homo sapiens NADH dehydrogenase (ubiquinone) Fe-S protein 5, 15kDa (NADH-coenzyme Q reductase) (NDUFS5), transcript variant 1, mRNA [NM_004552]	12,6676158717745	-0,633252756669181	0,000958299413113432	0,017635303582101	0,00935078655231693	01100	Metabolic pathways	31|36|38|48|50|51|95|100|126|128|158|178|203|204|205|223|224|230|262|271|471|498|501|515|528|539|549|587|593|622|669|1337|1340|1349|1350|1351|1353|1371|1431|1503|1537|1595|1603|1629|1716|1717|1718|1719|1723|1737|1738|1743|1841|1854|1892|1962|2026|2180|2222|2224|2356|2526|2591|2720|2752|2806|2937|2954|2987|2990|3028|3032|3033|3074|3098|3145|3155|3157|3251|3295|3417|3421|3423|3613|3704|3939|3945|40…	3,3196830255422e-07	1,44074243308531e-05
281	125	631	TTGGCAAGTTTGCTGAGGTAGAGCACGTGGTGAACGCCATCCTCTTTCTGCTGAGTGACC	A_23_P44166	DCXR	NM_016286	ref|Homo sapiens dicarbonyl/L-xylulose reductase (DCXR), transcript variant 1, mRNA [NM_016286]	9,03311975743207	-0,724685214411965	0,000772938266726712	0,0164037438545067	0,00869777527380101	01100	Metabolic pathways	31|36|38|48|50|51|95|100|126|128|158|178|203|204|205|223|224|230|262|271|471|498|501|515|528|539|549|587|593|622|669|1337|1340|1349|1350|1351|1353|1371|1431|1503|1537|1595|1603|1629|1716|1717|1718|1719|1723|1737|1738|1743|1841|1854|1892|1962|2026|2180|2222|2224|2356|2526|2591|2720|2752|2806|2937|2954|2987|2990|3028|3032|3033|3074|3098|3145|3155|3157|3251|3295|3417|3421|3423|3613|3704|3939|3945|40…	3,3196830255422e-07	1,44074243308531e-05
379	12	651	ACGGACACACAGCAGAGCAGGTGACTGGTGGCATCAAGGCCATTGTGCAACTGGTGAATG	A_23_P16078	PAFAH1B3	NM_002573	ref|Homo sapiens platelet-activating factor acetylhydrolase 1b, catalytic subunit 3 (29kDa) (PAFAH1B3), transcript variant 2, mRNA [NM_002573]	8,45786286682392	-0,660733293956122	0,000229086662998329	0,0114641712274685	0,00607866020838299	01100	Metabolic pathways	31|36|38|48|50|51|95|100|126|128|158|178|203|204|205|223|224|230|262|271|471|498|501|515|528|539|549|587|593|622|669|1337|1340|1349|1350|1351|1353|1371|1431|1503|1537|1595|1603|1629|1716|1717|1718|1719|1723|1737|1738|1743|1841|1854|1892|1962|2026|2180|2222|2224|2356|2526|2591|2720|2752|2806|2937|2954|2987|2990|3028|3032|3033|3074|3098|3145|3155|3157|3251|3295|3417|3421|3423|3613|3704|3939|3945|40…	3,3196830255422e-07	1,44074243308531e-05
281	144	2023	TTGTTTTTCAAAGGCCTCACCTTCAACTGTCTGTCTTAGAATTCCCCTCTGGAGGGCTAT	A_33_P3251776	HSD3B7	NM_001142777	ref|Homo sapiens hydroxy-delta-5-steroid dehydrogenase, 3 beta- and steroid delta-isomerase 7 (HSD3B7), transcript variant 2, mRNA [NM_001142777]	7,37867504465812	-0,700291958953694	0,000945905580647722	0,0175713520630336	0,00931687746752507	01100	Metabolic pathways	31|36|38|48|50|51|95|100|126|128|158|178|203|204|205|223|224|230|262|271|471|498|501|515|528|539|549|587|593|622|669|1337|1340|1349|1350|1351|1353|1371|1431|1503|1537|1595|1603|1629|1716|1717|1718|1719|1723|1737|1738|1743|1841|1854|1892|1962|2026|2180|2222|2224|2356|2526|2591|2720|2752|2806|2937|2954|2987|2990|3028|3032|3033|3074|3098|3145|3155|3157|3251|3295|3417|3421|3423|3613|3704|3939|3945|40…	3,3196830255422e-07	1,44074243308531e-05
274	41	964	CCTGAGCCGTGACCTCTTCTGCTTACTGTAACTGCGGCCGGTTTAGTGACCCCATGACTT	A_23_P29248	TST	NM_003312	ref|Homo sapiens thiosulfate sulfurtransferase (rhodanese) (TST), transcript variant 1, mRNA [NM_003312]	10,7772803177302	-0,625514189800468	0,0029743302572824	0,0289728381766313	0,0153623000785463	01100	Metabolic pathways	31|36|38|48|50|51|95|100|126|128|158|178|203|204|205|223|224|230|262|271|471|498|501|515|528|539|549|587|593|622|669|1337|1340|1349|1350|1351|1353|1371|1431|1503|1537|1595|1603|1629|1716|1717|1718|1719|1723|1737|1738|1743|1841|1854|1892|1962|2026|2180|2222|2224|2356|2526|2591|2720|2752|2806|2937|2954|2987|2990|3028|3032|3033|3074|3098|3145|3155|3157|3251|3295|3417|3421|3423|3613|3704|3939|3945|40…	3,3196830255422e-07	1,44074243308531e-05
135	88	1340	ATTTGGGGTGACATCTCAAAGGCCAGGAATTCCGTTGACTTGTTGGCTGCCAGTAGGGGC	A_23_P132285	MPST	NM_001130517	ref|Homo sapiens mercaptopyruvate sulfurtransferase (MPST), transcript variant 3, mRNA [NM_001130517]	10,3964078377882	-0,498180552921532	0,00243958532822158	0,0263223512199781	0,0139569294436728	01100	Metabolic pathways	31|36|38|48|50|51|95|100|126|128|158|178|203|204|205|223|224|230|262|271|471|498|501|515|528|539|549|587|593|622|669|1337|1340|1349|1350|1351|1353|1371|1431|1503|1537|1595|1603|1629|1716|1717|1718|1719|1723|1737|1738|1743|1841|1854|1892|1962|2026|2180|2222|2224|2356|2526|2591|2720|2752|2806|2937|2954|2987|2990|3028|3032|3033|3074|3098|3145|3155|3157|3251|3295|3417|3421|3423|3613|3704|3939|3945|40…	3,3196830255422e-07	1,44074243308531e-05
379	3	1116	GAGCAGTTTCATTGTGATCACTGTAAATGGTAATCAGTTGGAATTCTCCTAAATGTCTTC	A_23_P123974	DTYMK	NM_012145	ref|Homo sapiens deoxythymidylate kinase (thymidylate kinase) (DTYMK), transcript variant 1, mRNA [NM_012145]	9,35523594459962	-0,685115311376554	0,00205083833295592	0,0242748287453595	0,0128712693339902	01100	Metabolic pathways	31|36|38|48|50|51|95|100|126|128|158|178|203|204|205|223|224|230|262|271|471|498|501|515|528|539|549|587|593|622|669|1337|1340|1349|1350|1351|1353|1371|1431|1503|1537|1595|1603|1629|1716|1717|1718|1719|1723|1737|1738|1743|1841|1854|1892|1962|2026|2180|2222|2224|2356|2526|2591|2720|2752|2806|2937|2954|2987|2990|3028|3032|3033|3074|3098|3145|3155|3157|3251|3295|3417|3421|3423|3613|3704|3939|3945|40…	3,3196830255422e-07	1,44074243308531e-05
221	113	916	TGTCTGGAGGAGCAGCTGGCTCTGCTCTGAGAAACTCTGGCAAGTGGACGCCATTCTCTT	A_23_P68529	ITPA	NM_033453	ref|Homo sapiens inosine triphosphatase (nucleoside triphosphate pyrophosphatase) (ITPA), transcript variant 1, mRNA [NM_033453]	9,16694379850751	-0,637829050797425	0,000479039256207844	0,0143255706199769	0,00759586317773997	01100	Metabolic pathways	31|36|38|48|50|51|95|100|126|128|158|178|203|204|205|223|224|230|262|271|471|498|501|515|528|539|549|587|593|622|669|1337|1340|1349|1350|1351|1353|1371|1431|1503|1537|1595|1603|1629|1716|1717|1718|1719|1723|1737|1738|1743|1841|1854|1892|1962|2026|2180|2222|2224|2356|2526|2591|2720|2752|2806|2937|2954|2987|2990|3028|3032|3033|3074|3098|3145|3155|3157|3251|3295|3417|3421|3423|3613|3704|3939|3945|40…	3,3196830255422e-07	1,44074243308531e-05
35	119	1254	GTGCCATAAAATGAGACTTTTTACGCCTTTATAAGGCCTTAGATGTAAATAAACTCACCC	A_33_P3339103	POLR1C	NM_203290	ref|Homo sapiens polymerase (RNA) I polypeptide C, 30kDa (POLR1C), mRNA [NM_203290]	7,61290018685874	-0,597723048866937	0,00229882922389972	0,0255819235734652	0,0135643316725177	01100	Metabolic pathways	31|36|38|48|50|51|95|100|126|128|158|178|203|204|205|223|224|230|262|271|471|498|501|515|528|539|549|587|593|622|669|1337|1340|1349|1350|1351|1353|1371|1431|1503|1537|1595|1603|1629|1716|1717|1718|1719|1723|1737|1738|1743|1841|1854|1892|1962|2026|2180|2222|2224|2356|2526|2591|2720|2752|2806|2937|2954|2987|2990|3028|3032|3033|3074|3098|3145|3155|3157|3251|3295|3417|3421|3423|3613|3704|3939|3945|40…	3,3196830255422e-07	1,44074243308531e-05
113	101	1325	TGAATGGGAAAGCCGGATTGCGGAGGTGGATGCCAGTGTGGTACGTGAGATCTGCTCCAA	A_23_P132675	UQCRC1	NM_003365	ref|Homo sapiens ubiquinol-cytochrome c reductase core protein I (UQCRC1), mRNA [NM_003365]	10,3721884132399	-0,57658694725046	0,00193575934735897	0,0236317567630571	0,0125302925645067	01100	Metabolic pathways	31|36|38|48|50|51|95|100|126|128|158|178|203|204|205|223|224|230|262|271|471|498|501|515|528|539|549|587|593|622|669|1337|1340|1349|1350|1351|1353|1371|1431|1503|1537|1595|1603|1629|1716|1717|1718|1719|1723|1737|1738|1743|1841|1854|1892|1962|2026|2180|2222|2224|2356|2526|2591|2720|2752|2806|2937|2954|2987|2990|3028|3032|3033|3074|3098|3145|3155|3157|3251|3295|3417|3421|3423|3613|3704|3939|3945|40…	3,3196830255422e-07	1,44074243308531e-05
284	83	552	AGGAATAAAGAAATGTACTTCCGGAGGGTATTATAGATATGATGATATGTTAGTGGTACC	A_23_P2066	APIP	NM_015957	ref|Homo sapiens APAF1 interacting protein (APIP), mRNA [NM_015957]	6,21799271058046	-0,556720760741952	0,000458888224757029	0,0140396218823116	0,00744424426183273	01100	Metabolic pathways	31|36|38|48|50|51|95|100|126|128|158|178|203|204|205|223|224|230|262|271|471|498|501|515|528|539|549|587|593|622|669|1337|1340|1349|1350|1351|1353|1371|1431|1503|1537|1595|1603|1629|1716|1717|1718|1719|1723|1737|1738|1743|1841|1854|1892|1962|2026|2180|2222|2224|2356|2526|2591|2720|2752|2806|2937|2954|2987|2990|3028|3032|3033|3074|3098|3145|3155|3157|3251|3295|3417|3421|3423|3613|3704|3939|3945|40…	3,3196830255422e-07	1,44074243308531e-05
138	145	777	GTAAAGACTTGGTTATGTTTATCTAATGTTGGGTCCAAGAAGGAATTTCTTTCCATCCCT	A_23_P200404	AK2	NM_001625	ref|Homo sapiens adenylate kinase 2 (AK2), transcript variant 1, mRNA [NM_001625]	8,52846643214741	-0,435765729640009	0,0028243668521208	0,0283336237368153	0,0150233686980883	01100	Metabolic pathways	31|36|38|48|50|51|95|100|126|128|158|178|203|204|205|223|224|230|262|271|471|498|501|515|528|539|549|587|593|622|669|1337|1340|1349|1350|1351|1353|1371|1431|1503|1537|1595|1603|1629|1716|1717|1718|1719|1723|1737|1738|1743|1841|1854|1892|1962|2026|2180|2222|2224|2356|2526|2591|2720|2752|2806|2937|2954|2987|2990|3028|3032|3033|3074|3098|3145|3155|3157|3251|3295|3417|3421|3423|3613|3704|3939|3945|40…	3,3196830255422e-07	1,44074243308531e-05
314	31	556	CCAGCGGGCGTGTGGACGACAATGAGGAGACCATCAAAAAGCGGCTGGAGACCTATTACA	A_23_P217088	AK1	NM_000476	ref|Homo sapiens adenylate kinase 1 (AK1), mRNA [NM_000476]	8,07400277939701	-0,509923120752914	0,00162063463087636	0,0216571987247007	0,0114833204686835	01100	Metabolic pathways	31|36|38|48|50|51|95|100|126|128|158|178|203|204|205|223|224|230|262|271|471|498|501|515|528|539|549|587|593|622|669|1337|1340|1349|1350|1351|1353|1371|1431|1503|1537|1595|1603|1629|1716|1717|1718|1719|1723|1737|1738|1743|1841|1854|1892|1962|2026|2180|2222|2224|2356|2526|2591|2720|2752|2806|2937|2954|2987|2990|3028|3032|3033|3074|3098|3145|3155|3157|3251|3295|3417|3421|3423|3613|3704|3939|3945|40…	3,3196830255422e-07	1,44074243308531e-05
73	60	1347	CCAGCAGTGTTCTTGCAATATGAGGAAGACAGTTACAGCCACATTATGGCTCTCATTGAA	A_24_P114183	FDPS	NM_002004	ref|Homo sapiens farnesyl diphosphate synthase (FDPS), transcript variant 1, mRNA [NM_002004]	10,2092405697512	-0,512557734204456	0,00226804022404114	0,0254226902495007	0,0134799012107751	01100	Metabolic pathways	31|36|38|48|50|51|95|100|126|128|158|178|203|204|205|223|224|230|262|271|471|498|501|515|528|539|549|587|593|622|669|1337|1340|1349|1350|1351|1353|1371|1431|1503|1537|1595|1603|1629|1716|1717|1718|1719|1723|1737|1738|1743|1841|1854|1892|1962|2026|2180|2222|2224|2356|2526|2591|2720|2752|2806|2937|2954|2987|2990|3028|3032|3033|3074|3098|3145|3155|3157|3251|3295|3417|3421|3423|3613|3704|3939|3945|40…	3,3196830255422e-07	1,44074243308531e-05
39	61	1687	GGATTAGGATGCAAAAATAAATGCTTAACCAACACTACTACTGTTAGCACCACTACTAAT	A_33_P3323384	RRM2B	NM_015713	ref|Homo sapiens ribonucleotide reductase M2 B (TP53 inducible) (RRM2B), transcript variant 1, mRNA [NM_015713]	5,45376745041267	-0,319802994593981	0,00557618343068506	0,0397680681107986	0,0210862668040204	01100	Metabolic pathways	31|36|38|48|50|51|95|100|126|128|158|178|203|204|205|223|224|230|262|271|471|498|501|515|528|539|549|587|593|622|669|1337|1340|1349|1350|1351|1353|1371|1431|1503|1537|1595|1603|1629|1716|1717|1718|1719|1723|1737|1738|1743|1841|1854|1892|1962|2026|2180|2222|2224|2356|2526|2591|2720|2752|2806|2937|2954|2987|2990|3028|3032|3033|3074|3098|3145|3155|3157|3251|3295|3417|3421|3423|3613|3704|3939|3945|40…	3,3196830255422e-07	1,44074243308531e-05
132	11	2256	AGTTGGAGAAGGGGATCTGCTCGTGGAGCTGGAATGAAGGATTTATAACCTTTCAGTCAT	A_23_P48358	PCCA	NM_000282	ref|Homo sapiens propionyl CoA carboxylase, alpha polypeptide (PCCA), transcript variant 1, mRNA [NM_000282]	7,8788984851722	-0,447441920726109	0,00404703213225097	0,0337628648455854	0,0179021212249629	01100	Metabolic pathways	31|36|38|48|50|51|95|100|126|128|158|178|203|204|205|223|224|230|262|271|471|498|501|515|528|539|549|587|593|622|669|1337|1340|1349|1350|1351|1353|1371|1431|1503|1537|1595|1603|1629|1716|1717|1718|1719|1723|1737|1738|1743|1841|1854|1892|1962|2026|2180|2222|2224|2356|2526|2591|2720|2752|2806|2937|2954|2987|2990|3028|3032|3033|3074|3098|3145|3155|3157|3251|3295|3417|3421|3423|3613|3704|3939|3945|40…	3,3196830255422e-07	1,44074243308531e-05
240	50	2325	GCCAAATTGCTCTTCAAAGTAAATGTGAGTTTTTGTGAATTACATGAGTATGGAATGGTG	A_23_P18692	ADH5	NM_000671	ref|Homo sapiens alcohol dehydrogenase 5 (class III), chi polypeptide (ADH5), mRNA [NM_000671]	6,20169262339881	-0,480084901133276	0,00447413729698489	0,0353638933444823	0,0187510363393336	01100	Metabolic pathways	31|36|38|48|50|51|95|100|126|128|158|178|203|204|205|223|224|230|262|271|471|498|501|515|528|539|549|587|593|622|669|1337|1340|1349|1350|1351|1353|1371|1431|1503|1537|1595|1603|1629|1716|1717|1718|1719|1723|1737|1738|1743|1841|1854|1892|1962|2026|2180|2222|2224|2356|2526|2591|2720|2752|2806|2937|2954|2987|2990|3028|3032|3033|3074|3098|3145|3155|3157|3251|3295|3417|3421|3423|3613|3704|3939|3945|40…	3,3196830255422e-07	1,44074243308531e-05
188	6	423	CCATCCTTCAGAGAGCAAAATTAATTTACGCATTCAGACTCGAGGTACCCTTCCAGCTGT	A_23_P36928	POLR1D	NM_015972	ref|Homo sapiens polymerase (RNA) I polypeptide D, 16kDa (POLR1D), transcript variant 1, mRNA [NM_015972]	8,39971193118948	-0,566397015686736	0,00045910384099307	0,0140396218823116	0,00744424426183273	01100	Metabolic pathways	31|36|38|48|50|51|95|100|126|128|158|178|203|204|205|223|224|230|262|271|471|498|501|515|528|539|549|587|593|622|669|1337|1340|1349|1350|1351|1353|1371|1431|1503|1537|1595|1603|1629|1716|1717|1718|1719|1723|1737|1738|1743|1841|1854|1892|1962|2026|2180|2222|2224|2356|2526|2591|2720|2752|2806|2937|2954|2987|2990|3028|3032|3033|3074|3098|3145|3155|3157|3251|3295|3417|3421|3423|3613|3704|3939|3945|40…	3,3196830255422e-07	1,44074243308531e-05
283	66	2778	TTTCCTCTTCTGTTTATGGAGAAATAATAGAAAGTAGTAAGTCGTTAACTTAGTGTAAGA	A_24_P123119	EHHADH	NM_001966	ref|Homo sapiens enoyl-CoA, hydratase/3-hydroxyacyl CoA dehydrogenase (EHHADH), transcript variant 1, mRNA [NM_001966]	5,13941122167976	-0,229480799429131	0,0064082081194152	0,0431243416774809	0,0228658674549037	01100	Metabolic pathways	31|36|38|48|50|51|95|100|126|128|158|178|203|204|205|223|224|230|262|271|471|498|501|515|528|539|549|587|593|622|669|1337|1340|1349|1350|1351|1353|1371|1431|1503|1537|1595|1603|1629|1716|1717|1718|1719|1723|1737|1738|1743|1841|1854|1892|1962|2026|2180|2222|2224|2356|2526|2591|2720|2752|2806|2937|2954|2987|2990|3028|3032|3033|3074|3098|3145|3155|3157|3251|3295|3417|3421|3423|3613|3704|3939|3945|40…	3,3196830255422e-07	1,44074243308531e-05
330	8	1975	GGATGTTTCTGCTAGAGACCTTTGATTTGGAAATTAGTTATTTTGCATGTTTGTCAACTG	A_24_P185986	UPRT	NM_145052	ref|Homo sapiens uracil phosphoribosyltransferase (FUR1) homolog (S. cerevisiae) (UPRT), transcript variant 1, mRNA [NM_145052]	6,28220426109325	-0,516548735975287	0,00420532029058213	0,0344665135496392	0,0182752176567192	01100	Metabolic pathways	31|36|38|48|50|51|95|100|126|128|158|178|203|204|205|223|224|230|262|271|471|498|501|515|528|539|549|587|593|622|669|1337|1340|1349|1350|1351|1353|1371|1431|1503|1537|1595|1603|1629|1716|1717|1718|1719|1723|1737|1738|1743|1841|1854|1892|1962|2026|2180|2222|2224|2356|2526|2591|2720|2752|2806|2937|2954|2987|2990|3028|3032|3033|3074|3098|3145|3155|3157|3251|3295|3417|3421|3423|3613|3704|3939|3945|40…	3,3196830255422e-07	1,44074243308531e-05
5	21	1945	GAAATAGAGACGCATCTTCATAAACAGGCATACAGGACAAACAGCGAAGCTGTTGGTTGA	A_33_P3402526	CSGALNACT2	NM_018590	ref|Homo sapiens chondroitin sulfate N-acetylgalactosaminyltransferase 2 (CSGALNACT2), mRNA [NM_018590]	5,44026075462407	-0,379047850990665	0,000246544256144796	0,0116245817434115	0,00616371485393231	01100	Metabolic pathways	31|36|38|48|50|51|95|100|126|128|158|178|203|204|205|223|224|230|262|271|471|498|501|515|528|539|549|587|593|622|669|1337|1340|1349|1350|1351|1353|1371|1431|1503|1537|1595|1603|1629|1716|1717|1718|1719|1723|1737|1738|1743|1841|1854|1892|1962|2026|2180|2222|2224|2356|2526|2591|2720|2752|2806|2937|2954|2987|2990|3028|3032|3033|3074|3098|3145|3155|3157|3251|3295|3417|3421|3423|3613|3704|3939|3945|40…	3,3196830255422e-07	1,44074243308531e-05
56	34	4552	ACTTCAGTTGTAAAACCAGCCAAAAGTTTCTGGATGAAGGTCAAGTTTGACCTTTTAGGA	A_23_P151870	GLCE	NM_015554	ref|Homo sapiens glucuronic acid epimerase (GLCE), mRNA [NM_015554]	5,6376689504068	-0,356524621107723	0,0037362839598445	0,0325067238159	0,0172360761754114	01100	Metabolic pathways	31|36|38|48|50|51|95|100|126|128|158|178|203|204|205|223|224|230|262|271|471|498|501|515|528|539|549|587|593|622|669|1337|1340|1349|1350|1351|1353|1371|1431|1503|1537|1595|1603|1629|1716|1717|1718|1719|1723|1737|1738|1743|1841|1854|1892|1962|2026|2180|2222|2224|2356|2526|2591|2720|2752|2806|2937|2954|2987|2990|3028|3032|3033|3074|3098|3145|3155|3157|3251|3295|3417|3421|3423|3613|3704|3939|3945|40…	3,3196830255422e-07	1,44074243308531e-05
330	9	3213	TGGGCCACCCAGTGAAAGCAAAGCCTGGGAATCTGCTCATTGTTGTTTGGGCTCAGGTAT	A_23_P201596	AMPD2	NM_004037	ref|Homo sapiens adenosine monophosphate deaminase 2 (AMPD2), transcript variant 1, mRNA [NM_004037]	5,49777486961866	-0,413781731290388	0,00707726629434775	0,0455626675826896	0,0241587437004667	01100	Metabolic pathways	31|36|38|48|50|51|95|100|126|128|158|178|203|204|205|223|224|230|262|271|471|498|501|515|528|539|549|587|593|622|669|1337|1340|1349|1350|1351|1353|1371|1431|1503|1537|1595|1603|1629|1716|1717|1718|1719|1723|1737|1738|1743|1841|1854|1892|1962|2026|2180|2222|2224|2356|2526|2591|2720|2752|2806|2937|2954|2987|2990|3028|3032|3033|3074|3098|3145|3155|3157|3251|3295|3417|3421|3423|3613|3704|3939|3945|40…	3,3196830255422e-07	1,44074243308531e-05
236	45	3834	ATTTAATTGTACTTAACCATTTTCATCTATTTCTTTAATAAGAACAATTCCATCTTAATA	A_32_P211045	DHFR	NM_000791	ref|Homo sapiens dihydrofolate reductase (DHFR), transcript variant 1, mRNA [NM_000791]	6,08681023595604	-0,439295759722719	0,00618651783811789	0,042268770013691	0,022412216743927	01100	Metabolic pathways	31|36|38|48|50|51|95|100|126|128|158|178|203|204|205|223|224|230|262|271|471|498|501|515|528|539|549|587|593|622|669|1337|1340|1349|1350|1351|1353|1371|1431|1503|1537|1595|1603|1629|1716|1717|1718|1719|1723|1737|1738|1743|1841|1854|1892|1962|2026|2180|2222|2224|2356|2526|2591|2720|2752|2806|2937|2954|2987|2990|3028|3032|3033|3074|3098|3145|3155|3157|3251|3295|3417|3421|3423|3613|3704|3939|3945|40…	3,3196830255422e-07	1,44074243308531e-05
286	4	2206	GGTTCCTACAAGTTGTTCATTCTAGTTTTGTTTGGTGTAAGTAGGTTGTGTGAGTTAATT	A_24_P225616	RRM2	NM_001034	ref|Homo sapiens ribonucleotide reductase M2 (RRM2), transcript variant 2, mRNA [NM_001034]	6,00687163603927	-0,491453156548281	0,00204667616234315	0,0242718021360457	0,0128696645315813	01100	Metabolic pathways	31|36|38|48|50|51|95|100|126|128|158|178|203|204|205|223|224|230|262|271|471|498|501|515|528|539|549|587|593|622|669|1337|1340|1349|1350|1351|1353|1371|1431|1503|1537|1595|1603|1629|1716|1717|1718|1719|1723|1737|1738|1743|1841|1854|1892|1962|2026|2180|2222|2224|2356|2526|2591|2720|2752|2806|2937|2954|2987|2990|3028|3032|3033|3074|3098|3145|3155|3157|3251|3295|3417|3421|3423|3613|3704|3939|3945|40…	3,3196830255422e-07	1,44074243308531e-05
90	87	719	CAGCTTGACAAGATGGTGACAGAAAAGGCAGGATTTAAGAGAGCTTTCATCATCACAGGG	A_23_P155103	ADSL	NM_000026	ref|Homo sapiens adenylosuccinate lyase (ADSL), transcript variant 1, mRNA [NM_000026]	7,00893578968917	-0,555905287526764	0,0034369926448783	0,0312635059986309	0,016576883415094	01100	Metabolic pathways	31|36|38|48|50|51|95|100|126|128|158|178|203|204|205|223|224|230|262|271|471|498|501|515|528|539|549|587|593|622|669|1337|1340|1349|1350|1351|1353|1371|1431|1503|1537|1595|1603|1629|1716|1717|1718|1719|1723|1737|1738|1743|1841|1854|1892|1962|2026|2180|2222|2224|2356|2526|2591|2720|2752|2806|2937|2954|2987|2990|3028|3032|3033|3074|3098|3145|3155|3157|3251|3295|3417|3421|3423|3613|3704|3939|3945|40…	3,3196830255422e-07	1,44074243308531e-05
124	157	5239	ATAGGACCGTCTTTGGCAGCAGCAAAATGTATTTCAGTATGGCAGTCTTTCCTCTCTTAC	A_32_P1701	POLA1	NM_016937	ref|Homo sapiens polymerase (DNA directed), alpha 1, catalytic subunit (POLA1), mRNA [NM_016937]	6,90035948823845	-0,439098678744909	0,00791347215050171	0,0486324061898765	0,0257864146023923	01100	Metabolic pathways	31|36|38|48|50|51|95|100|126|128|158|178|203|204|205|223|224|230|262|271|471|498|501|515|528|539|549|587|593|622|669|1337|1340|1349|1350|1351|1353|1371|1431|1503|1537|1595|1603|1629|1716|1717|1718|1719|1723|1737|1738|1743|1841|1854|1892|1962|2026|2180|2222|2224|2356|2526|2591|2720|2752|2806|2937|2954|2987|2990|3028|3032|3033|3074|3098|3145|3155|3157|3251|3295|3417|3421|3423|3613|3704|3939|3945|40…	3,3196830255422e-07	1,44074243308531e-05
6	115	154	CGACGACTTTGATGATGTGGAGGAGGATGAAGGGCTAGATGACTTGGAGAATGCCGAAGA	A_33_P3318960	POLR2F	NM_001301131	ref|Homo sapiens polymerase (RNA) II (DNA directed) polypeptide F (POLR2F), transcript variant 4, mRNA [NM_001301131]	9,13016711334776	-0,575596169839926	0,00190554705503789	0,0234885490410942	0,0124543593754644	01100	Metabolic pathways	31|36|38|48|50|51|95|100|126|128|158|178|203|204|205|223|224|230|262|271|471|498|501|515|528|539|549|587|593|622|669|1337|1340|1349|1350|1351|1353|1371|1431|1503|1537|1595|1603|1629|1716|1717|1718|1719|1723|1737|1738|1743|1841|1854|1892|1962|2026|2180|2222|2224|2356|2526|2591|2720|2752|2806|2937|2954|2987|2990|3028|3032|3033|3074|3098|3145|3155|3157|3251|3295|3417|3421|3423|3613|3704|3939|3945|40…	3,3196830255422e-07	1,44074243308531e-05
232	29	1186	GCTCATCTGTACATACTGTTTCCTATGACATTACTGTATTTAAGAAAACACCATGGAGAT	A_23_P487	UCK2	NM_012474	ref|Homo sapiens uridine-cytidine kinase 2 (UCK2), mRNA [NM_012474]	7,93366964061079	-0,555742017882989	0,000370637680933556	0,0132746062058179	0,00703860915230564	01100	Metabolic pathways	31|36|38|48|50|51|95|100|126|128|158|178|203|204|205|223|224|230|262|271|471|498|501|515|528|539|549|587|593|622|669|1337|1340|1349|1350|1351|1353|1371|1431|1503|1537|1595|1603|1629|1716|1717|1718|1719|1723|1737|1738|1743|1841|1854|1892|1962|2026|2180|2222|2224|2356|2526|2591|2720|2752|2806|2937|2954|2987|2990|3028|3032|3033|3074|3098|3145|3155|3157|3251|3295|3417|3421|3423|3613|3704|3939|3945|40…	3,3196830255422e-07	1,44074243308531e-05
93	107	2356	TGTGGTAGTGAGCTGATCATCCACTTTCTTCTAAAATAAAGAGAAGAAAATGGCCAGTAA	A_21_P0000034	COX11	NM_004375	ref|Homo sapiens COX11 cytochrome c oxidase copper chaperone (COX11), transcript variant 1, mRNA [NM_004375]	6,78750733381552	-0,477081000402719	0,00219718879419165	0,0251076823012389	0,0133128741974455	01100	Metabolic pathways	31|36|38|48|50|51|95|100|126|128|158|178|203|204|205|223|224|230|262|271|471|498|501|515|528|539|549|587|593|622|669|1337|1340|1349|1350|1351|1353|1371|1431|1503|1537|1595|1603|1629|1716|1717|1718|1719|1723|1737|1738|1743|1841|1854|1892|1962|2026|2180|2222|2224|2356|2526|2591|2720|2752|2806|2937|2954|2987|2990|3028|3032|3033|3074|3098|3145|3155|3157|3251|3295|3417|3421|3423|3613|3704|3939|3945|40…	3,3196830255422e-07	1,44074243308531e-05
164	113	1124	CTGTGAAAGACACAGTGGGAGAGCTGAAAATGAATCAGAAGCTTTATGTATATGATTTTT	A_23_P29803	POLR2H	NM_006232	ref|Homo sapiens polymerase (RNA) II (DNA directed) polypeptide H (POLR2H), transcript variant 2, mRNA [NM_006232]	9,80102147523624	-0,715828106928642	7,38163449503931e-05	0,00848635231686773	0,00449972798899425	01100	Metabolic pathways	31|36|38|48|50|51|95|100|126|128|158|178|203|204|205|223|224|230|262|271|471|498|501|515|528|539|549|587|593|622|669|1337|1340|1349|1350|1351|1353|1371|1431|1503|1537|1595|1603|1629|1716|1717|1718|1719|1723|1737|1738|1743|1841|1854|1892|1962|2026|2180|2222|2224|2356|2526|2591|2720|2752|2806|2937|2954|2987|2990|3028|3032|3033|3074|3098|3145|3155|3157|3251|3295|3417|3421|3423|3613|3704|3939|3945|40…	3,3196830255422e-07	1,44074243308531e-05
260	96	2135	AATCTGTCACTTGAGTGATGTCATTTAAGTCCTATTTTAGGAGATAAAAACAGCTTTGGG	A_23_P44139	PRIM2	NM_000947	ref|Homo sapiens primase, DNA, polypeptide 2 (58kDa) (PRIM2), transcript variant 1, mRNA [NM_000947]	6,85985817990225	-0,788266955004129	0,000130835474098495	0,00981942194397205	0,00520656297396615	01100	Metabolic pathways	31|36|38|48|50|51|95|100|126|128|158|178|203|204|205|223|224|230|262|271|471|498|501|515|528|539|549|587|593|622|669|1337|1340|1349|1350|1351|1353|1371|1431|1503|1537|1595|1603|1629|1716|1717|1718|1719|1723|1737|1738|1743|1841|1854|1892|1962|2026|2180|2222|2224|2356|2526|2591|2720|2752|2806|2937|2954|2987|2990|3028|3032|3033|3074|3098|3145|3155|3157|3251|3295|3417|3421|3423|3613|3704|3939|3945|40…	3,3196830255422e-07	1,44074243308531e-05
286	135	3081	TTTCTTCCAGGATGGTGTTACTGCAGTTGAAGGGCAATATGAAGTTACTTTCTTAATGTG	A_23_P21706	CTPS1	NM_001905	ref|Homo sapiens CTP synthase 1 (CTPS1), transcript variant 1, mRNA [NM_001905]	7,38515489246014	-0,803122815754752	0,0012034730788789	0,019212205191583	0,0101869088393887	01100	Metabolic pathways	31|36|38|48|50|51|95|100|126|128|158|178|203|204|205|223|224|230|262|271|471|498|501|515|528|539|549|587|593|622|669|1337|1340|1349|1350|1351|1353|1371|1431|1503|1537|1595|1603|1629|1716|1717|1718|1719|1723|1737|1738|1743|1841|1854|1892|1962|2026|2180|2222|2224|2356|2526|2591|2720|2752|2806|2937|2954|2987|2990|3028|3032|3033|3074|3098|3145|3155|3157|3251|3295|3417|3421|3423|3613|3704|3939|3945|40…	3,3196830255422e-07	1,44074243308531e-05
217	5	293	GGAGGAAAATGGTCCATGGGGTATACAAAAAGAGTATCTTTGTTTTCACTCATGTACTTG	A_23_P43613	NDUFB6	NM_182739	ref|Homo sapiens NADH dehydrogenase (ubiquinone) 1 beta subcomplex, 6, 17kDa (NDUFB6), transcript variant 2, mRNA [NM_182739]	9,10596330720928	-0,532003263782467	0,00268488947967569	0,0275653159039831	0,0146159879848592	01100	Metabolic pathways	31|36|38|48|50|51|95|100|126|128|158|178|203|204|205|223|224|230|262|271|471|498|501|515|528|539|549|587|593|622|669|1337|1340|1349|1350|1351|1353|1371|1431|1503|1537|1595|1603|1629|1716|1717|1718|1719|1723|1737|1738|1743|1841|1854|1892|1962|2026|2180|2222|2224|2356|2526|2591|2720|2752|2806|2937|2954|2987|2990|3028|3032|3033|3074|3098|3145|3155|3157|3251|3295|3417|3421|3423|3613|3704|3939|3945|40…	3,3196830255422e-07	1,44074243308531e-05
8	143	333	AGCCTCTGGAAGTGGATCAAACTAGAACTCATATGCCATACTAGATATGTTTGTCAATAA	A_23_P110811	COX7C	NM_001867	ref|Homo sapiens cytochrome c oxidase subunit VIIc (COX7C), mRNA [NM_001867]	12,9011326603403	-0,650035115291967	0,00112301786792651	0,0187714277636814	0,00995319493555944	01100	Metabolic pathways	31|36|38|48|50|51|95|100|126|128|158|178|203|204|205|223|224|230|262|271|471|498|501|515|528|539|549|587|593|622|669|1337|1340|1349|1350|1351|1353|1371|1431|1503|1537|1595|1603|1629|1716|1717|1718|1719|1723|1737|1738|1743|1841|1854|1892|1962|2026|2180|2222|2224|2356|2526|2591|2720|2752|2806|2937|2954|2987|2990|3028|3032|3033|3074|3098|3145|3155|3157|3251|3295|3417|3421|3423|3613|3704|3939|3945|40…	3,3196830255422e-07	1,44074243308531e-05
106	41	180	TTCGGAGCGTTTCAAAGAGGTTACTACCGGTACTACAACAAGTACATCAATGTGAAGAAG	A_23_P215832	ATP5J2	NM_004889	ref|Homo sapiens ATP synthase, H+ transporting, mitochondrial Fo complex, subunit F2 (ATP5J2), transcript variant 1, mRNA [NM_004889]	10,7783122075374	-0,77996176236563	0,00167200475701325	0,0220644622585071	0,0116992642633245	01100	Metabolic pathways	31|36|38|48|50|51|95|100|126|128|158|178|203|204|205|223|224|230|262|271|471|498|501|515|528|539|549|587|593|622|669|1337|1340|1349|1350|1351|1353|1371|1431|1503|1537|1595|1603|1629|1716|1717|1718|1719|1723|1737|1738|1743|1841|1854|1892|1962|2026|2180|2222|2224|2356|2526|2591|2720|2752|2806|2937|2954|2987|2990|3028|3032|3033|3074|3098|3145|3155|3157|3251|3295|3417|3421|3423|3613|3704|3939|3945|40…	3,3196830255422e-07	1,44074243308531e-05
227	119	161	CTTCAGTCCTAGTGGCATTTTCGGAGCGTTTCAAAGAGAGCACGAGCGGCTCCGCAAATA	A_24_P343377	ATP5J2	NM_001003714	ref|Homo sapiens ATP synthase, H+ transporting, mitochondrial Fo complex, subunit F2 (ATP5J2), transcript variant 3, mRNA [NM_001003714]	11,0601053949068	-0,765270388488894	0,000752682022155347	0,0163598990104652	0,00867452737357959	01100	Metabolic pathways	31|36|38|48|50|51|95|100|126|128|158|178|203|204|205|223|224|230|262|271|471|498|501|515|528|539|549|587|593|622|669|1337|1340|1349|1350|1351|1353|1371|1431|1503|1537|1595|1603|1629|1716|1717|1718|1719|1723|1737|1738|1743|1841|1854|1892|1962|2026|2180|2222|2224|2356|2526|2591|2720|2752|2806|2937|2954|2987|2990|3028|3032|3033|3074|3098|3145|3155|3157|3251|3295|3417|3421|3423|3613|3704|3939|3945|40…	3,3196830255422e-07	1,44074243308531e-05
185	125	4107	AACCAAGACCTGAAAACCAAGTATGCAAGGTTTCTGAATCTCTCTGGTAGATTAACTATT	A_23_P209987	POLR1B	NM_019014	ref|Homo sapiens polymerase (RNA) I polypeptide B, 128kDa (POLR1B), transcript variant 1, mRNA [NM_019014]	6,51127214213717	-0,35927284760714	0,00721942112137575	0,0460698752881377	0,0244276810039418	01100	Metabolic pathways	31|36|38|48|50|51|95|100|126|128|158|178|203|204|205|223|224|230|262|271|471|498|501|515|528|539|549|587|593|622|669|1337|1340|1349|1350|1351|1353|1371|1431|1503|1537|1595|1603|1629|1716|1717|1718|1719|1723|1737|1738|1743|1841|1854|1892|1962|2026|2180|2222|2224|2356|2526|2591|2720|2752|2806|2937|2954|2987|2990|3028|3032|3033|3074|3098|3145|3155|3157|3251|3295|3417|3421|3423|3613|3704|3939|3945|40…	3,3196830255422e-07	1,44074243308531e-05
250	93	416	TTGAAAAGAAGTCCAGAATATTCCCTGGTGATACAATTCTGGAGACTGGAGAAGTAATTC	A_21_P0000148	NDUFB6	NM_002493	ref|Homo sapiens NADH dehydrogenase (ubiquinone) 1 beta subcomplex, 6, 17kDa (NDUFB6), transcript variant 1, mRNA [NM_002493]	9,76250915809283	-0,618279864230711	0,000282588139490665	0,0121805688551812	0,00645851651605248	01100	Metabolic pathways	31|36|38|48|50|51|95|100|126|128|158|178|203|204|205|223|224|230|262|271|471|498|501|515|528|539|549|587|593|622|669|1337|1340|1349|1350|1351|1353|1371|1431|1503|1537|1595|1603|1629|1716|1717|1718|1719|1723|1737|1738|1743|1841|1854|1892|1962|2026|2180|2222|2224|2356|2526|2591|2720|2752|2806|2937|2954|2987|2990|3028|3032|3033|3074|3098|3145|3155|3157|3251|3295|3417|3421|3423|3613|3704|3939|3945|40…	3,3196830255422e-07	1,44074243308531e-05
217	143	5714	CAGCATGTCAAATGTGAAGATTATTGTGTGGGATCCTTTGGTTTCATTGTTATGATGTAT	A_33_P3248992	ACADSB	NM_001609	ref|Homo sapiens acyl-CoA dehydrogenase, short/branched chain (ACADSB), mRNA [NM_001609]	6,51886298336546	-0,418672650928083	0,00693252745855185	0,0450227917829677	0,0238724847571795	01100	Metabolic pathways	31|36|38|48|50|51|95|100|126|128|158|178|203|204|205|223|224|230|262|271|471|498|501|515|528|539|549|587|593|622|669|1337|1340|1349|1350|1351|1353|1371|1431|1503|1537|1595|1603|1629|1716|1717|1718|1719|1723|1737|1738|1743|1841|1854|1892|1962|2026|2180|2222|2224|2356|2526|2591|2720|2752|2806|2937|2954|2987|2990|3028|3032|3033|3074|3098|3145|3155|3157|3251|3295|3417|3421|3423|3613|3704|3939|3945|40…	3,3196830255422e-07	1,44074243308531e-05
41	137	1589	AAACGGTTCAACAAAGAAAAACTCGGTCTCCTGTTGCTCACTTTCCTGGGTATTGTAGCC	A_33_P3336617	ALDH3A2	NM_000382	ref|Homo sapiens aldehyde dehydrogenase 3 family, member A2 (ALDH3A2), transcript variant 2, mRNA [NM_000382]	8,8424443718745	-0,434796405309095	0,00447353563813009	0,0353638933444823	0,0187510363393336	01100	Metabolic pathways	31|36|38|48|50|51|95|100|126|128|158|178|203|204|205|223|224|230|262|271|471|498|501|515|528|539|549|587|593|622|669|1337|1340|1349|1350|1351|1353|1371|1431|1503|1537|1595|1603|1629|1716|1717|1718|1719|1723|1737|1738|1743|1841|1854|1892|1962|2026|2180|2222|2224|2356|2526|2591|2720|2752|2806|2937|2954|2987|2990|3028|3032|3033|3074|3098|3145|3155|3157|3251|3295|3417|3421|3423|3613|3704|3939|3945|40…	3,3196830255422e-07	1,44074243308531e-05
149	44	1913	CCAGTAACATACTTCTAGAGAACAGGAAAAGAGACTAGGATAATACATCTTCCACACATT	A_24_P385280	ALDH9A1	NM_000696	ref|Homo sapiens aldehyde dehydrogenase 9 family, member A1 (ALDH9A1), mRNA [NM_000696]	7,04832656650096	-0,607412968208066	0,00220481968722624	0,0251475503490324	0,0133340134765874	01100	Metabolic pathways	31|36|38|48|50|51|95|100|126|128|158|178|203|204|205|223|224|230|262|271|471|498|501|515|528|539|549|587|593|622|669|1337|1340|1349|1350|1351|1353|1371|1431|1503|1537|1595|1603|1629|1716|1717|1718|1719|1723|1737|1738|1743|1841|1854|1892|1962|2026|2180|2222|2224|2356|2526|2591|2720|2752|2806|2937|2954|2987|2990|3028|3032|3033|3074|3098|3145|3155|3157|3251|3295|3417|3421|3423|3613|3704|3939|3945|40…	3,3196830255422e-07	1,44074243308531e-05
165	156	3083	GAAGTTGTGTCTTAGGCAACTTTATCAGTATCAATGGAAAAATGATAGGCACTACAATGA	A_24_P380330	PANK3	NM_024594	ref|Homo sapiens pantothenate kinase 3 (PANK3), mRNA [NM_024594]	6,48833193767166	-0,364977557056529	0,002195310289427	0,0251076823012389	0,0133128741974455	01100	Metabolic pathways	31|36|38|48|50|51|95|100|126|128|158|178|203|204|205|223|224|230|262|271|471|498|501|515|528|539|549|587|593|622|669|1337|1340|1349|1350|1351|1353|1371|1431|1503|1537|1595|1603|1629|1716|1717|1718|1719|1723|1737|1738|1743|1841|1854|1892|1962|2026|2180|2222|2224|2356|2526|2591|2720|2752|2806|2937|2954|2987|2990|3028|3032|3033|3074|3098|3145|3155|3157|3251|3295|3417|3421|3423|3613|3704|3939|3945|40…	3,3196830255422e-07	1,44074243308531e-05
80	40	2787	TAATTGTGTTACAAGAGGCAGCCATAGCAAGAATGGAAAATCCAGATCAGTAAAAGATTC	A_33_P3326682	SDHC	NM_003001	ref|Homo sapiens succinate dehydrogenase complex, subunit C, integral membrane protein, 15kDa (SDHC), transcript variant 1, mRNA [NM_003001]	6,16881291549839	-0,478879694791349	0,00584099374342667	0,0408785859316696	0,0216750978982608	01100	Metabolic pathways	31|36|38|48|50|51|95|100|126|128|158|178|203|204|205|223|224|230|262|271|471|498|501|515|528|539|549|587|593|622|669|1337|1340|1349|1350|1351|1353|1371|1431|1503|1537|1595|1603|1629|1716|1717|1718|1719|1723|1737|1738|1743|1841|1854|1892|1962|2026|2180|2222|2224|2356|2526|2591|2720|2752|2806|2937|2954|2987|2990|3028|3032|3033|3074|3098|3145|3155|3157|3251|3295|3417|3421|3423|3613|3704|3939|3945|40…	3,3196830255422e-07	1,44074243308531e-05
26	89	1138	GAACACAGAAGAGAGGAGGTTGTGTCTCTTGCTCATAGCAAGCCTGTGGGTAGAGGAAAG	A_23_P68211	SPR	NM_003124	ref|Homo sapiens sepiapterin reductase (7,8-dihydrobiopterin:NADP+ oxidoreductase) (SPR), mRNA [NM_003124]	8,38866788065137	-0,63098823641239	0,00276059124242627	0,0279468107532995	0,0148182684213801	01100	Metabolic pathways	31|36|38|48|50|51|95|100|126|128|158|178|203|204|205|223|224|230|262|271|471|498|501|515|528|539|549|587|593|622|669|1337|1340|1349|1350|1351|1353|1371|1431|1503|1537|1595|1603|1629|1716|1717|1718|1719|1723|1737|1738|1743|1841|1854|1892|1962|2026|2180|2222|2224|2356|2526|2591|2720|2752|2806|2937|2954|2987|2990|3028|3032|3033|3074|3098|3145|3155|3157|3251|3295|3417|3421|3423|3613|3704|3939|3945|40…	3,3196830255422e-07	1,44074243308531e-05
24	67	1844	CTTTTGAGGGGACCATGACATCTATATTTGCGCAGATCATTTCTGTAGCTCTGATCTTAA	A_23_P10870	DOLK	NM_014908	ref|Homo sapiens dolichol kinase (DOLK), mRNA [NM_014908]	6,44340018103512	-0,494001380900372	0,00627214228350499	0,0426348871721252	0,022606343450378	01100	Metabolic pathways	31|36|38|48|50|51|95|100|126|128|158|178|203|204|205|223|224|230|262|271|471|498|501|515|528|539|549|587|593|622|669|1337|1340|1349|1350|1351|1353|1371|1431|1503|1537|1595|1603|1629|1716|1717|1718|1719|1723|1737|1738|1743|1841|1854|1892|1962|2026|2180|2222|2224|2356|2526|2591|2720|2752|2806|2937|2954|2987|2990|3028|3032|3033|3074|3098|3145|3155|3157|3251|3295|3417|3421|3423|3613|3704|3939|3945|40…	3,3196830255422e-07	1,44074243308531e-05
79	73	1579	GGAGGTCTTTTAATCTGATGTTCTCAGAAGGGGGTGGATTTAAATCCTGAAATAAATATT	A_33_P3398897	QDPR	NM_000320	ref|Homo sapiens quinoid dihydropteridine reductase (QDPR), mRNA [NM_000320]	7,05276625124319	-0,623012599403745	0,000946207722653857	0,0175713520630336	0,00931687746752507	01100	Metabolic pathways	31|36|38|48|50|51|95|100|126|128|158|178|203|204|205|223|224|230|262|271|471|498|501|515|528|539|549|587|593|622|669|1337|1340|1349|1350|1351|1353|1371|1431|1503|1537|1595|1603|1629|1716|1717|1718|1719|1723|1737|1738|1743|1841|1854|1892|1962|2026|2180|2222|2224|2356|2526|2591|2720|2752|2806|2937|2954|2987|2990|3028|3032|3033|3074|3098|3145|3155|3157|3251|3295|3417|3421|3423|3613|3704|3939|3945|40…	3,3196830255422e-07	1,44074243308531e-05
83	25	345	CTGTGGATGAATTTGCTTTTCTGGAAGGTACTTTAGATTGATTGCCGAGCGGGGCAGTTT	A_23_P154234	POLE4	NM_019896	ref|Homo sapiens polymerase (DNA-directed), epsilon 4, accessory subunit (POLE4), mRNA [NM_019896]	7,66308926525101	-0,582259728697333	0,004899031972106	0,0370449751703718	0,0196423982179477	01100	Metabolic pathways	31|36|38|48|50|51|95|100|126|128|158|178|203|204|205|223|224|230|262|271|471|498|501|515|528|539|549|587|593|622|669|1337|1340|1349|1350|1351|1353|1371|1431|1503|1537|1595|1603|1629|1716|1717|1718|1719|1723|1737|1738|1743|1841|1854|1892|1962|2026|2180|2222|2224|2356|2526|2591|2720|2752|2806|2937|2954|2987|2990|3028|3032|3033|3074|3098|3145|3155|3157|3251|3295|3417|3421|3423|3613|3704|3939|3945|40…	3,3196830255422e-07	1,44074243308531e-05
171	125	2680	GAGCTAGTGGTGTGCTTATTAATGTGGCTTTGGGTAAATGCATTTCCATTGAAAACACTA	A_24_P408736	GALNT5	NM_014568	ref|Homo sapiens polypeptide N-acetylgalactosaminyltransferase 5 (GALNT5), mRNA [NM_014568]	6,16139426417759	-0,430971814239807	0,0058790744666502	0,0410550626836313	0,0217686713619303	01100	Metabolic pathways	31|36|38|48|50|51|95|100|126|128|158|178|203|204|205|223|224|230|262|271|471|498|501|515|528|539|549|587|593|622|669|1337|1340|1349|1350|1351|1353|1371|1431|1503|1537|1595|1603|1629|1716|1717|1718|1719|1723|1737|1738|1743|1841|1854|1892|1962|2026|2180|2222|2224|2356|2526|2591|2720|2752|2806|2937|2954|2987|2990|3028|3032|3033|3074|3098|3145|3155|3157|3251|3295|3417|3421|3423|3613|3704|3939|3945|40…	3,3196830255422e-07	1,44074243308531e-05
215	39	10749	TCCAATGTCCTTCTAACTTCTGGCCAATTCCCAGTAGGCTATAGAATAAACAGTTTTCAT	A_33_P3308949	DBT	NM_001918	ref|Homo sapiens dihydrolipoamide branched chain transacylase E2 (DBT), mRNA [NM_001918]	5,89305300303995	-0,343230399256679	0,00366115596576398	0,0322244933506736	0,0170864288032181	01100	Metabolic pathways	31|36|38|48|50|51|95|100|126|128|158|178|203|204|205|223|224|230|262|271|471|498|501|515|528|539|549|587|593|622|669|1337|1340|1349|1350|1351|1353|1371|1431|1503|1537|1595|1603|1629|1716|1717|1718|1719|1723|1737|1738|1743|1841|1854|1892|1962|2026|2180|2222|2224|2356|2526|2591|2720|2752|2806|2937|2954|2987|2990|3028|3032|3033|3074|3098|3145|3155|3157|3251|3295|3417|3421|3423|3613|3704|3939|3945|40…	3,3196830255422e-07	1,44074243308531e-05
161	27	3405	AGGTTCTTTCCACAGGCCATCCTCTTATTCCGTTCTGGGGCCCAGGAAGTGGGGAAGAGT	A_23_P314726	PI4KB	NM_002651	ref|Homo sapiens phosphatidylinositol 4-kinase, catalytic, beta (PI4KB), transcript variant 1, mRNA [NM_002651]	6,66372668998969	-0,546930691828917	0,000475246763205513	0,0142870176520998	0,00757542119487878	01100	Metabolic pathways	31|36|38|48|50|51|95|100|126|128|158|178|203|204|205|223|224|230|262|271|471|498|501|515|528|539|549|587|593|622|669|1337|1340|1349|1350|1351|1353|1371|1431|1503|1537|1595|1603|1629|1716|1717|1718|1719|1723|1737|1738|1743|1841|1854|1892|1962|2026|2180|2222|2224|2356|2526|2591|2720|2752|2806|2937|2954|2987|2990|3028|3032|3033|3074|3098|3145|3155|3157|3251|3295|3417|3421|3423|3613|3704|3939|3945|40…	3,3196830255422e-07	1,44074243308531e-05
215	62	4180	TTCATCTTGGATGTCTATAGCCTCCAGAACTGTGAGAAATAAACACTTGTTGTTTAAGCC	A_33_P3245006	DAK	NM_015533	ref|Homo sapiens dihydroxyacetone kinase 2 homolog (S. cerevisiae) (DAK), mRNA [NM_015533]	5,94676997798173	-0,514929462957082	0,00065325819383373	0,0154789457867879	0,00820741856998955	01100	Metabolic pathways	31|36|38|48|50|51|95|100|126|128|158|178|203|204|205|223|224|230|262|271|471|498|501|515|528|539|549|587|593|622|669|1337|1340|1349|1350|1351|1353|1371|1431|1503|1537|1595|1603|1629|1716|1717|1718|1719|1723|1737|1738|1743|1841|1854|1892|1962|2026|2180|2222|2224|2356|2526|2591|2720|2752|2806|2937|2954|2987|2990|3028|3032|3033|3074|3098|3145|3155|3157|3251|3295|3417|3421|3423|3613|3704|3939|3945|40…	3,3196830255422e-07	1,44074243308531e-05
166	37	3545	TGGCCAATCTTGTCTGAGTTCTTTGATGGCGACACATGAACTACAGCCGTTTTGTTGTTG	A_23_P152353	EARS2	NM_001083614	ref|Homo sapiens glutamyl-tRNA synthetase 2, mitochondrial (EARS2), transcript variant 1, mRNA [NM_001083614]	5,77706331196673	-0,332640408566749	0,00821646674195624	0,0496825198029185	0,026343217506608	01100	Metabolic pathways	31|36|38|48|50|51|95|100|126|128|158|178|203|204|205|223|224|230|262|271|471|498|501|515|528|539|549|587|593|622|669|1337|1340|1349|1350|1351|1353|1371|1431|1503|1537|1595|1603|1629|1716|1717|1718|1719|1723|1737|1738|1743|1841|1854|1892|1962|2026|2180|2222|2224|2356|2526|2591|2720|2752|2806|2937|2954|2987|2990|3028|3032|3033|3074|3098|3145|3155|3157|3251|3295|3417|3421|3423|3613|3704|3939|3945|40…	3,3196830255422e-07	1,44074243308531e-05
58	78	3028	ATTGGAAAGCAGACATTGAAAGTTTTCTTTTCTATCTTTGTTATGAATGTGCTATGGCCC	A_23_P408996	MBOAT1	NM_001080480	ref|Homo sapiens membrane bound O-acyltransferase domain containing 1 (MBOAT1), transcript variant 1, mRNA [NM_001080480]	6,30461172137426	-0,594724303524681	0,00567014117767699	0,0402273029670025	0,0213297674105031	01100	Metabolic pathways	31|36|38|48|50|51|95|100|126|128|158|178|203|204|205|223|224|230|262|271|471|498|501|515|528|539|549|587|593|622|669|1337|1340|1349|1350|1351|1353|1371|1431|1503|1537|1595|1603|1629|1716|1717|1718|1719|1723|1737|1738|1743|1841|1854|1892|1962|2026|2180|2222|2224|2356|2526|2591|2720|2752|2806|2937|2954|2987|2990|3028|3032|3033|3074|3098|3145|3155|3157|3251|3295|3417|3421|3423|3613|3704|3939|3945|40…	3,3196830255422e-07	1,44074243308531e-05
372	1	1912	GAGGAAATGGTTGGGAATCGCTGTTAGAACTCTAGAAATTCTAATCTGACTTTGCCACTG	A_23_P54041	THTPA	NM_024328	ref|Homo sapiens thiamine triphosphatase (THTPA), transcript variant 1, mRNA [NM_024328]	6,0766940317763	-0,52363763539183	0,00125433627425799	0,019647855956068	0,010417904426796	01100	Metabolic pathways	31|36|38|48|50|51|95|100|126|128|158|178|203|204|205|223|224|230|262|271|471|498|501|515|528|539|549|587|593|622|669|1337|1340|1349|1350|1351|1353|1371|1431|1503|1537|1595|1603|1629|1716|1717|1718|1719|1723|1737|1738|1743|1841|1854|1892|1962|2026|2180|2222|2224|2356|2526|2591|2720|2752|2806|2937|2954|2987|2990|3028|3032|3033|3074|3098|3145|3155|3157|3251|3295|3417|3421|3423|3613|3704|3939|3945|40…	3,3196830255422e-07	1,44074243308531e-05
107	38	509	CTGCTTCTACATTGGTTGCTTTGTTAACTCTACCTGATCTTCACTTGTCAGTAATTTGAG	A_24_P66001	UQCR10	NM_001003684	ref|Homo sapiens ubiquinol-cytochrome c reductase, complex III subunit X (UQCR10), transcript variant 2, mRNA [NM_001003684]	5,92803793040413	-0,541699531416462	0,00352106939728913	0,0315446052429296	0,0167259309787618	01100	Metabolic pathways	31|36|38|48|50|51|95|100|126|128|158|178|203|204|205|223|224|230|262|271|471|498|501|515|528|539|549|587|593|622|669|1337|1340|1349|1350|1351|1353|1371|1431|1503|1537|1595|1603|1629|1716|1717|1718|1719|1723|1737|1738|1743|1841|1854|1892|1962|2026|2180|2222|2224|2356|2526|2591|2720|2752|2806|2937|2954|2987|2990|3028|3032|3033|3074|3098|3145|3155|3157|3251|3295|3417|3421|3423|3613|3704|3939|3945|40…	3,3196830255422e-07	1,44074243308531e-05
287	61	1807	GTTTGCCTTGTCAGCCATGGATATGGAACAGAAAGACTATGACTCGCGCACAGCTCTGCA	A_24_P326739	GLS2	NM_013267	ref|Homo sapiens glutaminase 2 (liver, mitochondrial) (GLS2), transcript variant 1, mRNA [NM_013267]	5,40642331458834	-0,258417934252918	0,00607839394201879	0,0418494164034595	0,0221898624146713	01100	Metabolic pathways	31|36|38|48|50|51|95|100|126|128|158|178|203|204|205|223|224|230|262|271|471|498|501|515|528|539|549|587|593|622|669|1337|1340|1349|1350|1351|1353|1371|1431|1503|1537|1595|1603|1629|1716|1717|1718|1719|1723|1737|1738|1743|1841|1854|1892|1962|2026|2180|2222|2224|2356|2526|2591|2720|2752|2806|2937|2954|2987|2990|3028|3032|3033|3074|3098|3145|3155|3157|3251|3295|3417|3421|3423|3613|3704|3939|3945|40…	3,3196830255422e-07	1,44074243308531e-05
181	56	969	TGTCATTGATGCCACAATGTTCAATCCTTGTGGGTATTCGATGAATGGAATGAAATCGGA	A_33_P3395369	AMD1	NM_001634	ref|Homo sapiens adenosylmethionine decarboxylase 1 (AMD1), transcript variant 1, mRNA [NM_001634]	7,09020030738874	-0,527263675051134	0,00032085578600297	0,0125135411985068	0,00663506881047529	01100	Metabolic pathways	31|36|38|48|50|51|95|100|126|128|158|178|203|204|205|223|224|230|262|271|471|498|501|515|528|539|549|587|593|622|669|1337|1340|1349|1350|1351|1353|1371|1431|1503|1537|1595|1603|1629|1716|1717|1718|1719|1723|1737|1738|1743|1841|1854|1892|1962|2026|2180|2222|2224|2356|2526|2591|2720|2752|2806|2937|2954|2987|2990|3028|3032|3033|3074|3098|3145|3155|3157|3251|3295|3417|3421|3423|3613|3704|3939|3945|40…	3,3196830255422e-07	1,44074243308531e-05
216	86	586	TTTCCCAAAACCATACCCCAACAGTGAGGCTGCTCGAGCTGCCAACAACGGAGCATTGCC	A_23_P20980	CYC1	NM_001916	ref|Homo sapiens cytochrome c-1 (CYC1), mRNA [NM_001916]	9,25308283765396	-0,798086814673558	0,0015803328960531	0,0214923884117618	0,0113959329138995	05016	Huntington's disease	293|498|515|539|581|836|842|1337|1340|1347|1349|1350|1351|1537|2876|3065|4696|4697|4700|4702|4705|4708|4709|4710|4711|4712|4714|4718|4725|5432|5433|5434|5435|5436|5437|5481|6389|6391|6392|6647|6875|7381|7384|7385|7386|7388|7416|7417|9167|9377|10476|10540|27089|29796|51079|51164|54539|55967|126328|148327	5,38566277695602e-07	1,94781470433243e-05
30	15	3271	ACACGTTTGCATAGACTACACACATGTCATGCGTTTATGGCAGGTAGCTGGTATTTATTC	A_23_P251945	DCTN4	NM_016221	ref|Homo sapiens dynactin 4 (p62) (DCTN4), transcript variant 2, mRNA [NM_016221]	7,08447242632703	-0,519041573626157	0,00501223432478059	0,0374746062211139	0,0198702019658692	05016	Huntington's disease	293|498|515|539|581|836|842|1337|1340|1347|1349|1350|1351|1537|2876|3065|4696|4697|4700|4702|4705|4708|4709|4710|4711|4712|4714|4718|4725|5432|5433|5434|5435|5436|5437|5481|6389|6391|6392|6647|6875|7381|7384|7385|7386|7388|7416|7417|9167|9377|10476|10540|27089|29796|51079|51164|54539|55967|126328|148327	5,38566277695602e-07	1,94781470433243e-05
52	135	627	TTAAGCTCACAATAAGGAAGAAATAACAGATAAGTCCATTGGTGGACAGCCTTCTTCTCT	A_32_P59486	SDHD	NM_003002	ref|Homo sapiens succinate dehydrogenase complex, subunit D, integral membrane protein (SDHD), transcript variant 1, mRNA [NM_003002]	6,53091890508753	-0,693316853031427	0,000220114016378399	0,0113278866346915	0,00600639787779737	05016	Huntington's disease	293|498|515|539|581|836|842|1337|1340|1347|1349|1350|1351|1537|2876|3065|4696|4697|4700|4702|4705|4708|4709|4710|4711|4712|4714|4718|4725|5432|5433|5434|5435|5436|5437|5481|6389|6391|6392|6647|6875|7381|7384|7385|7386|7388|7416|7417|9167|9377|10476|10540|27089|29796|51079|51164|54539|55967|126328|148327	5,38566277695602e-07	1,94781470433243e-05
230	100	1232	CTCTTTACTCTAAACCCTTTCTGTCCAAAATGAGTCATTTTCAGTTGTACCTTAGATGTC	A_23_P3527	POLR2C	NM_032940	ref|Homo sapiens polymerase (RNA) II (DNA directed) polypeptide C, 33kDa (POLR2C), mRNA [NM_032940]	7,52097277650871	-0,589998977000773	0,000282299212240723	0,0121805688551812	0,00645851651605248	05016	Huntington's disease	293|498|515|539|581|836|842|1337|1340|1347|1349|1350|1351|1537|2876|3065|4696|4697|4700|4702|4705|4708|4709|4710|4711|4712|4714|4718|4725|5432|5433|5434|5435|5436|5437|5481|6389|6391|6392|6647|6875|7381|7384|7385|7386|7388|7416|7417|9167|9377|10476|10540|27089|29796|51079|51164|54539|55967|126328|148327	5,38566277695602e-07	1,94781470433243e-05
223	153	1212	GTTGTAGGAGGTTGGGTGTTTTCAAATGGTAAAGATGTTTTGAGCAAATAAATTTGCTTG	A_33_P3299829	POLR2E	NM_002695	ref|Homo sapiens polymerase (RNA) II (DNA directed) polypeptide E, 25kDa (POLR2E), mRNA [NM_002695]	10,1579102062454	-0,428690276143957	0,00561714336492892	0,0399468512883393	0,0211810632062794	05016	Huntington's disease	293|498|515|539|581|836|842|1337|1340|1347|1349|1350|1351|1537|2876|3065|4696|4697|4700|4702|4705|4708|4709|4710|4711|4712|4714|4718|4725|5432|5433|5434|5435|5436|5437|5481|6389|6391|6392|6647|6875|7381|7384|7385|7386|7388|7416|7417|9167|9377|10476|10540|27089|29796|51079|51164|54539|55967|126328|148327	5,38566277695602e-07	1,94781470433243e-05
343	38	1569	CAGCCCATTTGCTGTATGAACTGTGGTTGTTGTGTGCCCAATGACAAGGCTACTAAGAAA	A_23_P209778	POLR2D	NM_004805	ref|Homo sapiens polymerase (RNA) II (DNA directed) polypeptide D (POLR2D), mRNA [NM_004805]	6,90902757846112	-0,536502961139226	0,00403182099361585	0,0337394858629644	0,0178897249611117	05016	Huntington's disease	293|498|515|539|581|836|842|1337|1340|1347|1349|1350|1351|1537|2876|3065|4696|4697|4700|4702|4705|4708|4709|4710|4711|4712|4714|4718|4725|5432|5433|5434|5435|5436|5437|5481|6389|6391|6392|6647|6875|7381|7384|7385|7386|7388|7416|7417|9167|9377|10476|10540|27089|29796|51079|51164|54539|55967|126328|148327	5,38566277695602e-07	1,94781470433243e-05
334	159	1486	CATTCAGGTTGTGCACATTGTTTTTCTTCTGACTTCCAGAAATAAAAGTGTTTCCATGGG	A_33_P3351914	NDUFA10	NM_004544	ref|Homo sapiens NADH dehydrogenase (ubiquinone) 1 alpha subcomplex, 10, 42kDa (NDUFA10), mRNA [NM_004544]	9,38741143335934	-0,662482240766677	0,00264785647317854	0,0274542707701742	0,0145571084005591	05016	Huntington's disease	293|498|515|539|581|836|842|1337|1340|1347|1349|1350|1351|1537|2876|3065|4696|4697|4700|4702|4705|4708|4709|4710|4711|4712|4714|4718|4725|5432|5433|5434|5435|5436|5437|5481|6389|6391|6392|6647|6875|7381|7384|7385|7386|7388|7416|7417|9167|9377|10476|10540|27089|29796|51079|51164|54539|55967|126328|148327	5,38566277695602e-07	1,94781470433243e-05
248	118	1334	CAGAATTGTTCTACAAAGGTATCCGCCCTGCAATTAACGTTGGTCTGTCTGTATCTCGTG	A_24_P245358	ATP5A1	NM_001001937	ref|Homo sapiens ATP synthase, H+ transporting, mitochondrial F1 complex, alpha subunit 1, cardiac muscle (ATP5A1), transcript variant 1, mRNA [NM_001001937]	10,2135018918593	-1,14838276503561	0,000255351220141806	0,0118060484358018	0,00625993413924241	05016	Huntington's disease	293|498|515|539|581|836|842|1337|1340|1347|1349|1350|1351|1537|2876|3065|4696|4697|4700|4702|4705|4708|4709|4710|4711|4712|4714|4718|4725|5432|5433|5434|5435|5436|5437|5481|6389|6391|6392|6647|6875|7381|7384|7385|7386|7388|7416|7417|9167|9377|10476|10540|27089|29796|51079|51164|54539|55967|126328|148327	5,38566277695602e-07	1,94781470433243e-05
259	58	1598	ACACTGGGGGCAAGGGTTCTTCTTGCATGTGGGGTTTATACCCCTCCCCTGATGAATACA	A_23_P360167	DCTN2	NM_006400	ref|Homo sapiens dynactin 2 (p50) (DCTN2), transcript variant 1, mRNA [NM_006400]	9,47211179406876	-0,837867750767929	0,000193147219526341	0,0109426714807416	0,00580214482002982	05016	Huntington's disease	293|498|515|539|581|836|842|1337|1340|1347|1349|1350|1351|1537|2876|3065|4696|4697|4700|4702|4705|4708|4709|4710|4711|4712|4714|4718|4725|5432|5433|5434|5435|5436|5437|5481|6389|6391|6392|6647|6875|7381|7384|7385|7386|7388|7416|7417|9167|9377|10476|10540|27089|29796|51079|51164|54539|55967|126328|148327	5,38566277695602e-07	1,94781470433243e-05
151	88	1597	TGTGGTAACTGTTTCTTTTGTGCCATTTTGGGGTGGAGAAGGTGGATGTGATGAAGCCAA	A_23_P144816	VDAC1	NM_003374	ref|Homo sapiens voltage-dependent anion channel 1 (VDAC1), transcript variant 1, mRNA [NM_003374]	11,0023215732954	-0,788088336942446	0,000738705497376464	0,0162415653425871	0,0086117831817867	05016	Huntington's disease	293|498|515|539|581|836|842|1337|1340|1347|1349|1350|1351|1537|2876|3065|4696|4697|4700|4702|4705|4708|4709|4710|4711|4712|4714|4718|4725|5432|5433|5434|5435|5436|5437|5481|6389|6391|6392|6647|6875|7381|7384|7385|7386|7388|7416|7417|9167|9377|10476|10540|27089|29796|51079|51164|54539|55967|126328|148327	5,38566277695602e-07	1,94781470433243e-05
161	68	1895	AGTAACGCGTCTTCCTGAGTGGTGCCAAACAAAAAGGTTCTCAGGTGTTGCCAAATATGT	A_23_P97309	CASP9	NM_001229	ref|Homo sapiens caspase 9, apoptosis-related cysteine peptidase (CASP9), transcript variant alpha, mRNA [NM_001229]	6,71550957295654	-0,448267762449175	0,00182945159106687	0,0230298678396247	0,0122111523339448	05016	Huntington's disease	293|498|515|539|581|836|842|1337|1340|1347|1349|1350|1351|1537|2876|3065|4696|4697|4700|4702|4705|4708|4709|4710|4711|4712|4714|4718|4725|5432|5433|5434|5435|5436|5437|5481|6389|6391|6392|6647|6875|7381|7384|7385|7386|7388|7416|7417|9167|9377|10476|10540|27089|29796|51079|51164|54539|55967|126328|148327	5,38566277695602e-07	1,94781470433243e-05
258	121	2442	TGCACCAAGTCTCACTGGCTGTCAGTATGACATTTCACGGGAGATTTCTTGTTGCTCAAA	A_23_P92410	CASP3	NM_004346	ref|Homo sapiens caspase 3, apoptosis-related cysteine peptidase (CASP3), transcript variant alpha, mRNA [NM_004346]	8,82590811583437	-0,704704348360297	0,00252625661075378	0,0268054311205445	0,0142130734344401	05016	Huntington's disease	293|498|515|539|581|836|842|1337|1340|1347|1349|1350|1351|1537|2876|3065|4696|4697|4700|4702|4705|4708|4709|4710|4711|4712|4714|4718|4725|5432|5433|5434|5435|5436|5437|5481|6389|6391|6392|6647|6875|7381|7384|7385|7386|7388|7416|7417|9167|9377|10476|10540|27089|29796|51079|51164|54539|55967|126328|148327	5,38566277695602e-07	1,94781470433243e-05
341	66	776	GGACGTCTGGAACATGCGACTTGTCTTCTTCTTTGGCGTCTCCATCATCCTGGTCCTTGG	A_23_P22765	NDUFB11	NM_019056	ref|Homo sapiens NADH dehydrogenase (ubiquinone) 1 beta subcomplex, 11, 17.3kDa (NDUFB11), transcript variant 1, mRNA [NM_019056]	11,1788906298009	-0,735401018514642	0,000191476820117009	0,0109426714807416	0,00580214482002982	05016	Huntington's disease	293|498|515|539|581|836|842|1337|1340|1347|1349|1350|1351|1537|2876|3065|4696|4697|4700|4702|4705|4708|4709|4710|4711|4712|4714|4718|4725|5432|5433|5434|5435|5436|5437|5481|6389|6391|6392|6647|6875|7381|7384|7385|7386|7388|7416|7417|9167|9377|10476|10540|27089|29796|51079|51164|54539|55967|126328|148327	5,38566277695602e-07	1,94781470433243e-05
193	113	1218	AGAAACAGTTGACTGACTAAATGGAAACTAGTCTATTTGACAAAGTCTTTCTGTGTTGGT	A_23_P46275	ATP5F1	NM_001688	ref|Homo sapiens ATP synthase, H+ transporting, mitochondrial Fo complex, subunit B1 (ATP5F1), mRNA [NM_001688]	10,0959365053503	-0,817813067523575	0,00010049523737615	0,00924126295712489	0,00490000509396465	05016	Huntington's disease	293|498|515|539|581|836|842|1337|1340|1347|1349|1350|1351|1537|2876|3065|4696|4697|4700|4702|4705|4708|4709|4710|4711|4712|4714|4718|4725|5432|5433|5434|5435|5436|5437|5481|6389|6391|6392|6647|6875|7381|7384|7385|7386|7388|7416|7417|9167|9377|10476|10540|27089|29796|51079|51164|54539|55967|126328|148327	5,38566277695602e-07	1,94781470433243e-05
266	115	735	GAGGAATTATATCTAAGTTGTGAGACTGAGTTCTGTATTCTGGTGAGTTAATGGGGTTGC	A_32_P155631	SDHD	NM_003002	ref|Homo sapiens succinate dehydrogenase complex, subunit D, integral membrane protein (SDHD), transcript variant 1, mRNA [NM_003002]	7,57911286388017	-0,677043488075078	0,0012910359740301	0,0198570657514711	0,0105288339683466	05016	Huntington's disease	293|498|515|539|581|836|842|1337|1340|1347|1349|1350|1351|1537|2876|3065|4696|4697|4700|4702|4705|4708|4709|4710|4711|4712|4714|4718|4725|5432|5433|5434|5435|5436|5437|5481|6389|6391|6392|6647|6875|7381|7384|7385|7386|7388|7416|7417|9167|9377|10476|10540|27089|29796|51079|51164|54539|55967|126328|148327	5,38566277695602e-07	1,94781470433243e-05
363	141	961	GGGCAACTCAGGATTTTAAGTTCCATAAAGTATTGAACCAACTCTAAAATGTTAACTCCT	A_33_P3296682	NDUFB5	NM_002492	ref|Homo sapiens NADH dehydrogenase (ubiquinone) 1 beta subcomplex, 5, 16kDa (NDUFB5), transcript variant 1, mRNA [NM_002492]	8,77243984324447	-0,630823738805212	0,00801751873518321	0,0489787682627894	0,0259700665479655	05016	Huntington's disease	293|498|515|539|581|836|842|1337|1340|1347|1349|1350|1351|1537|2876|3065|4696|4697|4700|4702|4705|4708|4709|4710|4711|4712|4714|4718|4725|5432|5433|5434|5435|5436|5437|5481|6389|6391|6392|6647|6875|7381|7384|7385|7386|7388|7416|7417|9167|9377|10476|10540|27089|29796|51079|51164|54539|55967|126328|148327	5,38566277695602e-07	1,94781470433243e-05
66	102	1583	TCATTTGTCTTTTTTCCAGTGAGGTAAAATAAGGCATAAATGCAGGTAATTATTCCCAGC	A_23_P118002	UQCRC2	NM_003366	ref|Homo sapiens ubiquinol-cytochrome c reductase core protein II (UQCRC2), mRNA [NM_003366]	9,08571670921689	-0,597767198480113	0,000939774608108546	0,0175692216203652	0,00931574784054919	05016	Huntington's disease	293|498|515|539|581|836|842|1337|1340|1347|1349|1350|1351|1537|2876|3065|4696|4697|4700|4702|4705|4708|4709|4710|4711|4712|4714|4718|4725|5432|5433|5434|5435|5436|5437|5481|6389|6391|6392|6647|6875|7381|7384|7385|7386|7388|7416|7417|9167|9377|10476|10540|27089|29796|51079|51164|54539|55967|126328|148327	5,38566277695602e-07	1,94781470433243e-05
99	10	975	TGTCACCTCAGGAGACTTATTTGAGAGGAAGCCTTCTGTACTTGAAGTTGATTTGAAATA	A_23_P153586	UQCRFS1	NM_006003	ref|Homo sapiens ubiquinol-cytochrome c reductase, Rieske iron-sulfur polypeptide 1 (UQCRFS1), mRNA [NM_006003]	10,6890088850502	-0,773437597109684	0,0012993916596025	0,0198707483283813	0,0105360888962574	05016	Huntington's disease	293|498|515|539|581|836|842|1337|1340|1347|1349|1350|1351|1537|2876|3065|4696|4697|4700|4702|4705|4708|4709|4710|4711|4712|4714|4718|4725|5432|5433|5434|5435|5436|5437|5481|6389|6391|6392|6647|6875|7381|7384|7385|7386|7388|7416|7417|9167|9377|10476|10540|27089|29796|51079|51164|54539|55967|126328|148327	5,38566277695602e-07	1,94781470433243e-05
108	24	563	TCCTCTACATCGGCTTCTTGGGCTACTGCTCCGGCCTGATTGATAACCTAATCCGGCGGA	A_33_P3336652	NDUFC2	NM_001204054	ref|Homo sapiens NADH dehydrogenase (ubiquinone) 1, subcomplex unknown, 2, 14.5kDa (NDUFC2), transcript variant 2, mRNA [NM_001204054]	10,0705309402201	-0,633860116271769	0,00428142774608884	0,0347481273122829	0,018424538034019	05016	Huntington's disease	293|498|515|539|581|836|842|1337|1340|1347|1349|1350|1351|1537|2876|3065|4696|4697|4700|4702|4705|4708|4709|4710|4711|4712|4714|4718|4725|5432|5433|5434|5435|5436|5437|5481|6389|6391|6392|6647|6875|7381|7384|7385|7386|7388|7416|7417|9167|9377|10476|10540|27089|29796|51079|51164|54539|55967|126328|148327	5,38566277695602e-07	1,94781470433243e-05
307	23	826	ACCTCGGGGATTTTTTCCATTTTGCAGTAAAATGTTAAATTAATGTAGCCTGCCTCTATT	A_23_P210348	COX7A2L	NM_004718	ref|Homo sapiens cytochrome c oxidase subunit VIIa polypeptide 2 like (COX7A2L), mRNA [NM_004718]	9,08691845922914	-0,759252073538747	0,00346936651519189	0,0314119898539851	0,0166556141741886	05016	Huntington's disease	293|498|515|539|581|836|842|1337|1340|1347|1349|1350|1351|1537|2876|3065|4696|4697|4700|4702|4705|4708|4709|4710|4711|4712|4714|4718|4725|5432|5433|5434|5435|5436|5437|5481|6389|6391|6392|6647|6875|7381|7384|7385|7386|7388|7416|7417|9167|9377|10476|10540|27089|29796|51079|51164|54539|55967|126328|148327	5,38566277695602e-07	1,94781470433243e-05
111	84	1203	CTTGGATTTCCAGAAAAGCCTCTTAATTTTATGCTTTCTCATCGAAGTAATGTACCCTTT	A_33_P3410724	SDHC	NM_003001	ref|Homo sapiens succinate dehydrogenase complex, subunit C, integral membrane protein, 15kDa (SDHC), transcript variant 1, mRNA [NM_003001]	9,57102328674131	-0,672480574078191	0,00309014235906209	0,029567497035624	0,0156776067040318	05016	Huntington's disease	293|498|515|539|581|836|842|1337|1340|1347|1349|1350|1351|1537|2876|3065|4696|4697|4700|4702|4705|4708|4709|4710|4711|4712|4714|4718|4725|5432|5433|5434|5435|5436|5437|5481|6389|6391|6392|6647|6875|7381|7384|7385|7386|7388|7416|7417|9167|9377|10476|10540|27089|29796|51079|51164|54539|55967|126328|148327	5,38566277695602e-07	1,94781470433243e-05
89	3	393	ACGCTGCTTTAGAATGAAGGTCTTCCAGAAGCCACATCCGCACAATTTTCCACTTAACCA	A_23_P145777	NDUFA4	NM_002489	ref|Homo sapiens NDUFA4, mitochondrial complex associated (NDUFA4), mRNA [NM_002489]	13,0316603252834	-0,681170601203558	0,00564527620668229	0,0400770391800761	0,0212500928763194	05016	Huntington's disease	293|498|515|539|581|836|842|1337|1340|1347|1349|1350|1351|1537|2876|3065|4696|4697|4700|4702|4705|4708|4709|4710|4711|4712|4714|4718|4725|5432|5433|5434|5435|5436|5437|5481|6389|6391|6392|6647|6875|7381|7384|7385|7386|7388|7416|7417|9167|9377|10476|10540|27089|29796|51079|51164|54539|55967|126328|148327	5,38566277695602e-07	1,94781470433243e-05
17	18	704	TGGGCAGGGCTATGCGGGAGATTGTCTAAAAGTGTTGGTTTTCTGCCATCAGTGAAAATT	A_23_P143474	ATP5O	NM_001697	ref|Homo sapiens ATP synthase, H+ transporting, mitochondrial F1 complex, O subunit (ATP5O), mRNA [NM_001697]	12,3426947059465	-0,622281386024973	0,00302208041244764	0,0292248367170994	0,0154959175437883	05016	Huntington's disease	293|498|515|539|581|836|842|1337|1340|1347|1349|1350|1351|1537|2876|3065|4696|4697|4700|4702|4705|4708|4709|4710|4711|4712|4714|4718|4725|5432|5433|5434|5435|5436|5437|5481|6389|6391|6392|6647|6875|7381|7384|7385|7386|7388|7416|7417|9167|9377|10476|10540|27089|29796|51079|51164|54539|55967|126328|148327	5,38566277695602e-07	1,94781470433243e-05
57	101	485	AGCTCTCTATGGACCAGTAATCTGATAAATAACCGAGCTCTTCTTTGGGGATCAATATTT	A_23_P81690	COX7A2	NM_001865	ref|Homo sapiens cytochrome c oxidase subunit VIIa polypeptide 2 (liver) (COX7A2), transcript variant 1, mRNA [NM_001865]	12,9364445526474	-0,682087096773175	0,00364452615043051	0,0321301267863406	0,0170363927152854	05016	Huntington's disease	293|498|515|539|581|836|842|1337|1340|1347|1349|1350|1351|1537|2876|3065|4696|4697|4700|4702|4705|4708|4709|4710|4711|4712|4714|4718|4725|5432|5433|5434|5435|5436|5437|5481|6389|6391|6392|6647|6875|7381|7384|7385|7386|7388|7416|7417|9167|9377|10476|10540|27089|29796|51079|51164|54539|55967|126328|148327	5,38566277695602e-07	1,94781470433243e-05
239	151	708	GCTGGTAGCTTCTATGTAATTCGCAATGATTCCATCTAAATAAAAGTTCTATGATCTGCA	A_33_P3299892	UQCRH	NM_001297565	ref|Homo sapiens ubiquinol-cytochrome c reductase hinge protein (UQCRH), transcript variant 2, mRNA [NM_001297565]	12,5429938142606	-0,777417215284478	0,000338498905822685	0,0127174442206975	0,00674318453578735	05016	Huntington's disease	293|498|515|539|581|836|842|1337|1340|1347|1349|1350|1351|1537|2876|3065|4696|4697|4700|4702|4705|4708|4709|4710|4711|4712|4714|4718|4725|5432|5433|5434|5435|5436|5437|5481|6389|6391|6392|6647|6875|7381|7384|7385|7386|7388|7416|7417|9167|9377|10476|10540|27089|29796|51079|51164|54539|55967|126328|148327	5,38566277695602e-07	1,94781470433243e-05
283	104	678	TACCTTATTTGAACAAGTTTTCCTTTATTGAGTACCAAGCCATGTAATGGTAACTTGGAC	A_19_P00808453	COX5A	NM_004255	ref|Homo sapiens cytochrome c oxidase subunit Va (COX5A), mRNA [NM_004255]	11,4991772192864	-0,748376791060362	0,000207659158256231	0,0111988885671165	0,00593799908954066	05016	Huntington's disease	293|498|515|539|581|836|842|1337|1340|1347|1349|1350|1351|1537|2876|3065|4696|4697|4700|4702|4705|4708|4709|4710|4711|4712|4714|4718|4725|5432|5433|5434|5435|5436|5437|5481|6389|6391|6392|6647|6875|7381|7384|7385|7386|7388|7416|7417|9167|9377|10476|10540|27089|29796|51079|51164|54539|55967|126328|148327	5,38566277695602e-07	1,94781470433243e-05
16	1	1903	AACATCAGCCATTTTTAGATTGGTTCTGTTTTCGTACCTTCCCACTGGCCTCAAGTGAGC	A_23_P114656	HDAC1	NM_004964	ref|Homo sapiens histone deacetylase 1 (HDAC1), mRNA [NM_004964]	10,0860536803394	-0,661301794101929	0,000378224987836706	0,0134020391309194	0,00710617805333498	05016	Huntington's disease	293|498|515|539|581|836|842|1337|1340|1347|1349|1350|1351|1537|2876|3065|4696|4697|4700|4702|4705|4708|4709|4710|4711|4712|4714|4718|4725|5432|5433|5434|5435|5436|5437|5481|6389|6391|6392|6647|6875|7381|7384|7385|7386|7388|7416|7417|9167|9377|10476|10540|27089|29796|51079|51164|54539|55967|126328|148327	5,38566277695602e-07	1,94781470433243e-05
225	145	443	AAAGTATATGGGACCTTAAGCTCACCTTCTTTACTTGTATCAAATGATGACTGGTATACT	A_32_P168247	COX6A1	NM_004373	ref|Homo sapiens cytochrome c oxidase subunit VIa polypeptide 1 (COX6A1), mRNA [NM_004373]	13,1894764352076	-0,717959700739355	0,000443609720496702	0,0139001703204328	0,00737030270571236	05016	Huntington's disease	293|498|515|539|581|836|842|1337|1340|1347|1349|1350|1351|1537|2876|3065|4696|4697|4700|4702|4705|4708|4709|4710|4711|4712|4714|4718|4725|5432|5433|5434|5435|5436|5437|5481|6389|6391|6392|6647|6875|7381|7384|7385|7386|7388|7416|7417|9167|9377|10476|10540|27089|29796|51079|51164|54539|55967|126328|148327	5,38566277695602e-07	1,94781470433243e-05
33	138	647	CTTTTGGGTCCTCTAACTAGGACTCCCTCATTCCTAGAAATTTAACCTTAATGAAATCCC	A_24_P346886	NDUFB8	NM_005004	ref|Homo sapiens NADH dehydrogenase (ubiquinone) 1 beta subcomplex, 8, 19kDa (NDUFB8), transcript variant 1, mRNA [NM_005004]	11,4794956420634	-0,536219202868178	0,000754665213400069	0,0163598990104652	0,00867452737357959	05016	Huntington's disease	293|498|515|539|581|836|842|1337|1340|1347|1349|1350|1351|1537|2876|3065|4696|4697|4700|4702|4705|4708|4709|4710|4711|4712|4714|4718|4725|5432|5433|5434|5435|5436|5437|5481|6389|6391|6392|6647|6875|7381|7384|7385|7386|7388|7416|7417|9167|9377|10476|10540|27089|29796|51079|51164|54539|55967|126328|148327	5,38566277695602e-07	1,94781470433243e-05
340	141	386	GCACTGGCACCTAGACATGTACAACAGGAACCGTGTGGATACATCCCCCACACCTGTTTC	A_33_P3384721	NDUFB8	NM_005004	ref|Homo sapiens NADH dehydrogenase (ubiquinone) 1 beta subcomplex, 8, 19kDa (NDUFB8), transcript variant 1, mRNA [NM_005004]	10,9991108548807	-0,697110261110053	0,000266889002993435	0,0120452714451559	0,00638677762047078	05016	Huntington's disease	293|498|515|539|581|836|842|1337|1340|1347|1349|1350|1351|1537|2876|3065|4696|4697|4700|4702|4705|4708|4709|4710|4711|4712|4714|4718|4725|5432|5433|5434|5435|5436|5437|5481|6389|6391|6392|6647|6875|7381|7384|7385|7386|7388|7416|7417|9167|9377|10476|10540|27089|29796|51079|51164|54539|55967|126328|148327	5,38566277695602e-07	1,94781470433243e-05
238	65	690	ACAAGTTTTCCTTTATTGAGTACCAACCCATGTAATGGTAACCTGGACTTTAATAAAAGG	A_32_P98502	COX5A	NM_004255	ref|Homo sapiens cytochrome c oxidase subunit Va (COX5A), mRNA [NM_004255]	9,21218202267152	-0,687210992929311	0,000396633280442356	0,0135348779584253	0,00717661333198415	05016	Huntington's disease	293|498|515|539|581|836|842|1337|1340|1347|1349|1350|1351|1537|2876|3065|4696|4697|4700|4702|4705|4708|4709|4710|4711|4712|4714|4718|4725|5432|5433|5434|5435|5436|5437|5481|6389|6391|6392|6647|6875|7381|7384|7385|7386|7388|7416|7417|9167|9377|10476|10540|27089|29796|51079|51164|54539|55967|126328|148327	5,38566277695602e-07	1,94781470433243e-05
172	2	517	GTAATTACTCTTTTACTGTTTACCATTCACTATAATTCACAATTAAAATTGTGTGACTAA	A_33_P3241753	NDUFA12	NM_018838	ref|Homo sapiens NADH dehydrogenase (ubiquinone) 1 alpha subcomplex, 12 (NDUFA12), transcript variant 1, mRNA [NM_018838]	8,03549072692264	-0,522875727812117	0,00136360981659868	0,0202479528600088	0,0107360944728779	05016	Huntington's disease	293|498|515|539|581|836|842|1337|1340|1347|1349|1350|1351|1537|2876|3065|4696|4697|4700|4702|4705|4708|4709|4710|4711|4712|4714|4718|4725|5432|5433|5434|5435|5436|5437|5481|6389|6391|6392|6647|6875|7381|7384|7385|7386|7388|7416|7417|9167|9377|10476|10540|27089|29796|51079|51164|54539|55967|126328|148327	5,38566277695602e-07	1,94781470433243e-05
120	36	440	TGGATCGAACATTTCACCTCTCATATTAAGTCTGGCAATGATGACTATATGTATTCCTGC	A_23_P69468	NDUFB4	NM_004547	ref|Homo sapiens NADH dehydrogenase (ubiquinone) 1 beta subcomplex, 4, 15kDa (NDUFB4), transcript variant 1, mRNA [NM_004547]	11,6374500462791	-0,568042625366141	0,000831514134992015	0,0168199895824671	0,00891848170719762	05016	Huntington's disease	293|498|515|539|581|836|842|1337|1340|1347|1349|1350|1351|1537|2876|3065|4696|4697|4700|4702|4705|4708|4709|4710|4711|4712|4714|4718|4725|5432|5433|5434|5435|5436|5437|5481|6389|6391|6392|6647|6875|7381|7384|7385|7386|7388|7416|7417|9167|9377|10476|10540|27089|29796|51079|51164|54539|55967|126328|148327	5,38566277695602e-07	1,94781470433243e-05
213	91	539	AGAATTTATAAAATTGAGTCCAGGAGGAAGCTCTGGCCCTTGTATTACACATTCTGGACA	A_23_P77818	ATP5H	NM_006356	ref|Homo sapiens ATP synthase, H+ transporting, mitochondrial Fo complex, subunit d (ATP5H), transcript variant 1, mRNA [NM_006356]	12,361709436445	-0,599264340268331	0,00052790970744573	0,0146551868929455	0,00777063597925997	05016	Huntington's disease	293|498|515|539|581|836|842|1337|1340|1347|1349|1350|1351|1537|2876|3065|4696|4697|4700|4702|4705|4708|4709|4710|4711|4712|4714|4718|4725|5432|5433|5434|5435|5436|5437|5481|6389|6391|6392|6647|6875|7381|7384|7385|7386|7388|7416|7417|9167|9377|10476|10540|27089|29796|51079|51164|54539|55967|126328|148327	5,38566277695602e-07	1,94781470433243e-05
17	92	771	TTAACTACTGCCTCCTCATTTTTCAGTATGTGTTCTAAGTATAAAAAGTCCTTGGTTCTC	A_33_P3396522	POLR2G	NM_002696	ref|Homo sapiens polymerase (RNA) II (DNA directed) polypeptide G (POLR2G), mRNA [NM_002696]	9,83942154993393	-0,652329079907757	0,00156241875999352	0,0213465775536193	0,0113186194610772	05016	Huntington's disease	293|498|515|539|581|836|842|1337|1340|1347|1349|1350|1351|1537|2876|3065|4696|4697|4700|4702|4705|4708|4709|4710|4711|4712|4714|4718|4725|5432|5433|5434|5435|5436|5437|5481|6389|6391|6392|6647|6875|7381|7384|7385|7386|7388|7416|7417|9167|9377|10476|10540|27089|29796|51079|51164|54539|55967|126328|148327	5,38566277695602e-07	1,94781470433243e-05
83	7	381	TTCTGGTCATTAAGGGAAAGATCGAACTGGAAGAAACAATTAAAGTATGGAAGCAGCGGA	A_24_P23245	NDUFA6	NM_002490	ref|Homo sapiens NADH dehydrogenase (ubiquinone) 1 alpha subcomplex, 6, 14kDa (NDUFA6), mRNA [NM_002490]	9,69414054568463	-0,588269604828584	0,00418345240837468	0,0343476812230622	0,018212209060572	05016	Huntington's disease	293|498|515|539|581|836|842|1337|1340|1347|1349|1350|1351|1537|2876|3065|4696|4697|4700|4702|4705|4708|4709|4710|4711|4712|4714|4718|4725|5432|5433|5434|5435|5436|5437|5481|6389|6391|6392|6647|6875|7381|7384|7385|7386|7388|7416|7417|9167|9377|10476|10540|27089|29796|51079|51164|54539|55967|126328|148327	5,38566277695602e-07	1,94781470433243e-05
79	152	1490	CTGAAAGAAACCTTTGGGAATGGATATCAGAAGATTTGGCCTTAATATATTTCCATTGTG	A_33_P3415037	VDAC2	NM_001184783	ref|Homo sapiens voltage-dependent anion channel 2 (VDAC2), transcript variant 1, mRNA [NM_001184783]	10,0573363621837	-0,512320292785963	0,00783246845481285	0,0482730979870861	0,0255958982160343	05016	Huntington's disease	293|498|515|539|581|836|842|1337|1340|1347|1349|1350|1351|1537|2876|3065|4696|4697|4700|4702|4705|4708|4709|4710|4711|4712|4714|4718|4725|5432|5433|5434|5435|5436|5437|5481|6389|6391|6392|6647|6875|7381|7384|7385|7386|7388|7416|7417|9167|9377|10476|10540|27089|29796|51079|51164|54539|55967|126328|148327	5,38566277695602e-07	1,94781470433243e-05
44	152	1506	TCCTGCAGTCACCTATACATTATTTAAATGTATTTAACTGTTAAATGCGCTACCCACCAA	A_32_P41292	VDAC2	NM_003375	ref|Homo sapiens voltage-dependent anion channel 2 (VDAC2), transcript variant 2, mRNA [NM_003375]	9,36426591704137	-0,469343340878988	0,00405709724133644	0,0338122525645786	0,0179283081299096	05016	Huntington's disease	293|498|515|539|581|836|842|1337|1340|1347|1349|1350|1351|1537|2876|3065|4696|4697|4700|4702|4705|4708|4709|4710|4711|4712|4714|4718|4725|5432|5433|5434|5435|5436|5437|5481|6389|6391|6392|6647|6875|7381|7384|7385|7386|7388|7416|7417|9167|9377|10476|10540|27089|29796|51079|51164|54539|55967|126328|148327	5,38566277695602e-07	1,94781470433243e-05
134	99	22	TCCTGACCTTGGGCTACGGCTGACCGTTTTTTGTGGTGTACTCCGTGCCATCATGTCCGT	A_22_P00011339	COX8A	NM_004074	ref|Homo sapiens cytochrome c oxidase subunit VIIIA (ubiquitous) (COX8A), mRNA [NM_004074]	10,2798366228776	-0,844077476002665	0,000439032730366457	0,0138805813240279	0,00735991601045056	05016	Huntington's disease	293|498|515|539|581|836|842|1337|1340|1347|1349|1350|1351|1537|2876|3065|4696|4697|4700|4702|4705|4708|4709|4710|4711|4712|4714|4718|4725|5432|5433|5434|5435|5436|5437|5481|6389|6391|6392|6647|6875|7381|7384|7385|7386|7388|7416|7417|9167|9377|10476|10540|27089|29796|51079|51164|54539|55967|126328|148327	5,38566277695602e-07	1,94781470433243e-05
83	1	1662	ACCCCAAGAGATGTCCTTTAGTCTCTGCCTGAGGCCTAGTCTGCATTTGTTTGCATATAT	A_23_P63232	CREB3L4	NM_130898	ref|Homo sapiens cAMP responsive element binding protein 3-like 4 (CREB3L4), transcript variant 1, mRNA [NM_130898]	6,9260961188475	-0,497261089882847	0,00474677554133703	0,0365277812176285	0,0193681658955078	05016	Huntington's disease	293|498|515|539|581|836|842|1337|1340|1347|1349|1350|1351|1537|2876|3065|4696|4697|4700|4702|4705|4708|4709|4710|4711|4712|4714|4718|4725|5432|5433|5434|5435|5436|5437|5481|6389|6391|6392|6647|6875|7381|7384|7385|7386|7388|7416|7417|9167|9377|10476|10540|27089|29796|51079|51164|54539|55967|126328|148327	5,38566277695602e-07	1,94781470433243e-05
1	15	619	TGCCTTGGACTGTGTTTTTCCTCCATAAATTATGGCATTTTTCTGGGAGGGGTGGGGATT	A_23_P208706	BAX	NM_138764	ref|Homo sapiens BCL2-associated X protein (BAX), transcript variant sigma, mRNA [NM_138764]	8,53754358546588	-0,46240153426816	0,00596302191443684	0,0414316960793422	0,021968374104521	05016	Huntington's disease	293|498|515|539|581|836|842|1337|1340|1347|1349|1350|1351|1537|2876|3065|4696|4697|4700|4702|4705|4708|4709|4710|4711|4712|4714|4718|4725|5432|5433|5434|5435|5436|5437|5481|6389|6391|6392|6647|6875|7381|7384|7385|7386|7388|7416|7417|9167|9377|10476|10540|27089|29796|51079|51164|54539|55967|126328|148327	5,38566277695602e-07	1,94781470433243e-05
7	42	2317	CTTTGTCCCTTGCTTCATTTTTGTGACAAGATAAAACTGGGCACAGCTCTTAAATAAAAT	A_33_P3311056	SDHA	NM_004168	ref|Homo sapiens succinate dehydrogenase complex, subunit A, flavoprotein (Fp) (SDHA), transcript variant 1, mRNA [NM_004168]	9,60382333508835	-0,420088989077021	0,00185176979415105	0,0231315255909496	0,0122650544360324	05016	Huntington's disease	293|498|515|539|581|836|842|1337|1340|1347|1349|1350|1351|1537|2876|3065|4696|4697|4700|4702|4705|4708|4709|4710|4711|4712|4714|4718|4725|5432|5433|5434|5435|5436|5437|5481|6389|6391|6392|6647|6875|7381|7384|7385|7386|7388|7416|7417|9167|9377|10476|10540|27089|29796|51079|51164|54539|55967|126328|148327	5,38566277695602e-07	1,94781470433243e-05
356	82	611	AAACATTCCCTTGGATGTAGTCTGAGGCCCCTTAACTCATCTGTTATCCTGCTAGCTGTA	A_23_P154840	SOD1	NM_000454	ref|Homo sapiens superoxide dismutase 1, soluble (SOD1), mRNA [NM_000454]	12,5815120086534	-0,643142015811325	0,000151893054376003	0,0102608003689032	0,00544059554511607	05016	Huntington's disease	293|498|515|539|581|836|842|1337|1340|1347|1349|1350|1351|1537|2876|3065|4696|4697|4700|4702|4705|4708|4709|4710|4711|4712|4714|4718|4725|5432|5433|5434|5435|5436|5437|5481|6389|6391|6392|6647|6875|7381|7384|7385|7386|7388|7416|7417|9167|9377|10476|10540|27089|29796|51079|51164|54539|55967|126328|148327	5,38566277695602e-07	1,94781470433243e-05
266	63	194	CAAATACGGTAATGCTGTATTAGCTAGTGGAGCCACTTTCTGTATTGTTACATGGACATA	A_23_P159650	COX7B	NM_001866	ref|Homo sapiens cytochrome c oxidase subunit VIIb (COX7B), mRNA [NM_001866]	11,1407503616423	-0,682369884345146	0,000189193861485711	0,0109299142697464	0,00579538054991313	05016	Huntington's disease	293|498|515|539|581|836|842|1337|1340|1347|1349|1350|1351|1537|2876|3065|4696|4697|4700|4702|4705|4708|4709|4710|4711|4712|4714|4718|4725|5432|5433|5434|5435|5436|5437|5481|6389|6391|6392|6647|6875|7381|7384|7385|7386|7388|7416|7417|9167|9377|10476|10540|27089|29796|51079|51164|54539|55967|126328|148327	5,38566277695602e-07	1,94781470433243e-05
60	102	682	CCAAAATAAGATTTCTTCTCTGTAGCCTACTTGTCTGGTTTATCCCTTACAGAATATTAG	A_33_P3413597	NDUFB3	NM_001257102	ref|Homo sapiens NADH dehydrogenase (ubiquinone) 1 beta subcomplex, 3, 12kDa (NDUFB3), transcript variant 2, mRNA [NM_001257102]	10,5761022023123	-0,483854506582203	0,00149159524343694	0,0209741309748279	0,0111211366990592	05016	Huntington's disease	293|498|515|539|581|836|842|1337|1340|1347|1349|1350|1351|1537|2876|3065|4696|4697|4700|4702|4705|4708|4709|4710|4711|4712|4714|4718|4725|5432|5433|5434|5435|5436|5437|5481|6389|6391|6392|6647|6875|7381|7384|7385|7386|7388|7416|7417|9167|9377|10476|10540|27089|29796|51079|51164|54539|55967|126328|148327	5,38566277695602e-07	1,94781470433243e-05
75	158	122	GCCCCCATTGAGCCCCTACTTCAAGTACTCCGTCATGATCAACAAGGCCACGCCCTACAA	A_23_P208540	NDUFA3	NM_004542	ref|Homo sapiens NADH dehydrogenase (ubiquinone) 1 alpha subcomplex, 3, 9kDa (NDUFA3), mRNA [NM_004542]	11,0480173325241	-0,432711057466921	0,00523109751003549	0,0384241894546236	0,0203737005355916	05016	Huntington's disease	293|498|515|539|581|836|842|1337|1340|1347|1349|1350|1351|1537|2876|3065|4696|4697|4700|4702|4705|4708|4709|4710|4711|4712|4714|4718|4725|5432|5433|5434|5435|5436|5437|5481|6389|6391|6392|6647|6875|7381|7384|7385|7386|7388|7416|7417|9167|9377|10476|10540|27089|29796|51079|51164|54539|55967|126328|148327	5,38566277695602e-07	1,94781470433243e-05
115	138	412	ATGAGCAACGGGCTGAAGGCACGTTTCCCGGGAAGATCTGAACTGGCTGCATCTCCCTTT	A_23_P108244	COX6B1	NM_001863	ref|Homo sapiens cytochrome c oxidase subunit VIb polypeptide 1 (ubiquitous) (COX6B1), mRNA [NM_001863]	12,4524673960918	-0,564092216062923	0,00290811574262017	0,0286527427929731	0,0151925755487113	05016	Huntington's disease	293|498|515|539|581|836|842|1337|1340|1347|1349|1350|1351|1537|2876|3065|4696|4697|4700|4702|4705|4708|4709|4710|4711|4712|4714|4718|4725|5432|5433|5434|5435|5436|5437|5481|6389|6391|6392|6647|6875|7381|7384|7385|7386|7388|7416|7417|9167|9377|10476|10540|27089|29796|51079|51164|54539|55967|126328|148327	5,38566277695602e-07	1,94781470433243e-05
10	128	240	AAGCCATAAGAAGACTTCCTGAGAACCTTTATAATGACAGGATGTTTCGCATTAAGAGGG	A_23_P31671	UQCRB	NM_006294	ref|Homo sapiens ubiquinol-cytochrome c reductase binding protein (UQCRB), transcript variant 1, mRNA [NM_006294]	11,0686901223284	-0,377480048784021	0,00585653703499953	0,0409355377844826	0,0217052955422613	05016	Huntington's disease	293|498|515|539|581|836|842|1337|1340|1347|1349|1350|1351|1537|2876|3065|4696|4697|4700|4702|4705|4708|4709|4710|4711|4712|4714|4718|4725|5432|5433|5434|5435|5436|5437|5481|6389|6391|6392|6647|6875|7381|7384|7385|7386|7388|7416|7417|9167|9377|10476|10540|27089|29796|51079|51164|54539|55967|126328|148327	5,38566277695602e-07	1,94781470433243e-05
121	73	204	GCCTACAAATCGAGGACTTCGAGGCTCGCATCGCGCTGTTGCCACTGTTACAGGCAGAAA	A_23_P119627	NDUFA13	NM_015965	ref|Homo sapiens NADH dehydrogenase (ubiquinone) 1 alpha subcomplex, 13 (NDUFA13), mRNA [NM_015965]	11,2159259852773	-0,557076431785013	0,00337005856358892	0,0309862344570746	0,0164298654184911	05016	Huntington's disease	293|498|515|539|581|836|842|1337|1340|1347|1349|1350|1351|1537|2876|3065|4696|4697|4700|4702|4705|4708|4709|4710|4711|4712|4714|4718|4725|5432|5433|5434|5435|5436|5437|5481|6389|6391|6392|6647|6875|7381|7384|7385|7386|7388|7416|7417|9167|9377|10476|10540|27089|29796|51079|51164|54539|55967|126328|148327	5,38566277695602e-07	1,94781470433243e-05
51	48	1319	CTTGTAGGAGCCAAGTCGTGTTCTAAGTATTTATTTAAAACAAAAGAATCACGTTTTCCC	A_33_P3411397	SLC25A6	NM_001636	ref|Homo sapiens solute carrier family 25 (mitochondrial carrier; adenine nucleotide translocator), member 6 (SLC25A6), mRNA [NM_001636]	11,7953334251052	-0,552022666467533	0,00079749306515394	0,016564061460228	0,00878278065546055	05016	Huntington's disease	293|498|515|539|581|836|842|1337|1340|1347|1349|1350|1351|1537|2876|3065|4696|4697|4700|4702|4705|4708|4709|4710|4711|4712|4714|4718|4725|5432|5433|5434|5435|5436|5437|5481|6389|6391|6392|6647|6875|7381|7384|7385|7386|7388|7416|7417|9167|9377|10476|10540|27089|29796|51079|51164|54539|55967|126328|148327	5,38566277695602e-07	1,94781470433243e-05
260	54	713	AACGCCCATGCAGTTTGCATCGACTGATAGTGTGTTCTTTCCGGGATCACAAACATTAAC	A_23_P43566	NDUFA8	NM_014222	ref|Homo sapiens NADH dehydrogenase (ubiquinone) 1 alpha subcomplex, 8, 19kDa (NDUFA8), mRNA [NM_014222]	10,5349794059351	-0,636641023557035	0,000127700486919385	0,00977660930860192	0,00518386238289185	05016	Huntington's disease	293|498|515|539|581|836|842|1337|1340|1347|1349|1350|1351|1537|2876|3065|4696|4697|4700|4702|4705|4708|4709|4710|4711|4712|4714|4718|4725|5432|5433|5434|5435|5436|5437|5481|6389|6391|6392|6647|6875|7381|7384|7385|7386|7388|7416|7417|9167|9377|10476|10540|27089|29796|51079|51164|54539|55967|126328|148327	5,38566277695602e-07	1,94781470433243e-05
195	160	343	TTCCCTGTCTCTGAAAGACCTTTCTCTGGAAGAGGAGTCTGCATTGTAGTGTCTCAAAGA	A_23_P213718	UQCRQ	NM_014402	ref|Homo sapiens ubiquinol-cytochrome c reductase, complex III subunit VII, 9.5kDa (UQCRQ), mRNA [NM_014402]	13,2162008186049	-0,582877728023947	0,00555579968807613	0,0397009707013903	0,0210506896703085	05016	Huntington's disease	293|498|515|539|581|836|842|1337|1340|1347|1349|1350|1351|1537|2876|3065|4696|4697|4700|4702|4705|4708|4709|4710|4711|4712|4714|4718|4725|5432|5433|5434|5435|5436|5437|5481|6389|6391|6392|6647|6875|7381|7384|7385|7386|7388|7416|7417|9167|9377|10476|10540|27089|29796|51079|51164|54539|55967|126328|148327	5,38566277695602e-07	1,94781470433243e-05
51	95	453	TTGAAGGAGTGGCTAAGGTTGGACAATACACGTTCACTGCAGCTGCTGTCGGGGCCGTGT	A_23_P320185	NDUFA11	NM_175614	ref|Homo sapiens NADH dehydrogenase (ubiquinone) 1 alpha subcomplex, 11, 14.7kDa (NDUFA11), transcript variant 1, mRNA [NM_175614]	10,4949824832764	-0,716209611156881	0,00183949908938273	0,0230576935414444	0,0122259063866422	05016	Huntington's disease	293|498|515|539|581|836|842|1337|1340|1347|1349|1350|1351|1537|2876|3065|4696|4697|4700|4702|4705|4708|4709|4710|4711|4712|4714|4718|4725|5432|5433|5434|5435|5436|5437|5481|6389|6391|6392|6647|6875|7381|7384|7385|7386|7388|7416|7417|9167|9377|10476|10540|27089|29796|51079|51164|54539|55967|126328|148327	5,38566277695602e-07	1,94781470433243e-05
41	69	333	CCAGTGGACAGATGAAGAATTAGGTATCCCTCCTGATGATGAAGACTGAAGGTGTAGACT	A_24_P406301	NDUFB2	NM_004546	ref|Homo sapiens NADH dehydrogenase (ubiquinone) 1 beta subcomplex, 2, 8kDa (NDUFB2), mRNA [NM_004546]	11,7254233090342	-0,547305783334922	0,00181849447902223	0,0229780209423642	0,0121836614961815	05016	Huntington's disease	293|498|515|539|581|836|842|1337|1340|1347|1349|1350|1351|1537|2876|3065|4696|4697|4700|4702|4705|4708|4709|4710|4711|4712|4714|4718|4725|5432|5433|5434|5435|5436|5437|5481|6389|6391|6392|6647|6875|7381|7384|7385|7386|7388|7416|7417|9167|9377|10476|10540|27089|29796|51079|51164|54539|55967|126328|148327	5,38566277695602e-07	1,94781470433243e-05
55	23	444	TGATGTCTGGAGGCTGATTTTCCTGTTCTCTGTTCTCCACTGGAAAGGTTGTTTACGACA	A_23_P10463	NDUFS5	NM_004552	ref|Homo sapiens NADH dehydrogenase (ubiquinone) Fe-S protein 5, 15kDa (NADH-coenzyme Q reductase) (NDUFS5), transcript variant 1, mRNA [NM_004552]	12,6676158717745	-0,633252756669181	0,000958299413113432	0,017635303582101	0,00935078655231693	05016	Huntington's disease	293|498|515|539|581|836|842|1337|1340|1347|1349|1350|1351|1537|2876|3065|4696|4697|4700|4702|4705|4708|4709|4710|4711|4712|4714|4718|4725|5432|5433|5434|5435|5436|5437|5481|6389|6391|6392|6647|6875|7381|7384|7385|7386|7388|7416|7417|9167|9377|10476|10540|27089|29796|51079|51164|54539|55967|126328|148327	5,38566277695602e-07	1,94781470433243e-05
236	27	1124	CAGTCTCTGCCAGACCAAGGCGAGTTTCCCCACTAATAAAGTGCTGGGTGTCAGCAGAAA	A_33_P3354322	GPX1	NM_201397	ref|Homo sapiens glutathione peroxidase 1 (GPX1), transcript variant 2, mRNA [NM_201397]	12,5896514235306	-0,653753933595125	0,00319215058475657	0,0300587270647727	0,0159380721465049	05016	Huntington's disease	293|498|515|539|581|836|842|1337|1340|1347|1349|1350|1351|1537|2876|3065|4696|4697|4700|4702|4705|4708|4709|4710|4711|4712|4714|4718|4725|5432|5433|5434|5435|5436|5437|5481|6389|6391|6392|6647|6875|7381|7384|7385|7386|7388|7416|7417|9167|9377|10476|10540|27089|29796|51079|51164|54539|55967|126328|148327	5,38566277695602e-07	1,94781470433243e-05
113	101	1325	TGAATGGGAAAGCCGGATTGCGGAGGTGGATGCCAGTGTGGTACGTGAGATCTGCTCCAA	A_23_P132675	UQCRC1	NM_003365	ref|Homo sapiens ubiquinol-cytochrome c reductase core protein I (UQCRC1), mRNA [NM_003365]	10,3721884132399	-0,57658694725046	0,00193575934735897	0,0236317567630571	0,0125302925645067	05016	Huntington's disease	293|498|515|539|581|836|842|1337|1340|1347|1349|1350|1351|1537|2876|3065|4696|4697|4700|4702|4705|4708|4709|4710|4711|4712|4714|4718|4725|5432|5433|5434|5435|5436|5437|5481|6389|6391|6392|6647|6875|7381|7384|7385|7386|7388|7416|7417|9167|9377|10476|10540|27089|29796|51079|51164|54539|55967|126328|148327	5,38566277695602e-07	1,94781470433243e-05
6	115	154	CGACGACTTTGATGATGTGGAGGAGGATGAAGGGCTAGATGACTTGGAGAATGCCGAAGA	A_33_P3318960	POLR2F	NM_001301131	ref|Homo sapiens polymerase (RNA) II (DNA directed) polypeptide F (POLR2F), transcript variant 4, mRNA [NM_001301131]	9,13016711334776	-0,575596169839926	0,00190554705503789	0,0234885490410942	0,0124543593754644	05016	Huntington's disease	293|498|515|539|581|836|842|1337|1340|1347|1349|1350|1351|1537|2876|3065|4696|4697|4700|4702|4705|4708|4709|4710|4711|4712|4714|4718|4725|5432|5433|5434|5435|5436|5437|5481|6389|6391|6392|6647|6875|7381|7384|7385|7386|7388|7416|7417|9167|9377|10476|10540|27089|29796|51079|51164|54539|55967|126328|148327	5,38566277695602e-07	1,94781470433243e-05
164	113	1124	CTGTGAAAGACACAGTGGGAGAGCTGAAAATGAATCAGAAGCTTTATGTATATGATTTTT	A_23_P29803	POLR2H	NM_006232	ref|Homo sapiens polymerase (RNA) II (DNA directed) polypeptide H (POLR2H), transcript variant 2, mRNA [NM_006232]	9,80102147523624	-0,715828106928642	7,38163449503931e-05	0,00848635231686773	0,00449972798899425	05016	Huntington's disease	293|498|515|539|581|836|842|1337|1340|1347|1349|1350|1351|1537|2876|3065|4696|4697|4700|4702|4705|4708|4709|4710|4711|4712|4714|4718|4725|5432|5433|5434|5435|5436|5437|5481|6389|6391|6392|6647|6875|7381|7384|7385|7386|7388|7416|7417|9167|9377|10476|10540|27089|29796|51079|51164|54539|55967|126328|148327	5,38566277695602e-07	1,94781470433243e-05
217	5	293	GGAGGAAAATGGTCCATGGGGTATACAAAAAGAGTATCTTTGTTTTCACTCATGTACTTG	A_23_P43613	NDUFB6	NM_182739	ref|Homo sapiens NADH dehydrogenase (ubiquinone) 1 beta subcomplex, 6, 17kDa (NDUFB6), transcript variant 2, mRNA [NM_182739]	9,10596330720928	-0,532003263782467	0,00268488947967569	0,0275653159039831	0,0146159879848592	05016	Huntington's disease	293|498|515|539|581|836|842|1337|1340|1347|1349|1350|1351|1537|2876|3065|4696|4697|4700|4702|4705|4708|4709|4710|4711|4712|4714|4718|4725|5432|5433|5434|5435|5436|5437|5481|6389|6391|6392|6647|6875|7381|7384|7385|7386|7388|7416|7417|9167|9377|10476|10540|27089|29796|51079|51164|54539|55967|126328|148327	5,38566277695602e-07	1,94781470433243e-05
8	143	333	AGCCTCTGGAAGTGGATCAAACTAGAACTCATATGCCATACTAGATATGTTTGTCAATAA	A_23_P110811	COX7C	NM_001867	ref|Homo sapiens cytochrome c oxidase subunit VIIc (COX7C), mRNA [NM_001867]	12,9011326603403	-0,650035115291967	0,00112301786792651	0,0187714277636814	0,00995319493555944	05016	Huntington's disease	293|498|515|539|581|836|842|1337|1340|1347|1349|1350|1351|1537|2876|3065|4696|4697|4700|4702|4705|4708|4709|4710|4711|4712|4714|4718|4725|5432|5433|5434|5435|5436|5437|5481|6389|6391|6392|6647|6875|7381|7384|7385|7386|7388|7416|7417|9167|9377|10476|10540|27089|29796|51079|51164|54539|55967|126328|148327	5,38566277695602e-07	1,94781470433243e-05
250	93	416	TTGAAAAGAAGTCCAGAATATTCCCTGGTGATACAATTCTGGAGACTGGAGAAGTAATTC	A_21_P0000148	NDUFB6	NM_002493	ref|Homo sapiens NADH dehydrogenase (ubiquinone) 1 beta subcomplex, 6, 17kDa (NDUFB6), transcript variant 1, mRNA [NM_002493]	9,76250915809283	-0,618279864230711	0,000282588139490665	0,0121805688551812	0,00645851651605248	05016	Huntington's disease	293|498|515|539|581|836|842|1337|1340|1347|1349|1350|1351|1537|2876|3065|4696|4697|4700|4702|4705|4708|4709|4710|4711|4712|4714|4718|4725|5432|5433|5434|5435|5436|5437|5481|6389|6391|6392|6647|6875|7381|7384|7385|7386|7388|7416|7417|9167|9377|10476|10540|27089|29796|51079|51164|54539|55967|126328|148327	5,38566277695602e-07	1,94781470433243e-05
80	40	2787	TAATTGTGTTACAAGAGGCAGCCATAGCAAGAATGGAAAATCCAGATCAGTAAAAGATTC	A_33_P3326682	SDHC	NM_003001	ref|Homo sapiens succinate dehydrogenase complex, subunit C, integral membrane protein, 15kDa (SDHC), transcript variant 1, mRNA [NM_003001]	6,16881291549839	-0,478879694791349	0,00584099374342667	0,0408785859316696	0,0216750978982608	05016	Huntington's disease	293|498|515|539|581|836|842|1337|1340|1347|1349|1350|1351|1537|2876|3065|4696|4697|4700|4702|4705|4708|4709|4710|4711|4712|4714|4718|4725|5432|5433|5434|5435|5436|5437|5481|6389|6391|6392|6647|6875|7381|7384|7385|7386|7388|7416|7417|9167|9377|10476|10540|27089|29796|51079|51164|54539|55967|126328|148327	5,38566277695602e-07	1,94781470433243e-05
267	89	1324	GACACCTTAGTTCCTTACTGTTTACAGTTTAGGAGTACTGATAGGGGTTCATGCTTAATA	A_23_P386411	PPID	NM_005038	ref|Homo sapiens peptidylprolyl isomerase D (PPID), mRNA [NM_005038]	7,62275305686277	-0,64985534515271	0,00033988020597181	0,0127174442206975	0,00674318453578735	05016	Huntington's disease	293|498|515|539|581|836|842|1337|1340|1347|1349|1350|1351|1537|2876|3065|4696|4697|4700|4702|4705|4708|4709|4710|4711|4712|4714|4718|4725|5432|5433|5434|5435|5436|5437|5481|6389|6391|6392|6647|6875|7381|7384|7385|7386|7388|7416|7417|9167|9377|10476|10540|27089|29796|51079|51164|54539|55967|126328|148327	5,38566277695602e-07	1,94781470433243e-05
107	38	509	CTGCTTCTACATTGGTTGCTTTGTTAACTCTACCTGATCTTCACTTGTCAGTAATTTGAG	A_24_P66001	UQCR10	NM_001003684	ref|Homo sapiens ubiquinol-cytochrome c reductase, complex III subunit X (UQCR10), transcript variant 2, mRNA [NM_001003684]	5,92803793040413	-0,541699531416462	0,00352106939728913	0,0315446052429296	0,0167259309787618	05016	Huntington's disease	293|498|515|539|581|836|842|1337|1340|1347|1349|1350|1351|1537|2876|3065|4696|4697|4700|4702|4705|4708|4709|4710|4711|4712|4714|4718|4725|5432|5433|5434|5435|5436|5437|5481|6389|6391|6392|6647|6875|7381|7384|7385|7386|7388|7416|7417|9167|9377|10476|10540|27089|29796|51079|51164|54539|55967|126328|148327	5,38566277695602e-07	1,94781470433243e-05
111	43	4051	CCCATTGGGACTGTTATGGCCATATTCTACAGTATAGTAAATTTTAAATTGGCCACATTT	A_33_P3358626	TAF4B	NM_001293725	ref|Homo sapiens TAF4b RNA polymerase II, TATA box binding protein (TBP)-associated factor, 105kDa (TAF4B), transcript variant 1, mRNA [NM_001293725]	5,49795872528863	-0,394559838419715	0,000799698894027146	0,0165772398439121	0,00878976824443862	05016	Huntington's disease	293|498|515|539|581|836|842|1337|1340|1347|1349|1350|1351|1537|2876|3065|4696|4697|4700|4702|4705|4708|4709|4710|4711|4712|4714|4718|4725|5432|5433|5434|5435|5436|5437|5481|6389|6391|6392|6647|6875|7381|7384|7385|7386|7388|7416|7417|9167|9377|10476|10540|27089|29796|51079|51164|54539|55967|126328|148327	5,38566277695602e-07	1,94781470433243e-05
2	152	2986	TTTTTTGTGAGTTTCCTTGCATCAAGGACACTGAGAAACACAGTCATTGTCTTAGGTGTT	A_23_P79911	PSMF1	NM_006814	ref|Homo sapiens proteasome (prosome, macropain) inhibitor subunit 1 (PI31) (PSMF1), transcript variant 1, mRNA [NM_006814]	6,90341093825977	-0,93812412577143	0,00092194288759978	0,0174484643483791	0,00925171857846561	03050	Proteasome	5682|5687|5688|5689|5690|5692|5693|5695|5696|5700|5701|5706|5707|5708|5710|5713|5714|7979|9491|10197|10213|23198	9,60727315630915e-07	2,97825467845584e-05
68	153	2997	CTCCTGCTCTTTTGTTACTGAGTGAGATAAGGTTGTTCAATAAAGACTTTTATCCCCAAG	A_33_P3373469	PSMD2	NM_002808	ref|Homo sapiens proteasome (prosome, macropain) 26S subunit, non-ATPase, 2 (PSMD2), transcript variant 1, mRNA [NM_002808]	11,132015926035	-0,724951816856152	0,00089728524648672	0,0172504108761822	0,00914670446652606	03050	Proteasome	5682|5687|5688|5689|5690|5692|5693|5695|5696|5700|5701|5706|5707|5708|5710|5713|5714|7979|9491|10197|10213|23198	9,60727315630915e-07	2,97825467845584e-05
[truncated: 610 more rows]
