# Supplementary material for: CD44v3 is a marker of invasive cancer stem cells driving metastasis in gastric carcinoma
Source: Gastric Cancer. 2022 Dec 18;26(2):234–49. doi: 10.1007/s10120-022-01357-y (PMC9950191; doi:10.1007/s10120-022-01357-y)
Supplement: Supplementary file 6 — Supplementary file6 (CSV 23 KB) [file 10120_2022_1357_MOESM6_ESM.csv]

Row	Col	Start	Sequence	ProbeName	GeneName	SystematicName	Description	Amean	logFC_CD44V3_neg-CD44V3_pos	P.value_CD44V3_neg-CD44V3_pos	adj.P.Val_CD44V3_neg-CD44V3_pos	q.value_CD44V3_neg-CD44V3_pos	KEGGID	Term	GeneId	KEGG.pvalue	KEGG.pvalueBH
83	103	276	GAGCTTAATAAACTCTTGGGGCGTGTGACCATCGCGCAGGGTGGCGTTTTGCCTAATATT	A_24_P223384	HIST1H2AB	NM_003513	ref|Homo sapiens histone cluster 1, H2ab (HIST1H2AB), mRNA [NM_003513]	9,59154996516182	-2,82989679498569	0,000117451304015026	0,0260693955605596	0,0163103763745776	05322	Systemic lupus erythematosus	713|721|3115|3119|3123|6632|8330|8331|8335|85235	1,96446455424831e-07	1,748373453281e-05
68	141	492	GCAGAGGAAGAGGGGGTCCTAGGCGATAATGTCTCTCAAGATTTCAAAGTCATATGAGAT	A_23_P107644	SNRPD1	NM_006938	ref|Homo sapiens small nuclear ribonucleoprotein D1 polypeptide 16kDa (SNRPD1), transcript variant 1, mRNA [NM_006938]	12,0777794237412	-0,709827473218001	1,90687734162519e-05	0,0141328725481672	0,00884226371796994	05322	Systemic lupus erythematosus	713|721|3115|3119|3123|6632|8330|8331|8335|85235	1,96446455424831e-07	1,748373453281e-05
71	37	4965	GCTTTCCGCCTCTTTGAGACCAAGATCACCCAAGTCCTGCACTTCACCAAGGATGTCAAG	A_23_P42282	C4B	NM_001002029	ref|Homo sapiens complement component 4B (Chido blood group) (C4B), mRNA [NM_001002029]	6,14111244601728	-2,23550259783238	0,000188067751350203	0,0334660928728333	0,0209381368000832	05322	Systemic lupus erythematosus	713|721|3115|3119|3123|6632|8330|8331|8335|85235	1,96446455424831e-07	1,748373453281e-05
220	137	809	CACCGACAAGAACTCACTACTGGGCATGGAGGGTGCCAACAGCATCTTTTCCGGGTTCCT	A_23_P137366	C1QB	NM_000491	ref|Homo sapiens complement component 1, q subcomponent, B chain (C1QB), mRNA [NM_000491]	7,30284310303879	-4,8400795217923	9,40976763886584e-06	0,0120900555996669	0,00756417066755744	05322	Systemic lupus erythematosus	713|721|3115|3119|3123|6632|8330|8331|8335|85235	1,96446455424831e-07	1,748373453281e-05
71	21	793	TTCGTGCTGGGGCTGATCTTCCTTGGGCTGGGCCTTATCATCCGTCAAAGGAGTCAGAAA	A_33_P3424222	HLA-DQB1	NM_002123	ref|Homo sapiens major histocompatibility complex, class II, DQ beta 1 (HLA-DQB1), transcript variant 1, mRNA [NM_002123]	8,41757271510872	-3,95154517057181	0,000238566951354918	0,0383446428020111	0,0239904126122406	05322	Systemic lupus erythematosus	713|721|3115|3119|3123|6632|8330|8331|8335|85235	1,96446455424831e-07	1,748373453281e-05
317	133	734	CTGGATAGTCCTGTCACCGTGGAGTGGAAGGCACAGTCTGATTCTGCCCGGAGTAAGACA	A_24_P166443	HLA-DPB1	NM_002121	ref|Homo sapiens major histocompatibility complex, class II, DP beta 1 (HLA-DPB1), mRNA [NM_002121]	6,06314828324267	-2,37764879143872	0,000483207542125279	0,0485731298128425	0,0303898886761021	05322	Systemic lupus erythematosus	713|721|3115|3119|3123|6632|8330|8331|8335|85235	1,96446455424831e-07	1,748373453281e-05
10	21	799	TTCGTGCTGGGCCTGCTCTTCCTTGGGGCCGGGCTGTTCATCTACTTCAGGAATCAGAAA	A_24_P343233	HLA-DRB1	NM_002124	ref|Homo sapiens major histocompatibility complex, class II, DR beta 1 (HLA-DRB1), transcript variant 1, mRNA [NM_002124]	7,88374147860142	-3,19757031658174	0,000274179845210969	0,0404383431036014	0,0253003409477548	05322	Systemic lupus erythematosus	713|721|3115|3119|3123|6632|8330|8331|8335|85235	1,96446455424831e-07	1,748373453281e-05
186	143	327	CCCAACATCCAGGCCGTGCTGCTGCCAAAGAAAACTGAGAGCCACCACAAGACTAAGTAA	A_33_P3344086	HIST1H2AJ	NM_021066	ref|Homo sapiens histone cluster 1, H2aj (HIST1H2AJ), mRNA [NM_021066]	13,1005849702946	-2,0777132312472	6,50134926961967e-05	0,0197202942801882	0,012338046779033	05322	Systemic lupus erythematosus	713|721|3115|3119|3123|6632|8330|8331|8335|85235	1,96446455424831e-07	1,748373453281e-05
210	93	385	GGCCGTGCTGCTGCCTAAGAAGACTGAGAGCCACCATAAGGCCAAATAAGGAGCGAGGTT	A_23_P81859	HIST1H2AH	NM_080596	ref|Homo sapiens histone cluster 1, H2ah (HIST1H2AH), mRNA [NM_080596]	13,1809226670413	-2,47835814834566	3,46833607506979e-05	0,0155020369119695	0,00969888450307396	05322	Systemic lupus erythematosus	713|721|3115|3119|3123|6632|8330|8331|8335|85235	1,96446455424831e-07	1,748373453281e-05
335	156	329	CAATATCCAGGCCGTGCTGCTGCCTAAGAAAACTGAGAGCCACCACAAGGCCAAGGGCAA	A_24_P217848	HIST1H2AK	NM_003510	ref|Homo sapiens histone cluster 1, H2ak (HIST1H2AK), mRNA [NM_003510]	12,9507974376944	-2,12497428140347	5,60309721834075e-05	0,0190435266708356	0,0119146255914945	05322	Systemic lupus erythematosus	713|721|3115|3119|3123|6632|8330|8331|8335|85235	1,96446455424831e-07	1,748373453281e-05
71	37	4965	GCTTTCCGCCTCTTTGAGACCAAGATCACCCAAGTCCTGCACTTCACCAAGGATGTCAAG	A_23_P42282	C4B	NM_001002029	ref|Homo sapiens complement component 4B (Chido blood group) (C4B), mRNA [NM_001002029]	6,14111244601728	-2,23550259783238	0,000188067751350203	0,0334660928728333	0,0209381368000832	05150	Staphylococcus aureus infection	713|721|3115|3119|3123	3,53384181438883e-05	0,00157255960740303
220	137	809	CACCGACAAGAACTCACTACTGGGCATGGAGGGTGCCAACAGCATCTTTTCCGGGTTCCT	A_23_P137366	C1QB	NM_000491	ref|Homo sapiens complement component 1, q subcomponent, B chain (C1QB), mRNA [NM_000491]	7,30284310303879	-4,8400795217923	9,40976763886584e-06	0,0120900555996669	0,00756417066755744	05150	Staphylococcus aureus infection	713|721|3115|3119|3123	3,53384181438883e-05	0,00157255960740303
71	21	793	TTCGTGCTGGGGCTGATCTTCCTTGGGCTGGGCCTTATCATCCGTCAAAGGAGTCAGAAA	A_33_P3424222	HLA-DQB1	NM_002123	ref|Homo sapiens major histocompatibility complex, class II, DQ beta 1 (HLA-DQB1), transcript variant 1, mRNA [NM_002123]	8,41757271510872	-3,95154517057181	0,000238566951354918	0,0383446428020111	0,0239904126122406	05150	Staphylococcus aureus infection	713|721|3115|3119|3123	3,53384181438883e-05	0,00157255960740303
317	133	734	CTGGATAGTCCTGTCACCGTGGAGTGGAAGGCACAGTCTGATTCTGCCCGGAGTAAGACA	A_24_P166443	HLA-DPB1	NM_002121	ref|Homo sapiens major histocompatibility complex, class II, DP beta 1 (HLA-DPB1), mRNA [NM_002121]	6,06314828324267	-2,37764879143872	0,000483207542125279	0,0485731298128425	0,0303898886761021	05150	Staphylococcus aureus infection	713|721|3115|3119|3123	3,53384181438883e-05	0,00157255960740303
10	21	799	TTCGTGCTGGGCCTGCTCTTCCTTGGGGCCGGGCTGTTCATCTACTTCAGGAATCAGAAA	A_24_P343233	HLA-DRB1	NM_002124	ref|Homo sapiens major histocompatibility complex, class II, DR beta 1 (HLA-DRB1), transcript variant 1, mRNA [NM_002124]	7,88374147860142	-3,19757031658174	0,000274179845210969	0,0404383431036014	0,0253003409477548	05150	Staphylococcus aureus infection	713|721|3115|3119|3123	3,53384181438883e-05	0,00157255960740303
303	79	5883	GCGAGGTGAACGCACTCAAGAGCAAGCTCAGGCGAGGAAACGAGACCTCTTTCGTTCCTT	A_23_P206920	MYH11	NM_001040114	ref|Homo sapiens myosin, heavy chain 11, smooth muscle (MYH11), transcript variant SM1B, mRNA [NM_001040114]	5,38906585800202	-1,196754202626	2,42505476952869e-05	0,0141328725481672	0,00884226371796994	05416	Viral myocarditis	3115|3119|3123|4629|5880	0,000330794817494241	0,00981357958566248
71	21	793	TTCGTGCTGGGGCTGATCTTCCTTGGGCTGGGCCTTATCATCCGTCAAAGGAGTCAGAAA	A_33_P3424222	HLA-DQB1	NM_002123	ref|Homo sapiens major histocompatibility complex, class II, DQ beta 1 (HLA-DQB1), transcript variant 1, mRNA [NM_002123]	8,41757271510872	-3,95154517057181	0,000238566951354918	0,0383446428020111	0,0239904126122406	05416	Viral myocarditis	3115|3119|3123|4629|5880	0,000330794817494241	0,00981357958566248
317	133	734	CTGGATAGTCCTGTCACCGTGGAGTGGAAGGCACAGTCTGATTCTGCCCGGAGTAAGACA	A_24_P166443	HLA-DPB1	NM_002121	ref|Homo sapiens major histocompatibility complex, class II, DP beta 1 (HLA-DPB1), mRNA [NM_002121]	6,06314828324267	-2,37764879143872	0,000483207542125279	0,0485731298128425	0,0303898886761021	05416	Viral myocarditis	3115|3119|3123|4629|5880	0,000330794817494241	0,00981357958566248
10	21	799	TTCGTGCTGGGCCTGCTCTTCCTTGGGGCCGGGCTGTTCATCTACTTCAGGAATCAGAAA	A_24_P343233	HLA-DRB1	NM_002124	ref|Homo sapiens major histocompatibility complex, class II, DR beta 1 (HLA-DRB1), transcript variant 1, mRNA [NM_002124]	7,88374147860142	-3,19757031658174	0,000274179845210969	0,0404383431036014	0,0253003409477548	05416	Viral myocarditis	3115|3119|3123|4629|5880	0,000330794817494241	0,00981357958566248
183	152	588	CAAGGAGATTGACTCGGTGAAATACCTGGAGTGCTCAGCTCTCACCCAGAGAGGCCTGAA	A_24_P228717	RAC2	NM_002872	ref|Homo sapiens ras-related C3 botulinum toxin substrate 2 (rho family, small GTP binding protein Rac2) (RAC2), mRNA [NM_002872]	6,52815244552504	-2,36082462512235	0,000156891654141421	0,0299360286042473	0,0187295440955331	05416	Viral myocarditis	3115|3119|3123|4629|5880	0,000330794817494241	0,00981357958566248
71	21	793	TTCGTGCTGGGGCTGATCTTCCTTGGGCTGGGCCTTATCATCCGTCAAAGGAGTCAGAAA	A_33_P3424222	HLA-DQB1	NM_002123	ref|Homo sapiens major histocompatibility complex, class II, DQ beta 1 (HLA-DQB1), transcript variant 1, mRNA [NM_002123]	8,41757271510872	-3,95154517057181	0,000238566951354918	0,0383446428020111	0,0239904126122406	04672	Intestinal immune network for IgA production	3115|3119|3123|8741	0,000552460185015409	0,0122922391165929
317	133	734	CTGGATAGTCCTGTCACCGTGGAGTGGAAGGCACAGTCTGATTCTGCCCGGAGTAAGACA	A_24_P166443	HLA-DPB1	NM_002121	ref|Homo sapiens major histocompatibility complex, class II, DP beta 1 (HLA-DPB1), mRNA [NM_002121]	6,06314828324267	-2,37764879143872	0,000483207542125279	0,0485731298128425	0,0303898886761021	04672	Intestinal immune network for IgA production	3115|3119|3123|8741	0,000552460185015409	0,0122922391165929
10	21	799	TTCGTGCTGGGCCTGCTCTTCCTTGGGGCCGGGCTGTTCATCTACTTCAGGAATCAGAAA	A_24_P343233	HLA-DRB1	NM_002124	ref|Homo sapiens major histocompatibility complex, class II, DR beta 1 (HLA-DRB1), transcript variant 1, mRNA [NM_002124]	7,88374147860142	-3,19757031658174	0,000274179845210969	0,0404383431036014	0,0253003409477548	04672	Intestinal immune network for IgA production	3115|3119|3123|8741	0,000552460185015409	0,0122922391165929
18	43	1235	ATCTGCTGTATAGCCAGGTCCTGTTTCAAGACGTGACTTTCACCATGGGTCAGGTGGTGT	A_23_P152620	TNFSF13	NM_172088	ref|Homo sapiens tumor necrosis factor (ligand) superfamily, member 13 (TNFSF13), transcript variant gamma, mRNA [NM_172088]	5,78591139033406	-1,72180854702356	5,70590191113561e-05	0,0190910147056503	0,0119443365880274	04672	Intestinal immune network for IgA production	3115|3119|3123|8741	0,000552460185015409	0,0122922391165929
71	21	793	TTCGTGCTGGGGCTGATCTTCCTTGGGCTGGGCCTTATCATCCGTCAAAGGAGTCAGAAA	A_33_P3424222	HLA-DQB1	NM_002123	ref|Homo sapiens major histocompatibility complex, class II, DQ beta 1 (HLA-DQB1), transcript variant 1, mRNA [NM_002123]	8,41757271510872	-3,95154517057181	0,000238566951354918	0,0383446428020111	0,0239904126122406	05310	Asthma	3115|3119|3123	0,00072691921967495	0,0129391621102141
317	133	734	CTGGATAGTCCTGTCACCGTGGAGTGGAAGGCACAGTCTGATTCTGCCCGGAGTAAGACA	A_24_P166443	HLA-DPB1	NM_002121	ref|Homo sapiens major histocompatibility complex, class II, DP beta 1 (HLA-DPB1), mRNA [NM_002121]	6,06314828324267	-2,37764879143872	0,000483207542125279	0,0485731298128425	0,0303898886761021	05310	Asthma	3115|3119|3123	0,00072691921967495	0,0129391621102141
10	21	799	TTCGTGCTGGGCCTGCTCTTCCTTGGGGCCGGGCTGTTCATCTACTTCAGGAATCAGAAA	A_24_P343233	HLA-DRB1	NM_002124	ref|Homo sapiens major histocompatibility complex, class II, DR beta 1 (HLA-DRB1), transcript variant 1, mRNA [NM_002124]	7,88374147860142	-3,19757031658174	0,000274179845210969	0,0404383431036014	0,0253003409477548	05310	Asthma	3115|3119|3123	0,00072691921967495	0,0129391621102141
71	21	793	TTCGTGCTGGGGCTGATCTTCCTTGGGCTGGGCCTTATCATCCGTCAAAGGAGTCAGAAA	A_33_P3424222	HLA-DQB1	NM_002123	ref|Homo sapiens major histocompatibility complex, class II, DQ beta 1 (HLA-DQB1), transcript variant 1, mRNA [NM_002123]	8,41757271510872	-3,95154517057181	0,000238566951354918	0,0383446428020111	0,0239904126122406	05330	Allograft rejection	3115|3119|3123	0,00289763046708407	0,0396632661389348
317	133	734	CTGGATAGTCCTGTCACCGTGGAGTGGAAGGCACAGTCTGATTCTGCCCGGAGTAAGACA	A_24_P166443	HLA-DPB1	NM_002121	ref|Homo sapiens major histocompatibility complex, class II, DP beta 1 (HLA-DPB1), mRNA [NM_002121]	6,06314828324267	-2,37764879143872	0,000483207542125279	0,0485731298128425	0,0303898886761021	05330	Allograft rejection	3115|3119|3123	0,00289763046708407	0,0396632661389348
10	21	799	TTCGTGCTGGGCCTGCTCTTCCTTGGGGCCGGGCTGTTCATCTACTTCAGGAATCAGAAA	A_24_P343233	HLA-DRB1	NM_002124	ref|Homo sapiens major histocompatibility complex, class II, DR beta 1 (HLA-DRB1), transcript variant 1, mRNA [NM_002124]	7,88374147860142	-3,19757031658174	0,000274179845210969	0,0404383431036014	0,0253003409477548	05330	Allograft rejection	3115|3119|3123	0,00289763046708407	0,0396632661389348
10	21	799	TTCGTGCTGGGCCTGCTCTTCCTTGGGGCCGGGCTGTTCATCTACTTCAGGAATCAGAAA	A_24_P343233	HLA-DRB1	NM_002124	ref|Homo sapiens major histocompatibility complex, class II, DR beta 1 (HLA-DRB1), transcript variant 1, mRNA [NM_002124]	7,88374147860142	-3,19757031658174	0,000274179845210969	0,0404383431036014	0,0253003409477548	04640	Hematopoietic cell lineage	945|951|960|3123	0,00313529445253052	0,0396632661389348
189	99	889	CTCGGGTTCATGACGCTCTCGATATTCCTGTGCAGAAACCTGGACCACGTCTACAACCGG	A_24_P82749	CD37	NM_001774	ref|Homo sapiens CD37 molecule (CD37), transcript variant 1, mRNA [NM_001774]	5,40098661679362	-1,00857675307101	0,000270481893989385	0,0404383431036014	0,0253003409477548	04640	Hematopoietic cell lineage	945|951|960|3123	0,00313529445253052	0,0396632661389348
153	20	408	AAGTACCAAATACAGTTACAAATCTCCCCAGCTCTCTGTGCATGTGACAGACTTGACCCA	A_21_P0000094	CD33	NM_001177608	ref|Homo sapiens CD33 molecule (CD33), transcript variant 3, mRNA [NM_001177608]	5,4428108235435	-0,502671113168494	0,000192895415593299	0,0340204952431252	0,02128499989867	04640	Hematopoietic cell lineage	945|951|960|3123	0,00313529445253052	0,0396632661389348
75	96	5594	GCACACCCTTCCTCTGGTTTTTGTATATTTATTGATGGATCAATAATAATGAGGAAAGCA	A_33_P3294509	CD44	NM_000610	ref|Homo sapiens CD44 molecule (Indian blood group) (CD44), transcript variant 1, mRNA [NM_000610]	9,61564484357896	-1,29180600803232	4,0297618075624e-05	0,0168768259570484	0,0105590243827575	04640	Hematopoietic cell lineage	945|951|960|3123	0,00313529445253052	0,0396632661389348
71	21	793	TTCGTGCTGGGGCTGATCTTCCTTGGGCTGGGCCTTATCATCCGTCAAAGGAGTCAGAAA	A_33_P3424222	HLA-DQB1	NM_002123	ref|Homo sapiens major histocompatibility complex, class II, DQ beta 1 (HLA-DQB1), transcript variant 1, mRNA [NM_002123]	8,41757271510872	-3,95154517057181	0,000238566951354918	0,0383446428020111	0,0239904126122406	05332	Graft-versus-host disease	3115|3119|3123	0,00356523740574694	0,0396632661389348
317	133	734	CTGGATAGTCCTGTCACCGTGGAGTGGAAGGCACAGTCTGATTCTGCCCGGAGTAAGACA	A_24_P166443	HLA-DPB1	NM_002121	ref|Homo sapiens major histocompatibility complex, class II, DP beta 1 (HLA-DPB1), mRNA [NM_002121]	6,06314828324267	-2,37764879143872	0,000483207542125279	0,0485731298128425	0,0303898886761021	05332	Graft-versus-host disease	3115|3119|3123	0,00356523740574694	0,0396632661389348
10	21	799	TTCGTGCTGGGCCTGCTCTTCCTTGGGGCCGGGCTGTTCATCTACTTCAGGAATCAGAAA	A_24_P343233	HLA-DRB1	NM_002124	ref|Homo sapiens major histocompatibility complex, class II, DR beta 1 (HLA-DRB1), transcript variant 1, mRNA [NM_002124]	7,88374147860142	-3,19757031658174	0,000274179845210969	0,0404383431036014	0,0253003409477548	05332	Graft-versus-host disease	3115|3119|3123	0,00356523740574694	0,0396632661389348
71	21	793	TTCGTGCTGGGGCTGATCTTCCTTGGGCTGGGCCTTATCATCCGTCAAAGGAGTCAGAAA	A_33_P3424222	HLA-DQB1	NM_002123	ref|Homo sapiens major histocompatibility complex, class II, DQ beta 1 (HLA-DQB1), transcript variant 1, mRNA [NM_002123]	8,41757271510872	-3,95154517057181	0,000238566951354918	0,0383446428020111	0,0239904126122406	04940	Type I diabetes mellitus	3115|3119|3123	0,00473058853529238	0,0454818151343887
317	133	734	CTGGATAGTCCTGTCACCGTGGAGTGGAAGGCACAGTCTGATTCTGCCCGGAGTAAGACA	A_24_P166443	HLA-DPB1	NM_002121	ref|Homo sapiens major histocompatibility complex, class II, DP beta 1 (HLA-DPB1), mRNA [NM_002121]	6,06314828324267	-2,37764879143872	0,000483207542125279	0,0485731298128425	0,0303898886761021	04940	Type I diabetes mellitus	3115|3119|3123	0,00473058853529238	0,0454818151343887
10	21	799	TTCGTGCTGGGCCTGCTCTTCCTTGGGGCCGGGCTGTTCATCTACTTCAGGAATCAGAAA	A_24_P343233	HLA-DRB1	NM_002124	ref|Homo sapiens major histocompatibility complex, class II, DR beta 1 (HLA-DRB1), transcript variant 1, mRNA [NM_002124]	7,88374147860142	-3,19757031658174	0,000274179845210969	0,0404383431036014	0,0253003409477548	04940	Type I diabetes mellitus	3115|3119|3123	0,00473058853529238	0,0454818151343887
192	80	3237	AAATCTTCTCCAGATTTTTCGGAGGCCCCACTGATGCTGTTCTCTTCTTCATTCTATCAA	A_23_P252193	ITGA9	NM_002207	ref|Homo sapiens integrin, alpha 9 (ITGA9), mRNA [NM_002207]	6,49383031205547	-1,59178347208887	7,61711861888535e-05	0,0208760355643915	0,0130611389310241	04514	Cell adhesion molecules (CAMs)	3115|3119|3123|3680|5788	0,00537859673596315	0,0454818151343887
71	21	793	TTCGTGCTGGGGCTGATCTTCCTTGGGCTGGGCCTTATCATCCGTCAAAGGAGTCAGAAA	A_33_P3424222	HLA-DQB1	NM_002123	ref|Homo sapiens major histocompatibility complex, class II, DQ beta 1 (HLA-DQB1), transcript variant 1, mRNA [NM_002123]	8,41757271510872	-3,95154517057181	0,000238566951354918	0,0383446428020111	0,0239904126122406	04514	Cell adhesion molecules (CAMs)	3115|3119|3123|3680|5788	0,00537859673596315	0,0454818151343887
317	133	734	CTGGATAGTCCTGTCACCGTGGAGTGGAAGGCACAGTCTGATTCTGCCCGGAGTAAGACA	A_24_P166443	HLA-DPB1	NM_002121	ref|Homo sapiens major histocompatibility complex, class II, DP beta 1 (HLA-DPB1), mRNA [NM_002121]	6,06314828324267	-2,37764879143872	0,000483207542125279	0,0485731298128425	0,0303898886761021	04514	Cell adhesion molecules (CAMs)	3115|3119|3123|3680|5788	0,00537859673596315	0,0454818151343887
10	21	799	TTCGTGCTGGGCCTGCTCTTCCTTGGGGCCGGGCTGTTCATCTACTTCAGGAATCAGAAA	A_24_P343233	HLA-DRB1	NM_002124	ref|Homo sapiens major histocompatibility complex, class II, DR beta 1 (HLA-DRB1), transcript variant 1, mRNA [NM_002124]	7,88374147860142	-3,19757031658174	0,000274179845210969	0,0404383431036014	0,0253003409477548	04514	Cell adhesion molecules (CAMs)	3115|3119|3123|3680|5788	0,00537859673596315	0,0454818151343887
206	76	4364	AACTTCTTTGTAATCGTTATGTGTGTATATGTATGTGTGTATGGGTGTGTGTTTGTGTGA	A_33_P3309526	PTPRC	NM_002838	ref|Homo sapiens protein tyrosine phosphatase, receptor type, C (PTPRC), transcript variant 1, mRNA [NM_002838]	5,48056144047979	-1,38445459852371	7,30585089562909e-05	0,0207282872193553	0,012968699844331	04514	Cell adhesion molecules (CAMs)	3115|3119|3123|3680|5788	0,00537859673596315	0,0454818151343887
71	21	793	TTCGTGCTGGGGCTGATCTTCCTTGGGCTGGGCCTTATCATCCGTCAAAGGAGTCAGAAA	A_33_P3424222	HLA-DQB1	NM_002123	ref|Homo sapiens major histocompatibility complex, class II, DQ beta 1 (HLA-DQB1), transcript variant 1, mRNA [NM_002123]	8,41757271510872	-3,95154517057181	0,000238566951354918	0,0383446428020111	0,0239904126122406	05320	Autoimmune thyroid disease	3115|3119|3123	0,00562134793795816	0,0454818151343887
317	133	734	CTGGATAGTCCTGTCACCGTGGAGTGGAAGGCACAGTCTGATTCTGCCCGGAGTAAGACA	A_24_P166443	HLA-DPB1	NM_002121	ref|Homo sapiens major histocompatibility complex, class II, DP beta 1 (HLA-DPB1), mRNA [NM_002121]	6,06314828324267	-2,37764879143872	0,000483207542125279	0,0485731298128425	0,0303898886761021	05320	Autoimmune thyroid disease	3115|3119|3123	0,00562134793795816	0,0454818151343887
10	21	799	TTCGTGCTGGGCCTGCTCTTCCTTGGGGCCGGGCTGTTCATCTACTTCAGGAATCAGAAA	A_24_P343233	HLA-DRB1	NM_002124	ref|Homo sapiens major histocompatibility complex, class II, DR beta 1 (HLA-DRB1), transcript variant 1, mRNA [NM_002124]	7,88374147860142	-3,19757031658174	0,000274179845210969	0,0404383431036014	0,0253003409477548	05320	Autoimmune thyroid disease	3115|3119|3123	0,00562134793795816	0,0454818151343887
71	21	793	TTCGTGCTGGGGCTGATCTTCCTTGGGCTGGGCCTTATCATCCGTCAAAGGAGTCAGAAA	A_33_P3424222	HLA-DQB1	NM_002123	ref|Homo sapiens major histocompatibility complex, class II, DQ beta 1 (HLA-DQB1), transcript variant 1, mRNA [NM_002123]	8,41757271510872	-3,95154517057181	0,000238566951354918	0,0383446428020111	0,0239904126122406	05323	Rheumatoid arthritis	3115|3119|3123|8741	0,00798287271656643	0,0592063059812011
317	133	734	CTGGATAGTCCTGTCACCGTGGAGTGGAAGGCACAGTCTGATTCTGCCCGGAGTAAGACA	A_24_P166443	HLA-DPB1	NM_002121	ref|Homo sapiens major histocompatibility complex, class II, DP beta 1 (HLA-DPB1), mRNA [NM_002121]	6,06314828324267	-2,37764879143872	0,000483207542125279	0,0485731298128425	0,0303898886761021	05323	Rheumatoid arthritis	3115|3119|3123|8741	0,00798287271656643	0,0592063059812011
10	21	799	TTCGTGCTGGGCCTGCTCTTCCTTGGGGCCGGGCTGTTCATCTACTTCAGGAATCAGAAA	A_24_P343233	HLA-DRB1	NM_002124	ref|Homo sapiens major histocompatibility complex, class II, DR beta 1 (HLA-DRB1), transcript variant 1, mRNA [NM_002124]	7,88374147860142	-3,19757031658174	0,000274179845210969	0,0404383431036014	0,0253003409477548	05323	Rheumatoid arthritis	3115|3119|3123|8741	0,00798287271656643	0,0592063059812011
18	43	1235	ATCTGCTGTATAGCCAGGTCCTGTTTCAAGACGTGACTTTCACCATGGGTCAGGTGGTGT	A_23_P152620	TNFSF13	NM_172088	ref|Homo sapiens tumor necrosis factor (ligand) superfamily, member 13 (TNFSF13), transcript variant gamma, mRNA [NM_172088]	5,78591139033406	-1,72180854702356	5,70590191113561e-05	0,0190910147056503	0,0119443365880274	05323	Rheumatoid arthritis	3115|3119|3123|8741	0,00798287271656643	0,0592063059812011
76	11	1281	GAGGGCAGCAAGCAGCCATTGCCAAAACTCATTGACTTCTCAGCCCAGATTGCAGAAGGC	A_24_P365526	HCK	NM_002110	ref|Homo sapiens HCK proto-oncogene, Src family tyrosine kinase (HCK), transcript variant 1, mRNA [NM_002110]	5,69183088617773	-1,87085914232451	0,000368209619600101	0,0449369860714238	0,0281149271091247	04666	Fc gamma R-mediated phagocytosis	3055|4082|5788|5880	0,0123706533235657	0,084691395830565
137	44	2535	AACTCCTGCTTAAGGTGTTCTAATTTTCTGTGAGCACACTAAAAGCGAAAAATAAATGTG	A_23_P214222	MARCKS	ENST00000612661	ens|myristoylated alanine-rich protein kinase C substrate [Source:HGNC Symbol;Acc:HGNC:6759] [ENST00000612661]	9,65326391798182	-2,40623280481374	0,000132418207629984	0,027721852873787	0,0173442400350929	04666	Fc gamma R-mediated phagocytosis	3055|4082|5788|5880	0,0123706533235657	0,084691395830565
183	152	588	CAAGGAGATTGACTCGGTGAAATACCTGGAGTGCTCAGCTCTCACCCAGAGAGGCCTGAA	A_24_P228717	RAC2	NM_002872	ref|Homo sapiens ras-related C3 botulinum toxin substrate 2 (rho family, small GTP binding protein Rac2) (RAC2), mRNA [NM_002872]	6,52815244552504	-2,36082462512235	0,000156891654141421	0,0299360286042473	0,0187295440955331	04666	Fc gamma R-mediated phagocytosis	3055|4082|5788|5880	0,0123706533235657	0,084691395830565
206	76	4364	AACTTCTTTGTAATCGTTATGTGTGTATATGTATGTGTGTATGGGTGTGTGTTTGTGTGA	A_33_P3309526	PTPRC	NM_002838	ref|Homo sapiens protein tyrosine phosphatase, receptor type, C (PTPRC), transcript variant 1, mRNA [NM_002838]	5,48056144047979	-1,38445459852371	7,30585089562909e-05	0,0207282872193553	0,012968699844331	04666	Fc gamma R-mediated phagocytosis	3055|4082|5788|5880	0,0123706533235657	0,084691395830565
